# Supplementary material for: Gut Microbiota Has a Widespread and Modifiable Effect on Host Gene Regulation
Source: mSystems. 2019 Sep 3;4(5):e00323-18. doi: 10.1128/mSystems.00323-18 (PMC6722422; doi:10.1128/mSystems.00323-18)
Supplement: TABLE S1 [file mSystems.00323-18-st001.txt]

Ensembl_transcript	A.LogFC_Ind1_1hr	A.Adjusted_P_Ind1_1hr	A.LogFC_Ind3_1hr	A.Adjusted_P_Ind3_1hr	A.LogFC_Ind3_2hr	A.Adjusted_P_Ind3_2hr	A.LogFC_Ind3_4hr	A.Adjusted_P_Ind3_4hr	A.LogFC_Ind4_1hr	A.Adjusted_P_Ind4_1hr	A.LogFC_Ind4_2hr	A.Adjusted_P_Ind4_2hr	A.LogFC_Ind4_4hr	A.Adjusted_P_Ind4_4hr	A.LogFC_Ind5_1hr	A.Adjusted_P_Ind5_1hr	A.LogFC_Ind5_2hr	A.Adjusted_P_Ind5_2hr	A.LogFC_Ind5_4hr	A.Adjusted_P_Ind5_4hr	A.LogFC_Ind1_2hr	A.Adjusted_P_Ind1_2hr	A.LogFC_Ind1_4hr	A.Adjusted_P_Ind1_4hr	A.LogFC_Col65_1hr	A.Adjusted_P_Col65_1hr	A.LogFC_Col65_2hr	A.Adjusted_P_Col65_2hr	A.LogFC_Col65_4hr	A.Adjusted_P_Col65_4hr	B.LogFC_1hr	B.Adjusted_P_1hr	B.LogFC_2hr	B.Adjusted_P_2hr	B.LogFC_4hr	B.Adjusted_P_4hr	C.LogFC	C.Adjusted_P	D.LogFC_5-7N15	D.LogFC_Akkermansia	D.LogFC_Bacteroides	D.LogFC_Barnesiellaceae	D.LogFC_Bifidobacterium	D.LogFC_Bilophila	D.LogFC_Blautia	D.LogFC_Candidatus Azobacteroides	D.LogFC_Christensenellaceae	D.LogFC_Clostridiales	D.LogFC_Collinsella
ENST00000000442	NA	NA	NA	NA	NA	NA	NA	NA	NA	NA	NA	NA	NA	NA	NA	NA	NA	NA	NA	NA	NA	NA	NA	NA	NA	NA	NA	NA	NA	NA	-0.195751285	0.279480535	-0.064931678	0.762988705	0.287798684	0.059007539	NA	NA	NA	NA	NA	NA	NA	NA	NA	NA	NA	NA	NA
ENST00000001008	NA	NA	NA	NA	NA	NA	NA	NA	NA	NA	NA	NA	NA	NA	NA	NA	NA	NA	NA	NA	NA	NA	NA	NA	NA	NA	NA	NA	NA	NA	-0.388704094	0.024609606	0.075709157	0.772321853	0.072771876	0.895490355	NA	NA	NA	NA	NA	NA	NA	NA	NA	NA	NA	NA	NA
ENST00000001146	0.226035959	0.992389127	-0.001840054	NA	0.441829329	NA	1.098691965	0.020172581	0.151493241	0.999301108	0.948015066	0.028733232	1.183970256	0.004412034	0.195942687	0.999797392	0.409167347	0.53135793	1.122630172	0.01411906	0.635663974	0.24045482	1.217860095	NA	-0.156606782	NA	0.224688241	0.755248388	1.268088539	0.001300034	0.022860124	0.973947328	0.605820343	0.019156393	1.34544176	7.08E-11	NA	NA	NA	NA	NA	NA	NA	NA	NA	NA	NA	NA	NA
ENST00000002596	1.116700063	0.001927197	0.796550905	0.047131089	0.931090054	NA	0.908437543	0.046368043	1.250055935	0.000198308	1.275004075	6.35E-05	0.661525515	0.232344404	0.722776526	0.276106771	1.290266495	0.000401657	0.891240105	0.062461416	1.077933852	0.002028499	0.950257265	NA	1.034071598	0.005411192	1.34847144	1.33E-05	1.054500823	0.004357569	0.95713383	8.15E-07	1.33496723	4.53E-14	0.933685344	1.55E-06	NA	NA	NA	NA	NA	NA	NA	NA	NA	NA	NA	NA	NA
ENST00000003583	NA	NA	NA	NA	NA	NA	NA	NA	NA	NA	NA	NA	NA	NA	NA	NA	NA	NA	NA	NA	NA	NA	NA	NA	NA	NA	NA	NA	NA	NA	0.396266625	0.089415738	-0.142581046	0.6305773	0.161175223	0.775939314	NA	NA	NA	NA	NA	NA	NA	NA	NA	NA	NA	NA	NA
ENST00000004531	0.195394296	0.982057341	0.022448507	0.978265815	0.602650593	0.180926842	0.706024657	0.116206033	0.579062649	0.305185	0.72779057	0.031247299	0.571529905	0.224895385	0.358711392	0.989886951	0.623703071	0.13924086	0.266456437	0.99989366	0.479501936	0.261213542	0.462686202	0.258561263	0.246832464	0.784618028	0.509807679	0.171796489	0.45613037	0.606328163	0.22144159	0.458679078	0.642318767	0.000224131	0.561197637	0.002222532	NA	NA	NA	NA	NA	NA	NA	NA	NA	NA	NA	NA	NA
ENST00000005257	0.239004249	0.854616659	0.212241497	0.523235995	0.502785135	0.058903379	0.332251965	0.895359262	0.480456615	0.108223181	0.630016361	0.003723971	0.288104982	0.569602254	0.189745363	0.999797392	0.529620256	0.070440134	0.221619799	0.99989366	0.652132216	0.002802266	0.471801758	0.04707904	0.203304023	0.715389683	0.639981943	0.001987989	0.402352652	0.29635353	0.262800177	0.070811475	0.609135334	8.36E-09	0.35722067	0.00427212	NA	NA	NA	NA	NA	NA	NA	NA	NA	NA	NA	NA	NA
ENST00000005286	NA	NA	NA	NA	NA	NA	NA	NA	NA	NA	NA	NA	NA	NA	NA	NA	NA	NA	NA	NA	NA	NA	NA	NA	NA	NA	NA	NA	NA	NA	NA	NA	NA	NA	NA	NA	NA	NA	NA	NA	NA	NA	NA	NA	NA	NA	NA	NA	NA
ENST00000006275	NA	NA	NA	NA	NA	NA	NA	NA	NA	NA	NA	NA	NA	NA	NA	NA	NA	NA	NA	NA	NA	NA	NA	NA	NA	NA	NA	NA	NA	NA	-0.259409646	0.697284178	-1.158857373	0.000824618	0.216913386	NA	NA	NA	NA	NA	NA	NA	NA	NA	NA	NA	NA	NA	NA
ENST00000006967	NA	NA	NA	NA	NA	NA	NA	NA	NA	NA	NA	NA	NA	NA	NA	NA	NA	NA	NA	NA	NA	NA	NA	NA	NA	NA	NA	NA	NA	NA	0.443695103	0.017697185	0.271570248	0.211260044	0.114298041	0.845405215	NA	NA	NA	NA	NA	NA	NA	NA	NA	NA	NA	NA	NA
ENST00000007722	-0.231970736	0.636584061	-0.016856201	0.965901166	0.062007022	0.999975927	-0.064197742	0.999910412	0.011179652	0.999301108	0.308019356	0.111868898	0.106212137	0.893126881	-0.003102893	0.999797392	0.291369911	0.165300918	-0.104367286	0.99989366	-0.090140977	0.812467428	-0.332963377	0.062167537	-0.039548945	0.952717518	0.063386326	0.83979408	-0.16128741	0.999994098	NA	NA	NA	NA	NA	NA	0.291906308	0.022430594	NA	NA	NA	NA	NA	NA	NA	NA	NA	NA	NA
ENST00000009589	0.225277211	0.856000862	-0.674430821	0.000712926	0.081431241	0.999975927	0.082346846	0.999910412	-0.035243925	0.999301108	0.20758047	0.549951325	0.268279058	0.576382631	-0.169400488	0.999797392	0.169840871	0.646075277	-0.071046616	0.99989366	0.376525394	0.146379425	0.528236237	0.011035426	-0.286595058	0.454991753	0.584568894	0.003087901	0.277541638	0.736717448	NA	NA	NA	NA	NA	NA	-0.43516312	0.044280515	NA	NA	NA	NA	NA	NA	NA	NA	NA	NA	NA
ENST00000010299	NA	NA	NA	NA	NA	NA	NA	NA	NA	NA	NA	NA	NA	NA	NA	NA	NA	NA	NA	NA	NA	NA	NA	NA	NA	NA	NA	NA	NA	NA	-0.56073217	0.067891506	-0.143600366	0.745413696	-0.137865866	0.875878486	NA	NA	NA	NA	NA	NA	NA	NA	NA	NA	NA	NA	NA
ENST00000010338	0.511601792	0.038229252	0.637492733	0.001173092	0.471578125	0.060131553	0.824751065	2.22E-05	0.601248829	0.004364952	0.174909299	0.639684299	0.815755747	2.05E-05	0.577496881	0.011864255	0.347956761	0.247540842	0.666936072	0.00296545	0.721019176	0.000165215	0.880435897	7.97E-07	0.425624011	0.119417099	0.313024769	0.221549981	0.904525894	7.88E-07	0.577050647	9.91E-07	0.43279015	0.000847656	0.787749	1.18E-11	NA	NA	NA	NA	NA	NA	NA	NA	NA	NA	NA	NA	NA
ENST00000012134	-0.027332117	0.996549077	0.176303158	0.590251099	0.168955733	0.969720801	0.298448466	0.999910412	0.300312855	0.67971236	0.367610847	0.154358197	-0.027882572	0.990493285	0.26476009	0.919947551	0.531089191	0.038458158	0.121503261	0.99989366	0.371859784	0.148016469	0.112215946	0.808647254	0.075533706	0.928391233	0.200350026	0.506723079	0.060737433	0.999994098	0.150531944	0.474722438	0.349894796	0.007745218	0.105709665	0.780433103	NA	NA	NA	NA	NA	NA	NA	NA	NA	NA	NA	NA	NA
ENST00000012443	-0.292634294	0.852913915	0.246504617	0.543760377	-0.105947412	0.999975927	-0.109655988	0.999910412	0.116281154	0.999301108	-0.103340346	0.866619391	-0.164555656	0.907870322	-0.128656692	0.999797392	-0.528668188	0.200332792	-0.044042257	0.99989366	-0.597193345	0.057007062	-0.023436863	0.979722225	-0.03631979	0.975889144	-0.095987739	0.857869593	-0.100383716	0.999994098	NA	NA	NA	NA	NA	NA	NA	NA	NA	NA	NA	NA	NA	NA	NA	NA	NA	NA	NA
ENST00000013034	0.139907484	0.995781018	-0.493358021	0.281007703	0.128728107	0.999975927	-0.118025043	0.999910412	-0.233886145	0.999301108	0.304942248	0.622968676	0.072699492	0.985875155	-0.120217246	0.999797392	0.301108921	0.623174958	-0.206864767	0.99989366	0.693185069	0.091960179	0.147851746	0.859907132	-0.211576274	0.851105882	0.615888172	0.127867397	0.116860216	0.999994098	-0.21637414	0.572230809	0.432655731	0.088075737	0.070274992	0.940348172	NA	NA	NA	NA	NA	NA	NA	NA	NA	NA	NA	NA	NA
ENST00000013807	0.146994769	0.995781018	-0.177732554	0.740927412	0.550206593	0.234315314	0.088302824	0.999910412	0.217017165	0.999301108	0.84759128	0.004032389	0.430935814	0.482094619	0.059435411	0.999797392	0.532006585	0.231250789	0.087426188	0.99989366	0.704246808	0.031837758	0.286844003	0.577481183	-0.009916976	0.994261624	0.867897854	0.001912003	0.253677195	0.999994098	0.081695346	0.820000851	0.741940839	1.32E-06	0.215326167	0.535061204	NA	NA	NA	NA	NA	NA	NA	NA	NA	NA	NA	NA	NA
ENST00000014914	0.548009777	0.047897208	0.49068966	0.046965789	0.916371236	2.93E-06	0.893598119	1.54E-05	0.476908775	0.140859135	0.916922402	2.30E-06	0.824913946	7.21E-05	0.360074477	0.648760298	0.795740428	0.000421982	0.655407843	0.007766257	1.09110306	6.19E-09	0.673622261	0.001511158	0.503930326	0.072872356	0.472067724	0.052238992	0.560225428	0.034334396	0.470676633	0.00168606	0.859795156	1.16E-11	0.730968679	2.60E-08	NA	NA	NA	NA	NA	NA	NA	NA	NA	NA	NA	NA	NA
ENST00000017003	NA	NA	NA	NA	NA	NA	NA	NA	NA	NA	NA	NA	NA	NA	NA	NA	NA	NA	NA	NA	NA	NA	NA	NA	NA	NA	NA	NA	NA	NA	-0.112038109	0.642875389	-0.270539351	0.072536758	-0.11325266	0.760614596	NA	NA	NA	NA	NA	NA	NA	NA	NA	NA	NA	NA	NA
ENST00000020945	-0.797117717	0.000128603	-1.193553557	1.82E-10	-0.433961697	0.169230291	-0.358760279	0.750353484	-0.737121872	0.000543703	-0.080977316	0.87461045	-0.36143546	0.368724698	-0.548645157	0.05645449	-0.214065499	0.587638022	-0.487593885	0.186844216	-0.344228246	0.258382474	-0.22510135	0.542673945	-0.762286212	0.000268557	0.029347501	0.954922066	-0.426752356	0.247051679	-0.813911409	7.49E-10	-0.168455557	0.422296182	-0.369093816	0.042774453	NA	NA	NA	NA	NA	NA	NA	NA	NA	NA	NA	NA	NA
ENST00000026218	NA	NA	NA	NA	NA	NA	NA	NA	NA	NA	NA	NA	NA	NA	NA	NA	NA	NA	NA	NA	NA	NA	NA	NA	NA	NA	NA	NA	NA	NA	NA	NA	NA	NA	NA	NA	NA	NA	NA	NA	NA	NA	NA	NA	NA	NA	NA	NA	NA
ENST00000035383	NA	NA	NA	NA	NA	NA	NA	NA	NA	NA	NA	NA	NA	NA	NA	NA	NA	NA	NA	NA	NA	NA	NA	NA	NA	NA	NA	NA	NA	NA	0.015396902	NA	-0.781975317	0.073824036	-0.162571895	NA	NA	NA	NA	NA	NA	NA	NA	NA	NA	NA	NA	NA	NA
ENST00000037869	0.358993445	0.737196442	-0.014942621	0.985045609	0.212429246	0.98205886	0.02334852	0.999910412	0.520361887	0.286039015	0.549056777	0.090187046	0.461362131	0.303150444	0.106705906	0.999797392	0.035326768	0.962153394	0.286618206	0.99989366	0.412047753	0.288320699	0.479494274	0.130730398	0.394252074	0.438268265	0.946668827	9.11E-05	0.556020513	0.156893881	0.196000535	0.598819975	0.498220913	0.022936903	0.437183235	0.085415128	NA	NA	NA	NA	NA	NA	NA	NA	NA	NA	NA	NA	NA
ENST00000040663	NA	NA	NA	NA	NA	NA	NA	NA	NA	NA	NA	NA	NA	NA	NA	NA	NA	NA	NA	NA	NA	NA	NA	NA	NA	NA	NA	NA	NA	NA	-0.456985127	0.003495657	-0.201166477	0.321522014	-0.257898055	0.264311217	NA	NA	NA	NA	NA	NA	NA	NA	NA	NA	NA	NA	NA
ENST00000040877	NA	NA	NA	NA	NA	NA	NA	NA	NA	NA	NA	NA	NA	NA	NA	NA	NA	NA	NA	NA	NA	NA	NA	NA	NA	NA	NA	NA	NA	NA	-0.207431442	0.305386283	-0.313580645	0.043849685	-0.123575252	0.734707731	NA	NA	NA	NA	NA	NA	NA	NA	NA	NA	NA	NA	NA
ENST00000044462	-0.053892132	0.995956225	-0.595792407	0.063275126	0.162668381	0.999975927	-0.181619257	0.999910412	-0.379608942	0.778386161	0.199978865	0.717006535	0.020712565	0.994716513	-0.108143849	0.999797392	0.13920648	0.81603389	-0.141673245	0.99989366	0.156292128	0.820084894	0.190442299	0.741158008	-0.30845586	0.625525672	0.469733148	0.164597253	0.142005684	0.999994098	NA	NA	NA	NA	NA	NA	NA	NA	NA	NA	NA	NA	NA	NA	NA	NA	NA	NA	NA
ENST00000046640	0.178310663	0.958822361	0.326758534	0.305526003	-0.232231422	0.919519671	0.060517681	0.999910412	0.41945922	0.398541032	-0.439549609	0.143097588	0.186635967	0.856420823	0.310489986	0.908457763	-0.091698353	0.857986423	0.071239067	0.99989366	-0.513181984	0.066087952	-0.055448848	0.940714434	0.110200874	0.901899264	-0.415250591	0.141235141	-0.018069609	0.999994098	0.284661232	0.099151816	-0.324605783	0.029596858	0.019646278	0.978616655	NA	NA	NA	NA	NA	NA	NA	NA	NA	NA	NA	NA	NA
ENST00000052569	-0.202151863	0.896040643	-0.149532522	0.685308484	-0.240690833	0.830968696	-0.376835379	0.558709078	-0.209678946	0.999301108	-0.493085382	0.039906172	-0.540160407	0.0296259	-0.228525901	0.999797392	-0.145947458	0.732552827	-0.527935085	0.070353062	-0.362261946	0.203728149	-0.397804902	0.110109399	0.003859871	0.996018386	-0.333400869	0.206056985	-0.271168723	0.806622155	-0.169637971	0.350290775	-0.322376754	0.010428939	-0.412366389	0.000391094	NA	NA	NA	NA	NA	NA	NA	NA	NA	NA	NA	NA	NA
ENST00000053468	NA	NA	NA	NA	NA	NA	NA	NA	NA	NA	NA	NA	NA	NA	NA	NA	NA	NA	NA	NA	NA	NA	NA	NA	NA	NA	NA	NA	NA	NA	NA	NA	NA	NA	NA	NA	NA	NA	NA	NA	NA	NA	NA	NA	NA	NA	NA	NA	NA
ENST00000053867	NA	NA	NA	NA	NA	NA	NA	NA	NA	NA	NA	NA	NA	NA	NA	NA	NA	NA	NA	NA	NA	NA	NA	NA	NA	NA	NA	NA	NA	NA	NA	NA	NA	NA	NA	NA	NA	NA	NA	NA	NA	NA	NA	NA	NA	NA	NA	NA	NA
ENST00000054666	0.075427429	0.995956225	-0.544243713	0.071147831	0.295417714	0.837370613	0.012332973	0.999910412	-0.094573283	0.999301108	0.5174241	0.104697371	-0.060245104	0.984539027	-0.423758195	0.659483718	0.346415733	0.425999519	-0.124331649	0.99989366	0.622436242	0.032466743	0.206813197	0.678737606	-0.288751219	0.622501804	0.872403695	0.000263185	0.028475043	0.999994098	-0.250406032	0.36240032	0.556808742	0.002217383	0.036718571	0.966544976	NA	NA	NA	NA	NA	NA	NA	NA	NA	NA	NA	NA	NA
ENST00000056233	-0.021443745	0.99881982	0.205161727	0.695267161	-0.407098147	0.659321576	0.042671542	0.999910412	0.588235321	0.239314995	-0.492703601	0.227526655	0.213992443	0.886405817	0.464354698	0.712866038	-1.076576879	0.00261447	0.022533389	0.99989366	-0.172496988	0.81161099	-0.028215242	0.979509279	0.31834624	0.648204435	-0.177708422	0.740096455	0.104847249	0.999994098	NA	NA	NA	NA	NA	NA	NA	NA	NA	NA	NA	NA	NA	NA	NA	NA	NA	NA	NA
ENST00000061240	0.082825438	0.995956225	0.318364773	0.541761048	-0.791600064	0.057462744	-0.797249654	0.102695001	-0.330497404	0.999301108	-0.950916002	0.00674792	-1.240338007	0.00015365	-0.131048347	0.999797392	-0.741864663	0.112418088	-1.299744776	0.000104306	-0.682564683	0.099181326	-1.228096126	7.21E-05	0.070640633	0.962403891	-1.246501158	6.27E-05	-1.332154297	2.40E-05	0.048678594	0.93447986	-0.905187959	1.36E-05	-1.19995482	5.82E-10	NA	NA	NA	NA	NA	NA	NA	NA	NA	NA	NA	NA	NA
ENST00000064780	NA	NA	NA	NA	NA	NA	NA	NA	NA	NA	NA	NA	NA	NA	NA	NA	NA	NA	NA	NA	NA	NA	NA	NA	NA	NA	NA	NA	NA	NA	NA	NA	NA	NA	NA	NA	NA	NA	NA	NA	NA	NA	NA	NA	NA	NA	NA	NA	NA
ENST00000070846	0.130934047	0.995781018	0.12967326	0.802469434	0.293041152	0.849126951	0.222294404	0.999910412	-0.019342645	0.999301108	0.6000152	0.042925113	0.225809167	0.826053029	-0.075651756	0.999797392	0.351116508	0.422694825	0.010970931	0.99989366	0.357297215	0.374664189	0.073770553	0.922668982	0.154741916	0.858823282	0.381745117	0.257994167	0.20411946	0.999994098	0.085648908	0.761154307	0.420116367	0.003070829	0.130735991	0.729584784	NA	NA	NA	NA	NA	NA	NA	NA	NA	NA	NA	NA	NA
ENST00000072644	NA	NA	NA	NA	NA	NA	NA	NA	NA	NA	NA	NA	NA	NA	NA	NA	NA	NA	NA	NA	NA	NA	NA	NA	NA	NA	NA	NA	NA	NA	0.463753419	0.049534949	0.220396091	0.436808809	0.172360485	0.765913483	NA	NA	NA	NA	NA	NA	NA	NA	NA	NA	NA	NA	NA
ENST00000075120	-0.107033128	0.995781018	0.081809658	0.864437066	0.508867979	0.071380924	0.760251498	0.001005044	0.119407681	0.999301108	0.549823711	0.025653836	1.020827889	2.10E-07	0.080994682	0.999797392	0.128658037	0.791783903	0.675830122	0.007476052	0.124660162	0.824045513	0.784655002	0.000134761	0.176451374	0.788433005	0.268592283	0.391870118	0.803669016	0.00018139	0.073987006	0.808625389	0.340044487	0.027441422	0.826193181	1.07E-11	NA	NA	NA	NA	NA	NA	NA	NA	NA	NA	NA	NA	NA
ENST00000080059	NA	NA	NA	NA	NA	NA	NA	NA	NA	NA	NA	NA	NA	NA	NA	NA	NA	NA	NA	NA	NA	NA	NA	NA	NA	NA	NA	NA	NA	NA	NA	NA	NA	NA	NA	NA	NA	NA	NA	NA	NA	NA	NA	NA	NA	NA	NA	NA	NA
ENST00000084795	0.107940906	0.995781018	-0.54917472	0.010170392	0.11667976	0.999975927	0.058189857	0.999910412	-0.055031167	0.999301108	0.237821037	0.46424675	0.389190836	0.212363633	-0.131130124	0.999797392	0.326437327	0.279929952	-0.134648326	0.99989366	0.360099386	0.177688065	0.365178653	0.143524129	-0.250498602	0.557465448	0.338386087	0.177677012	0.17602547	0.999994098	NA	NA	NA	NA	NA	NA	NA	NA	NA	NA	NA	NA	NA	NA	NA	NA	NA	NA	NA
ENST00000085068	NA	NA	NA	NA	NA	NA	NA	NA	NA	NA	NA	NA	NA	NA	NA	NA	NA	NA	NA	NA	NA	NA	NA	NA	NA	NA	NA	NA	NA	NA	-0.605296292	0.071906637	0.286902594	0.466423304	0.177582585	0.843586637	NA	NA	NA	NA	NA	NA	NA	NA	NA	NA	NA	NA	NA
ENST00000155840	0.062126509	0.995956225	0.323251522	0.246289968	-0.023408036	0.999975927	0.066478819	0.999910412	-0.023478938	0.999301108	-0.598802769	0.009626071	-0.128114354	0.927586594	0.033485355	0.999797392	-0.288798165	0.444066197	0.06512299	0.99989366	-0.269162168	0.453274704	0.106502952	0.842220364	0.184351753	0.755279437	-0.670107223	0.001519794	0.183237006	0.999994098	0.161204597	0.544331647	-0.350867863	0.042968897	0.019351653	0.982214354	NA	NA	NA	NA	NA	NA	NA	NA	NA	NA	NA	NA	NA
ENST00000157600	NA	NA	NA	NA	NA	NA	NA	NA	NA	NA	NA	NA	NA	NA	NA	NA	NA	NA	NA	NA	NA	NA	NA	NA	NA	NA	NA	NA	NA	NA	0.199505539	0.757571306	-0.691374396	0.04997779	-0.878374688	0.010806666	NA	NA	NA	NA	NA	NA	NA	NA	NA	NA	NA	NA	NA
ENST00000158166	-0.760507743	0.303015407	-0.499152848	NA	-0.372818719	NA	-0.17605374	0.999910412	-0.753475375	0.311246518	-0.119212574	0.904731067	-0.043483784	0.992465375	-0.595337366	0.783413561	0.319232415	0.646767059	-0.378521589	0.99989366	-0.6223005	0.272247258	-0.102939349	NA	-0.723494433	NA	-0.890470602	0.041944027	-0.140945673	0.999994098	-0.835549843	0.002085306	-0.34472318	0.328279165	-0.043245816	0.974009691	NA	NA	NA	NA	NA	NA	NA	NA	NA	NA	NA	NA	NA
ENST00000160298	NA	NA	NA	NA	NA	NA	NA	NA	NA	NA	NA	NA	NA	NA	NA	NA	NA	NA	NA	NA	NA	NA	NA	NA	NA	NA	NA	NA	NA	NA	NA	NA	NA	NA	NA	NA	NA	NA	NA	NA	NA	NA	NA	NA	NA	NA	NA	NA	NA
ENST00000160740	NA	NA	NA	NA	NA	NA	NA	NA	NA	NA	NA	NA	NA	NA	NA	NA	NA	NA	NA	NA	NA	NA	NA	NA	NA	NA	NA	NA	NA	NA	NA	NA	NA	NA	NA	NA	NA	NA	NA	NA	NA	NA	NA	NA	NA	NA	NA	NA	NA
ENST00000160827	-0.549187941	0.620570827	-0.508410681	NA	-0.332084201	NA	0.028195189	0.999910412	-0.291091623	0.999301108	-0.519529191	0.346975697	-0.036621298	0.993157363	-0.907566041	0.073524174	-0.400879472	0.527831053	-0.096068327	0.99989366	-0.2187687	0.808472317	-0.207712568	NA	0.113510516	NA	-0.043301577	0.961136765	0.134087283	0.999994098	NA	NA	NA	NA	NA	NA	NA	NA	NA	NA	NA	NA	NA	NA	NA	NA	NA	NA	NA
ENST00000161006	NA	NA	NA	NA	NA	NA	NA	NA	NA	NA	NA	NA	NA	NA	NA	NA	NA	NA	NA	NA	NA	NA	NA	NA	NA	NA	NA	NA	NA	NA	NA	NA	NA	NA	NA	NA	NA	NA	NA	NA	NA	NA	NA	NA	NA	NA	NA	NA	NA
ENST00000162044	-0.149655534	0.995781018	-0.077749012	NA	0.114826477	NA	-0.153301842	0.999910412	-0.155203873	0.999301108	-0.037284333	0.974245838	0.092269269	0.983198458	-0.085631389	0.999797392	0.032406852	0.972843519	-0.198631378	0.99989366	-1.173459378	0.003284418	-0.285930629	NA	-0.14547008	NA	-0.130488478	0.86933522	-0.187395639	0.999994098	NA	NA	NA	NA	NA	NA	NA	NA	NA	NA	NA	NA	NA	NA	NA	NA	NA	NA	NA
ENST00000162330	NA	NA	NA	NA	NA	NA	NA	NA	NA	NA	NA	NA	NA	NA	NA	NA	NA	NA	NA	NA	NA	NA	NA	NA	NA	NA	NA	NA	NA	NA	-0.136974425	0.564877808	0.285924622	0.067755554	-0.188525752	0.495510309	NA	NA	NA	NA	NA	NA	NA	NA	NA	NA	NA	NA	NA
ENST00000163678	NA	NA	NA	NA	NA	NA	NA	NA	NA	NA	NA	NA	NA	NA	NA	NA	NA	NA	NA	NA	NA	NA	NA	NA	NA	NA	NA	NA	NA	NA	NA	NA	NA	NA	NA	NA	NA	NA	NA	NA	NA	NA	NA	NA	NA	NA	NA	NA	NA
ENST00000164133	NA	NA	NA	NA	NA	NA	NA	NA	NA	NA	NA	NA	NA	NA	NA	NA	NA	NA	NA	NA	NA	NA	NA	NA	NA	NA	NA	NA	NA	NA	NA	NA	NA	NA	NA	NA	NA	NA	NA	NA	NA	NA	NA	NA	NA	NA	NA	NA	NA
ENST00000164227	NA	NA	NA	NA	NA	NA	NA	NA	NA	NA	NA	NA	NA	NA	NA	NA	NA	NA	NA	NA	NA	NA	NA	NA	NA	NA	NA	NA	NA	NA	0.320985611	0.202385618	0.44535955	0.055708021	0.347233928	0.322891549	NA	NA	NA	NA	NA	NA	NA	NA	NA	NA	NA	NA	NA
ENST00000164305	NA	NA	NA	NA	NA	NA	NA	NA	NA	NA	NA	NA	NA	NA	NA	NA	NA	NA	NA	NA	NA	NA	NA	NA	NA	NA	NA	NA	NA	NA	-0.0360764	0.955666547	-0.497164087	0.064913447	-0.115917543	0.891625434	NA	NA	NA	NA	NA	NA	NA	NA	NA	NA	NA	NA	NA
ENST00000166139	0.041551405	0.995956225	0.049508747	0.888093101	0.213519341	0.685995495	0.129985729	0.999910412	0.028709484	0.999301108	0.159453407	0.566757774	0.369099858	0.075810631	-0.069987698	0.999797392	0.208613083	0.407447962	0.088397186	0.99989366	0.058405294	0.895732749	0.009792173	0.989019491	0.025526233	0.971062773	0.259818953	0.192813498	0.12684679	0.999994098	NA	NA	NA	NA	NA	NA	NA	NA	NA	NA	NA	NA	NA	NA	NA	NA	NA	NA	NA
ENST00000166534	-0.275137363	0.63742055	-0.05787741	0.887665574	0.001698936	0.999975927	-0.115474542	0.999910412	-0.104517977	0.999301108	0.009689579	0.987054209	-0.104566333	0.930011619	-0.141293347	0.999797392	0.061933307	0.884267412	-0.354873292	0.462004644	-0.137278247	0.732293589	-0.274767921	0.291929666	-0.155199749	0.770892752	-0.466804404	0.017121542	-0.339896706	0.346911019	NA	NA	NA	NA	NA	NA	NA	NA	NA	NA	NA	NA	NA	NA	NA	NA	NA	NA	NA
ENST00000167462	0.196813688	0.973376931	0.523461651	0.132799219	0.425273435	0.55738081	0.770928209	0.033288781	0.046386469	0.999301108	0.327152226	0.481902132	0.931094839	0.0014156	0.215987892	0.999797392	-0.193584507	0.741470448	0.529652709	0.489146982	0.542474451	0.134793234	0.761354062	0.009389751	0.144556299	0.894563094	0.301120086	0.478771209	0.709488684	0.048359563	0.213188379	0.478862191	0.335966041	0.118352667	0.780493889	2.82E-06	NA	NA	NA	NA	NA	NA	NA	NA	NA	NA	NA	NA	NA
ENST00000167586	-0.17766966	0.895838529	-0.405738443	0.048725071	0.091064847	0.999975927	-0.082669329	0.999910412	-0.186816471	0.999301108	0.091062533	0.819617448	0.10074316	0.930411194	-0.105560515	0.999797392	0.135928125	0.667611413	-0.221617456	0.99989366	0.30096672	0.222437198	-0.071278623	0.881577847	-0.295727036	0.335182521	-0.17415592	0.534069039	-0.127397405	0.999994098	NA	NA	NA	NA	NA	NA	NA	NA	NA	NA	NA	NA	NA	NA	NA	NA	NA	NA	NA
ENST00000167825	NA	NA	NA	NA	NA	NA	NA	NA	NA	NA	NA	NA	NA	NA	NA	NA	NA	NA	NA	NA	NA	NA	NA	NA	NA	NA	NA	NA	NA	NA	0.110672712	0.770260645	-0.457522872	0.031054684	0.143733805	0.799332958	NA	NA	NA	NA	NA	NA	NA	NA	NA	NA	NA	NA	NA
ENST00000170168	NA	NA	NA	NA	NA	NA	NA	NA	NA	NA	NA	NA	NA	NA	NA	NA	NA	NA	NA	NA	NA	NA	NA	NA	NA	NA	NA	NA	NA	NA	NA	NA	NA	NA	NA	NA	NA	NA	NA	NA	NA	NA	NA	NA	NA	NA	NA	NA	NA
ENST00000171000	0.026208707	0.99881982	-0.246376346	0.563846434	0.399619163	0.531058981	0.430855901	0.7487916	0.408807493	0.610723662	0.92582078	0.000179125	0.940168452	0.000172825	0.05114523	0.999797392	0.613366352	0.113243634	0.337313551	0.983891819	0.138592391	0.842763165	0.621096455	0.025277782	-0.227052572	0.763323192	0.755476972	0.003460636	0.462334431	0.372580679	-0.0141646	0.982435815	0.581663459	0.007556877	0.607199987	0.005582608	NA	NA	NA	NA	NA	NA	NA	NA	NA	NA	NA	NA	NA
ENST00000171111	-0.150379284	0.995781018	-0.578243023	0.150178881	-0.563374146	0.348891625	-0.140328457	0.999910412	-0.62952998	0.274109727	-0.472131087	0.320681178	-0.14816839	0.950110127	-0.443865568	0.880561505	-0.053700442	0.949222331	-0.06753817	0.99989366	-0.051517173	0.958947327	0.039898959	NA	-0.828217657	0.032253964	-0.203204881	0.727335837	-0.088706837	0.999994098	-0.54888422	0.011051589	-0.312034716	0.222165889	-0.028693484	0.977655837	NA	NA	NA	NA	NA	NA	NA	NA	NA	NA	NA	NA	NA
ENST00000171887	NA	NA	NA	NA	NA	NA	NA	NA	NA	NA	NA	NA	NA	NA	NA	NA	NA	NA	NA	NA	NA	NA	NA	NA	NA	NA	NA	NA	NA	NA	-0.009486063	0.982658471	-0.19007754	0.346465365	-0.654602533	2.70E-05	NA	NA	NA	NA	NA	NA	NA	NA	NA	NA	NA	NA	NA
ENST00000172853	-0.025684699	0.99881982	0.196524027	0.778185253	-0.188160134	0.999975927	0.185189215	0.999910412	0.258009092	0.999301108	-0.350730314	0.569696575	-0.434113709	0.642548756	0.058979823	0.999797392	-0.225757289	0.744897127	0.107210507	0.99989366	0.026786587	0.980075765	-0.005375542	NA	0.072931429	0.962403891	-0.714280292	0.079705806	-0.134866667	0.999994098	NA	NA	NA	NA	NA	NA	NA	NA	NA	NA	NA	NA	NA	NA	NA	NA	NA	NA	NA
ENST00000173785	0.777768405	0.001357056	0.624509034	0.014002996	0.411994003	0.363284151	-0.014137394	0.999910412	0.848633292	0.000227781	0.773319373	0.000860705	-0.247865082	0.746266449	0.598194019	0.062994669	0.63975353	0.031533489	-0.309682187	0.984660263	0.329831155	0.370166376	-0.174977851	0.725634194	0.734231167	0.002831312	0.671014018	0.004653364	-0.0965654	0.999994098	0.734162335	1.21E-08	0.598612496	1.16E-05	-0.190080671	0.534826677	NA	NA	NA	NA	NA	NA	NA	NA	NA	NA	NA	NA	NA
ENST00000174618	0.323162665	0.591905227	0.466870498	0.049908403	0.661523519	0.001864291	0.33542165	0.834902339	0.337805234	0.56665003	0.904898156	1.24E-06	0.540065417	0.030222688	0.345688931	0.654634998	0.446491592	0.164860872	0.334634591	0.746967484	0.803263021	5.71E-05	0.439480098	0.066968741	0.521427641	0.038491629	0.824284446	1.43E-05	0.390199988	0.315207467	0.402733747	0.000608871	0.761996653	2.02E-13	0.419900516	0.000342361	NA	NA	NA	NA	NA	NA	NA	NA	NA	NA	NA	NA	NA
ENST00000174621	0.068603005	0.995956225	0.076326962	NA	-0.271033609	NA	0.067632625	0.999910412	0.204436987	0.999301108	-0.752572343	0.095136969	-0.210204534	0.930050315	-0.13367797	0.999797392	-0.725372794	0.157315575	0.118559183	0.99989366	-0.468980695	0.423754956	-0.139596675	NA	-0.057990547	NA	-0.710931114	0.096826618	-0.214510201	0.999994098	0.058227838	0.919068036	-0.482834277	0.04389148	-0.206263341	0.739294002	NA	NA	NA	NA	NA	NA	NA	NA	NA	NA	NA	NA	NA
ENST00000174653	NA	NA	NA	NA	NA	NA	NA	NA	NA	NA	NA	NA	NA	NA	NA	NA	NA	NA	NA	NA	NA	NA	NA	NA	NA	NA	NA	NA	NA	NA	0.050971737	0.902118626	0.333068817	0.080316001	-0.129731589	0.781748898	NA	NA	NA	NA	NA	NA	NA	NA	NA	NA	NA	NA	NA
ENST00000175506	-0.574210989	0.450206977	-0.490956075	0.272763202	-0.241624537	0.998818912	-0.119617368	0.999910412	0.104532778	0.999301108	-0.495956795	0.287017495	-0.816342024	0.052617473	0.128092182	0.999797392	-0.501094193	0.321130614	-0.274482823	0.99989366	-0.71419599	0.069435531	0.031735676	0.977973289	0.250498238	0.801508517	0.072980527	0.92080275	0.01520709	0.999994098	NA	NA	NA	NA	NA	NA	NA	NA	NA	NA	NA	NA	NA	NA	NA	NA	NA	NA	NA
ENST00000175756	NA	NA	NA	NA	NA	NA	NA	NA	NA	NA	NA	NA	NA	NA	NA	NA	NA	NA	NA	NA	NA	NA	NA	NA	NA	NA	NA	NA	NA	NA	NA	NA	NA	NA	NA	NA	NA	NA	NA	NA	NA	NA	NA	NA	NA	NA	NA	NA	NA
ENST00000176643	NA	NA	NA	NA	NA	NA	NA	NA	NA	NA	NA	NA	NA	NA	NA	NA	NA	NA	NA	NA	NA	NA	NA	NA	NA	NA	NA	NA	NA	NA	-0.336972308	0.120416194	-0.27260893	0.217617191	-0.390861366	0.059007539	NA	NA	NA	NA	NA	NA	NA	NA	NA	NA	NA	NA	NA
ENST00000176763	0.15255828	0.98738586	0.167714048	0.709351713	0.20780214	0.974603835	0.18337658	0.999910412	0.46471218	0.324053942	0.606583868	0.02943721	0.085709088	0.971029402	0.175135421	0.999797392	0.481729074	0.20424262	0.039853217	0.99989366	0.337570625	0.392837304	-0.208965389	0.676527579	0.298082604	0.572463215	0.335928736	0.321333047	-0.281888231	0.998699514	0.283275917	0.171892947	0.419214101	0.011337487	-0.072429245	0.905346291	NA	NA	NA	NA	NA	NA	NA	NA	NA	NA	NA	NA	NA
ENST00000177742	-0.223261204	0.99544853	-0.520559415	NA	0.508645828	NA	-0.240341595	0.999910412	-0.05027357	0.999301108	0.663422565	0.227621009	0.16351505	0.958961496	-0.362583519	0.999797392	0.966475577	0.051750935	-0.219468155	0.99989366	0.479897184	0.472473039	0.178203269	NA	-0.250228531	NA	0.601630683	0.244944863	-0.165486007	0.999994098	-0.399550198	0.26177123	0.677955644	0.010311252	0.0539715	0.962923743	NA	NA	NA	NA	NA	NA	NA	NA	NA	NA	NA	NA	NA
ENST00000178638	-0.071770075	0.995781018	0.02246528	0.960990744	-0.198040356	0.875593447	-0.475524548	0.044010593	-0.165181337	0.999301108	-0.33622437	0.149526876	-0.283697703	0.431930691	-0.115923844	0.999797392	-0.337021364	0.185116655	-0.372232228	0.289327408	-0.312526985	0.197238301	-0.546112793	0.002102158	0.142573421	0.791452437	-0.365043949	0.078174099	-0.47043033	0.031070008	-0.026687579	0.928072786	-0.310708495	0.006692408	-0.433822307	3.31E-05	NA	NA	NA	NA	NA	NA	NA	NA	NA	NA	NA	NA	NA
ENST00000178640	0.314694299	0.868600883	0.529024782	0.141384164	-0.253841617	0.968450524	0.070393851	0.999910412	0.205922144	0.999301108	-0.635638543	0.085019779	-0.687590002	0.088438814	0.097995148	0.999797392	-0.062598051	0.934334783	0.12274534	0.99989366	-0.304987841	0.58603994	-0.160507321	0.816427187	0.230724614	0.794316172	-0.622109861	0.070751916	-0.239958921	0.999994098	0.317278042	0.27510969	-0.422914324	0.073178786	-0.151150713	0.811453448	NA	NA	NA	NA	NA	NA	NA	NA	NA	NA	NA	NA	NA
ENST00000179259	NA	NA	NA	NA	NA	NA	NA	NA	NA	NA	NA	NA	NA	NA	NA	NA	NA	NA	NA	NA	NA	NA	NA	NA	NA	NA	NA	NA	NA	NA	NA	NA	NA	NA	NA	NA	NA	NA	NA	NA	NA	NA	NA	NA	NA	NA	NA	NA	NA
ENST00000181796	NA	NA	NA	NA	NA	NA	NA	NA	NA	NA	NA	NA	NA	NA	NA	NA	NA	NA	NA	NA	NA	NA	NA	NA	NA	NA	NA	NA	NA	NA	NA	NA	NA	NA	NA	NA	NA	NA	NA	NA	NA	NA	NA	NA	NA	NA	NA	NA	NA
ENST00000182096	-0.101250603	0.995781018	0.051466767	0.934486556	-0.101818963	0.999975927	-0.24945235	0.999910412	0.03275694	0.999301108	-0.25434974	0.586536982	-0.236780372	0.806858909	-0.141455733	0.999797392	-0.089537378	0.889983695	-0.021999792	0.99989366	-0.673682732	0.028591612	-0.183037213	0.73452006	-0.031765313	0.98046803	-0.370357916	0.292809856	0.036037637	0.999994098	-0.039255274	0.920451786	-0.321837081	0.066808645	-0.108209254	0.817568205	NA	NA	NA	NA	NA	NA	NA	NA	NA	NA	NA	NA	NA
ENST00000182527	-0.187591157	0.936944352	-0.117976099	0.792792482	-0.264623719	0.825320484	-0.25954331	0.999910412	-0.145222291	0.999301108	-0.095642347	0.858164756	-0.216484749	0.800636483	-0.250729078	0.999797392	-0.211078986	0.65116648	-0.271031493	0.99989366	-0.146502698	0.786211928	-0.667436844	0.004445514	-0.139188343	0.853835545	-0.296783764	0.346023759	-0.275225525	0.925468254	-0.14553585	0.471678677	-0.201994769	0.202959382	-0.368981129	0.008382605	NA	NA	NA	NA	NA	NA	NA	NA	NA	NA	NA	NA	NA
ENST00000184266	-0.013088896	0.99881982	-0.576135929	0.084471029	0.022732797	0.999975927	-0.202301755	0.999910412	-0.0571464	0.999301108	0.046923546	0.952388813	-0.022263781	0.994471075	-0.083376549	0.999797392	0.099827289	0.88124975	0.047249331	0.99989366	0.076234555	0.928844646	0.184701244	0.755590468	-0.194762415	0.826834171	0.364348923	0.340693709	0.016701848	0.999994098	NA	NA	NA	NA	NA	NA	NA	NA	NA	NA	NA	NA	NA	NA	NA	NA	NA	NA	NA
ENST00000187762	NA	NA	NA	NA	NA	NA	NA	NA	NA	NA	NA	NA	NA	NA	NA	NA	NA	NA	NA	NA	NA	NA	NA	NA	NA	NA	NA	NA	NA	NA	-0.789162919	0.048955473	0.252123752	0.63482765	0.145772632	NA	NA	NA	NA	NA	NA	NA	NA	NA	NA	NA	NA	NA	NA
ENST00000188376	-0.107396401	0.995600124	-0.390541954	0.089213822	0.020632098	0.999975927	-0.066244643	0.999910412	-0.053436979	0.999301108	0.189596482	0.579090672	0.000388341	0.999809546	-0.245139987	0.941321655	-0.11119972	0.78848199	-0.186879935	0.99989366	0.256419913	0.402768142	0.080692944	0.870617299	-0.2826494	0.431792476	0.224187471	0.417962215	0.041822931	0.999994098	NA	NA	NA	NA	NA	NA	NA	NA	NA	NA	NA	NA	NA	NA	NA	NA	NA	NA	NA
ENST00000188790	-0.036956097	0.99881982	0.387080073	0.415295867	-0.024201393	0.999975927	-0.327034793	0.999910412	-0.174178408	0.999301108	-0.129231024	0.870432928	-0.744510932	0.100560037	-0.085915541	0.999797392	0.129892115	0.860748265	-0.610741905	0.519003234	-0.06306189	0.951698978	-0.670581898	NA	0.135430805	0.920037357	-0.403924435	0.391731654	-0.844442022	0.043113517	0.085050479	0.859147238	-0.105680433	0.765897424	-0.671175294	0.001378465	NA	NA	NA	NA	NA	NA	NA	NA	NA	NA	NA	NA	NA
ENST00000189444	NA	NA	NA	NA	NA	NA	NA	NA	NA	NA	NA	NA	NA	NA	NA	NA	NA	NA	NA	NA	NA	NA	NA	NA	NA	NA	NA	NA	NA	NA	0.137205756	0.554885245	0.395397222	0.005960773	0.340448714	0.055409425	NA	NA	NA	NA	NA	NA	NA	NA	NA	NA	NA	NA	NA
ENST00000191018	-0.151292523	0.981664989	0.101666203	0.837579759	0.18283025	0.986622095	-0.134335349	0.999910412	0.06094158	0.999301108	-0.093501561	0.87002316	0.153742295	0.904053627	0.175698146	0.999797392	0.104131101	0.853341752	-0.00091972	0.99989366	-0.060990985	0.932872282	-0.633331832	0.011419911	-0.024537685	0.983487032	-0.084502961	0.865759359	-0.07839159	0.999994098	NA	NA	NA	NA	NA	NA	NA	NA	NA	NA	NA	NA	NA	NA	NA	NA	NA	NA	NA
ENST00000193029	-0.254204158	0.965592055	0.122787019	NA	-0.548890156	NA	-0.098674708	0.999910412	0.259569582	0.999301108	-0.712386166	0.090285806	-0.73420868	0.158237452	0.141979811	0.999797392	-0.492719665	0.364131802	-0.332098028	0.99989366	-0.609410234	0.183856579	-0.509526667	NA	-0.057066329	NA	-0.701866527	0.07339002	-0.573883569	0.504974004	0.071569496	0.88937201	-0.566010608	0.008878628	-0.54987162	0.02661645	NA	NA	NA	NA	NA	NA	NA	NA	NA	NA	NA	NA	NA
ENST00000193403	0.252984667	0.643295117	0.193960038	0.440919855	0.275095885	0.474106876	0.050015544	0.999910412	0.368574547	0.156874219	0.40156054	0.040548147	0.011977291	0.994979985	0.212047594	0.957350806	0.306786814	0.201068386	-0.005589132	0.99989366	0.307881053	0.170368416	-0.195897289	0.493841511	0.170483229	0.694820107	0.153631727	0.572364641	-0.121234396	0.999994098	0.252652744	0.034113881	0.295833	0.005297943	-0.063133957	0.857988437	NA	NA	NA	NA	NA	NA	NA	NA	NA	NA	NA	NA	NA
ENST00000194530	NA	NA	NA	NA	NA	NA	NA	NA	NA	NA	NA	NA	NA	NA	NA	NA	NA	NA	NA	NA	NA	NA	NA	NA	NA	NA	NA	NA	NA	NA	-0.415562945	0.395454369	-0.635031387	0.084838689	-0.231829328	0.810655315	NA	NA	NA	NA	NA	NA	NA	NA	NA	NA	NA	NA	NA
ENST00000194871	0.300400966	0.834197858	0.448238303	0.16836291	0.433988159	0.398081564	0.486663999	0.461757964	0.446261404	0.476649245	0.040171771	0.95683461	0.050011809	0.988021401	0.519079223	0.308037864	0.318662686	0.443250911	0.465612574	0.524500437	0.578004426	0.053916423	0.540220862	0.067788891	0.455194715	0.274818698	0.260224008	0.504149669	0.285971187	0.980118763	0.398943668	0.041896714	0.363815797	0.049486826	0.400476625	0.042348731	NA	NA	NA	NA	NA	NA	NA	NA	NA	NA	NA	NA	NA
ENST00000196169	NA	NA	NA	NA	NA	NA	NA	NA	NA	NA	NA	NA	NA	NA	NA	NA	NA	NA	NA	NA	NA	NA	NA	NA	NA	NA	NA	NA	NA	NA	0.227732728	0.450691168	-0.528283636	0.007795696	-0.066651915	0.932999812	NA	NA	NA	NA	NA	NA	NA	NA	NA	NA	NA	NA	NA
ENST00000196371	-0.064958349	0.995956225	-0.299593676	0.548890346	-0.208980955	0.999975927	-0.296300994	0.999910412	-0.019707214	0.999301108	-0.073604903	0.930515082	-0.215248085	0.892841912	-0.010619946	0.999797392	-0.825694005	0.074005121	-0.047180177	0.99989366	-0.223191606	0.754927023	-0.379883238	0.445189002	-0.137750776	0.913321087	-0.542301404	0.174380929	-0.659584133	0.185787442	NA	NA	NA	NA	NA	NA	NA	NA	NA	NA	NA	NA	NA	NA	NA	NA	NA	NA	NA
ENST00000196551	0.227678133	0.860278297	-0.478555459	0.040686247	0.16197466	0.985864074	-0.056085101	0.999910412	-0.075542958	0.999301108	0.235654991	0.485539726	0.296072612	0.513595179	-0.154753694	0.999797392	0.230240677	0.510860126	-0.063080839	0.99989366	0.519523353	0.022908726	0.340459603	0.205554832	-0.255818633	0.558510821	0.46215044	0.041613531	0.130540178	0.999994098	-0.135838159	0.664549137	0.327105502	0.08206464	0.150190584	0.736678774	-0.390510755	0.048900971	NA	NA	NA	NA	NA	NA	NA	NA	NA	NA	NA
ENST00000197268	0.022145124	NA	0.574647033	NA	-0.290709627	NA	-0.272290066	NA	-0.226543417	0.999301108	-0.282425019	0.748580323	-0.016979154	NA	0.149813274	NA	-0.963452975	0.064706782	0.248419011	NA	-0.545642946	0.427924645	0.044269375	NA	0.076952907	NA	-0.599749973	NA	0.060161538	NA	0.137182963	0.841249997	-0.601350106	0.087770705	0.132852643	0.907457778	NA	NA	NA	NA	NA	NA	NA	NA	NA	NA	NA	NA	NA
ENST00000198767	-0.168195763	0.973376931	-0.561139214	0.048122609	-0.031079722	0.999975927	-0.129717624	0.999910412	0.14192186	0.999301108	-0.124974487	0.816205028	0.101613138	0.957122167	-0.238453371	0.999797392	0.274008658	0.532298037	-0.224826762	0.99989366	-0.179178991	0.738661656	0.207278291	0.649231977	-0.070270695	0.945423384	-0.047912431	0.932671949	0.029266003	0.999994098	NA	NA	NA	NA	NA	NA	NA	NA	NA	NA	NA	NA	NA	NA	NA	NA	NA	NA	NA
ENST00000199389	NA	NA	NA	NA	NA	NA	NA	NA	NA	NA	NA	NA	NA	NA	NA	NA	NA	NA	NA	NA	NA	NA	NA	NA	NA	NA	NA	NA	NA	NA	NA	NA	NA	NA	NA	NA	NA	NA	NA	NA	NA	NA	NA	NA	NA	NA	NA	NA	NA
ENST00000199764	NA	NA	NA	NA	NA	NA	NA	NA	NA	NA	NA	NA	NA	NA	NA	NA	NA	NA	NA	NA	NA	NA	NA	NA	NA	NA	NA	NA	NA	NA	NA	NA	NA	NA	NA	NA	NA	NA	NA	NA	NA	NA	NA	NA	NA	NA	NA	NA	NA
ENST00000199940	0.486012001	0.880232924	0.395197724	0.602296694	0.807963203	0.359103098	0.581485285	0.999910412	0.519572712	0.972124401	0.527624943	0.484563442	0.330916736	0.882066128	0.440254856	0.999797392	0.728275649	0.250453508	0.571299042	0.99989366	1.033256381	0.054913639	0.631992146	0.354466944	0.356151741	0.799695356	0.648405457	0.294064862	0.496463164	0.999994098	0.197464233	0.77995973	1.063615738	0.001082197	0.923853848	0.010025195	NA	NA	NA	NA	NA	NA	NA	NA	NA	NA	NA	NA	NA
ENST00000200181	-0.250346278	0.605162227	-0.127522078	0.643658955	-0.000962226	0.999975927	-0.070473932	0.999910412	-0.043479065	0.999301108	0.052758853	0.896955697	-0.058436593	0.967425587	-0.010457212	0.999797392	0.110739433	0.710776995	-0.196345468	0.99989366	-0.283532908	0.193431945	-0.497772889	0.001976692	-0.147684172	0.737330768	-0.280617608	0.162171828	-0.424879494	0.032008617	NA	NA	NA	NA	NA	NA	0.325263603	0.008859282	NA	NA	NA	NA	NA	NA	NA	NA	NA	NA	NA
ENST00000200453	0.197534579	0.995781018	0.188093295	0.814745395	0.864705542	0.103551697	0.825608935	0.264649246	0.182243557	0.999301108	1.093827333	0.007421798	0.979487115	0.041469193	0.139426643	0.999797392	1.084555094	0.015075391	0.813657015	0.280176201	1.17498792	0.003137304	0.702342369	0.156113083	0.290622858	0.808664279	1.143921466	0.002869166	0.767090851	0.256043857	0.425611045	0.042390751	1.266537155	1.39E-16	0.633240219	0.000858377	NA	NA	NA	NA	NA	NA	NA	NA	NA	NA	NA	NA	NA
ENST00000200457	-0.390168213	0.323429045	-0.531801373	0.018857996	0.093015778	0.999975927	-0.190052813	0.999910412	-0.423971555	0.208585904	-0.004316971	0.994878834	-0.091776494	0.952665793	-0.424189044	0.28253875	-0.149754093	0.753158905	-0.30438605	0.880270102	-0.028820952	0.965184212	-0.213333394	0.552175394	-0.33432292	0.341602108	0.320471198	0.229090962	-0.069609394	0.999994098	-0.426553831	0.00011129	0.076903878	0.689095775	-0.166071585	0.450525547	NA	NA	NA	NA	NA	NA	NA	NA	NA	NA	NA	NA	NA
ENST00000200652	0.005738895	0.999376553	0.057042997	0.943288761	-0.465251815	0.610089376	-0.274393564	0.999910412	-0.246060077	0.999301108	-0.598135101	0.159562265	-0.520861149	0.42911103	-0.049192913	0.999797392	-0.941411023	0.026341118	-0.412783697	0.99989366	-0.401406985	0.45345364	-0.431287515	0.380123529	-0.149111267	0.904804943	-0.638539337	0.091849649	-0.485030381	0.653283361	-0.035014665	0.94254134	-0.577228245	0.001253627	-0.495028268	0.014048505	NA	NA	NA	NA	NA	NA	NA	NA	NA	NA	NA	NA	NA
ENST00000201015	0.066811236	0.995781018	0.190819801	0.404572796	0.315415958	0.190751664	-0.081290707	0.999910412	0.401112502	0.042537912	0.591714551	5.00E-05	0.135160341	0.83086045	0.347062424	0.178938408	0.480659744	0.006434371	-0.095469942	0.99989366	0.138450148	0.656109216	-0.297445181	0.124232432	0.339281811	0.117976245	0.537342581	0.000281081	-0.154779227	0.999994098	0.265517085	0.109464538	0.428960393	0.000726397	-0.095782404	0.814253839	0.28953302	0.091249157	NA	NA	NA	NA	NA	NA	NA	NA	NA	NA	NA
ENST00000201586	0.69297215	0.116125437	0.393605695	0.365419606	0.552182043	0.317170124	0.760550482	0.075021733	0.095818136	0.999301108	0.518441645	0.222225175	0.668856773	0.112150733	0.274934256	0.999797392	0.258483049	0.660158719	0.858978699	0.020195826	0.764512927	0.027027587	0.764925255	0.018352246	0.465352236	0.395766438	0.452713691	0.265119704	0.676250856	0.128573608	0.397379683	0.083117086	0.513261695	0.009254286	0.81576147	1.16E-06	NA	NA	NA	NA	NA	NA	NA	NA	NA	NA	NA	NA	NA
ENST00000201647	0.433454805	0.113082146	0.450010156	0.034630642	0.431424446	0.08434809	0.620412622	0.002733999	0.287116256	0.677013359	0.175070187	0.615404408	0.822412159	2.35E-06	0.232115829	0.969393604	-0.203857357	0.565006719	0.490616132	0.060572205	0.558537538	0.004623421	0.730285358	2.53E-05	0.435506669	0.080528762	0.359242869	0.112624356	0.787649381	6.70E-06	0.363016546	0.028609427	0.298445014	0.071652512	0.697976651	7.05E-08	NA	NA	NA	NA	NA	NA	NA	NA	NA	NA	NA	NA	NA
ENST00000202677	0.157447978	0.995781018	-0.04792999	0.95050101	-0.085253902	0.999975927	0.608181039	0.386023699	-0.018573628	0.999301108	-0.331361927	0.538990149	0.695065698	0.094317823	0.246630203	0.999797392	-0.506101488	0.316926325	0.729816885	0.12437098	0.11269369	0.898375009	0.80942637	0.011865333	0.09339498	0.942211505	-0.173283603	0.767882147	0.527444194	0.436624936	0.091738928	0.815582812	-0.226768149	0.356684534	0.758415377	4.08E-06	NA	NA	NA	NA	NA	NA	NA	NA	NA	NA	NA	NA	NA
ENST00000202773	0.107595275	0.995781018	-0.577229501	0.007456156	0.030493718	0.999975927	0.047044962	0.999910412	-0.148172313	0.999301108	0.315423981	0.283574095	0.212727058	0.744994654	-0.270771863	0.923136749	0.224999766	0.520638351	-0.064155733	0.99989366	0.387203618	0.144478522	0.497638378	0.024565149	-0.350227864	0.306606486	0.451879157	0.048661163	0.291321253	0.707183497	NA	NA	NA	NA	NA	NA	-0.402547586	0.064380536	NA	NA	NA	NA	NA	NA	NA	NA	NA	NA	NA
ENST00000202831	NA	NA	NA	NA	NA	NA	NA	NA	NA	NA	NA	NA	NA	NA	NA	NA	NA	NA	NA	NA	NA	NA	NA	NA	NA	NA	NA	NA	NA	NA	0.192894279	0.458004252	0.128129834	0.614107444	0.39171607	0.061683597	NA	NA	NA	NA	NA	NA	NA	NA	NA	NA	NA	NA	NA
ENST00000202917	NA	NA	NA	NA	NA	NA	NA	NA	NA	NA	NA	NA	NA	NA	NA	NA	NA	NA	NA	NA	NA	NA	NA	NA	NA	NA	NA	NA	NA	NA	0.37261277	0.503926158	0.59769564	0.124992603	1.0420536	0.001694094	NA	NA	NA	NA	NA	NA	NA	NA	NA	NA	NA	NA	NA
ENST00000203407	-0.402480367	0.216428956	-0.502211774	0.018393366	0.048228895	0.999975927	-0.233893798	0.999910412	-0.286713776	0.708335425	0.002439105	0.996993114	0.000747145	0.999809546	-0.177391699	0.999797392	-0.480712181	0.123035715	-0.201706035	0.99989366	-0.015210546	0.980338034	-0.208272115	0.536994484	-0.378955992	0.198183077	0.000466909	0.999111942	-0.248449583	0.861207147	-0.340845278	0.007677561	-0.051303872	0.814242245	-0.178153569	0.423410477	NA	NA	NA	NA	NA	NA	NA	NA	NA	NA	NA	NA	NA
ENST00000203616	-0.134133832	0.995781018	-0.055596401	NA	-0.419762762	NA	0.176487678	0.999910412	-0.282065428	0.999301108	-0.431342559	0.42335216	-0.118052398	0.970139629	-0.102356123	0.999797392	-0.211967297	0.763532444	0.014622837	0.99989366	-0.161126508	0.861981226	0.082429282	NA	0.138838257	NA	-0.686326368	0.089353257	0.310038806	0.999994098	-0.076969182	0.869199611	-0.430570847	0.059475777	0.111419071	0.87328975	NA	NA	NA	NA	NA	NA	NA	NA	NA	NA	NA	NA	NA
ENST00000203630	-0.029278707	0.998683971	-0.591156962	0.037043873	0.193021283	0.99265014	0.117593162	0.999910412	-0.287193118	0.952976783	0.340695249	0.370990271	0.147538349	0.924405128	-0.300699376	0.979975806	0.101684579	0.86007032	0.030332578	0.99989366	0.30448873	0.474005679	0.219529268	0.646187509	-0.644973656	0.032249801	0.632005165	0.016155319	0.131717589	0.999994098	-0.355292843	0.094669883	0.335788249	0.090079255	0.141369267	0.777123278	NA	NA	NA	NA	NA	NA	NA	NA	NA	NA	NA	NA	NA
ENST00000204005	NA	NA	NA	NA	NA	NA	NA	NA	NA	NA	NA	NA	NA	NA	NA	NA	NA	NA	NA	NA	NA	NA	NA	NA	NA	NA	NA	NA	NA	NA	NA	NA	NA	NA	NA	NA	NA	NA	NA	NA	NA	NA	NA	NA	NA	NA	NA	NA	NA
ENST00000204961	-0.127654728	0.969942078	-0.066951581	0.864191067	0.089509207	0.999975927	0.119087107	0.999910412	0.135086463	0.999301108	0.332595071	0.153840555	0.402927227	0.094317823	0.167750584	0.999797392	0.486217506	0.035475324	0.116639392	0.99989366	0.238321349	0.404093618	-0.061675689	0.901548201	0.011251466	0.990276279	0.104135094	0.753253413	0.138125604	0.999994098	0.026157751	0.941852809	0.250772655	0.097924936	0.147467266	0.624500745	NA	NA	NA	NA	NA	NA	NA	NA	NA	NA	NA	NA	NA
ENST00000205061	-0.094694278	0.995781018	0.197574159	0.576494675	0.001668279	0.999975927	-0.063092044	0.999910412	0.063254143	0.999301108	-0.148092918	0.742971257	0.040391838	0.988358775	0.142403666	0.999797392	-0.386866868	0.237107501	-0.130324439	0.99989366	-0.116060014	0.83502825	-0.257829639	0.477676461	0.074301252	0.936411843	-0.468679683	0.060967561	-0.211081443	0.999994098	NA	NA	NA	NA	NA	NA	NA	NA	NA	NA	NA	NA	NA	NA	NA	NA	NA	NA	NA
ENST00000205890	NA	NA	NA	NA	NA	NA	NA	NA	NA	NA	NA	NA	NA	NA	NA	NA	NA	NA	NA	NA	NA	NA	NA	NA	NA	NA	NA	NA	NA	NA	0.655998859	0.086028942	0.109923875	0.846193031	-0.078666236	NA	NA	NA	NA	NA	NA	NA	NA	NA	NA	NA	NA	NA	NA
ENST00000206765	NA	NA	NA	NA	NA	NA	NA	NA	NA	NA	NA	NA	NA	NA	NA	NA	NA	NA	NA	NA	NA	NA	NA	NA	NA	NA	NA	NA	NA	NA	0.149243607	0.760324313	0.116541213	0.768376245	0.608663113	0.021483222	NA	NA	NA	NA	NA	NA	NA	NA	NA	NA	NA	NA	NA
ENST00000207726	-0.014184872	0.99881982	0.169042314	0.673970389	-0.172507837	0.99755685	-0.132451851	0.999910412	0.152632356	0.999301108	-0.362289289	0.264147922	-0.433939464	0.24369255	0.127851194	0.999797392	-0.55360823	0.083585184	-0.156826321	0.99989366	-0.00828709	0.991077824	-0.191158234	0.670700787	-0.130902255	0.874956024	-0.339526158	0.259097443	-0.297812652	0.830645215	NA	NA	NA	NA	NA	NA	NA	NA	NA	NA	NA	NA	NA	NA	NA	NA	NA	NA	NA
ENST00000209718	0.495039751	0.5417098	0.109352619	0.870705243	0.37578984	0.777823034	0.383338041	0.999910412	0.11341106	0.999301108	-0.206931817	0.746184937	0.221290724	0.882704306	0.046168141	0.999797392	0.018639839	0.981974486	0.166385708	0.99989366	0.463020808	0.305587138	0.610332021	0.093200605	0.559825304	0.23915118	0.37085785	0.391927952	0.564124812	0.331263793	NA	NA	NA	NA	NA	NA	NA	NA	NA	NA	NA	NA	NA	NA	NA	NA	NA	NA	0.00261905
ENST00000209875	NA	NA	NA	NA	NA	NA	NA	NA	NA	NA	NA	NA	NA	NA	NA	NA	NA	NA	NA	NA	NA	NA	NA	NA	NA	NA	NA	NA	NA	NA	NA	NA	NA	NA	NA	NA	NA	NA	NA	NA	NA	NA	NA	NA	NA	NA	NA	NA	NA
ENST00000210227	0.409301702	0.781038169	0.71039753	0.060220277	0.209568054	0.999975927	0.280654739	0.999910412	0.363937018	0.975161802	0.135700809	0.862224633	0.037814471	0.992274131	0.278471266	0.999797392	0.018904869	0.982393378	0.304430428	0.99989366	0.362754656	0.531524464	0.248248251	0.716743537	0.193298089	0.865875773	0.022779736	0.97817815	0.077096366	0.999994098	0.461388399	0.040513866	0.167801867	0.564661578	0.162421527	0.779848659	NA	NA	NA	NA	NA	NA	NA	NA	NA	NA	NA	NA	NA
ENST00000210313	-0.323849376	0.813213619	-0.448469251	0.201779952	-0.039137948	0.999975927	-0.103796027	0.999910412	-0.131361635	0.999301108	-0.247999512	0.61911521	-0.261866647	0.782229039	-0.029456914	0.999797392	-0.751573544	0.064754211	-0.065253371	0.99989366	0.019023813	0.982003644	-0.253846531	0.605550177	-0.386962698	0.452124138	0.099643971	0.858651229	-0.151922982	0.999994098	NA	NA	NA	NA	NA	NA	NA	NA	NA	NA	NA	NA	NA	NA	NA	NA	NA	NA	NA
ENST00000211287	-0.122262229	0.995781018	-0.508376716	0.128020701	0.179326533	0.999975927	0.007353787	0.999910412	-0.640977213	0.07820879	0.780994012	0.005384284	0.239477799	0.818923101	-0.491930758	0.491394899	0.570966433	0.170272437	0.180034522	0.99989366	0.784254899	0.006083843	0.281777207	0.540913601	-0.100628672	0.92854039	0.544561764	0.084141529	0.329000295	0.892257255	-0.371588671	0.114406026	0.589279027	0.001842392	0.22840291	0.564151927	NA	NA	NA	NA	NA	NA	NA	NA	NA	NA	NA	NA	NA
ENST00000211998	0.637095164	0.00014811	0.707148858	7.96E-06	0.495298341	0.00923337	0.295119388	0.730489851	0.893419723	1.80E-09	0.680361478	1.82E-05	0.411608895	0.068651286	0.787534664	5.04E-07	0.547764174	0.005521316	0.166433391	0.99989366	0.482187928	0.008767071	-0.002434969	0.997755826	0.73808193	1.83E-06	0.380963118	0.049593969	0.104386564	0.999994098	0.773980786	6.13E-15	0.526099805	9.45E-07	0.17643147	0.419564483	NA	NA	NA	NA	NA	NA	NA	NA	NA	NA	NA	NA	NA
ENST00000214869	NA	NA	NA	NA	NA	NA	NA	NA	NA	NA	NA	NA	NA	NA	NA	NA	NA	NA	NA	NA	NA	NA	NA	NA	NA	NA	NA	NA	NA	NA	-0.230088298	0.452304354	0.141117856	0.647080816	0.447061503	0.057793431	NA	NA	NA	NA	NA	NA	NA	NA	NA	NA	NA	NA	NA
ENST00000215057	NA	NA	NA	NA	NA	NA	NA	NA	NA	NA	NA	NA	NA	NA	NA	NA	NA	NA	NA	NA	NA	NA	NA	NA	NA	NA	NA	NA	NA	NA	NA	NA	NA	NA	NA	NA	NA	NA	NA	NA	NA	NA	NA	NA	NA	NA	NA	NA	NA
ENST00000215115	NA	NA	NA	NA	NA	NA	NA	NA	NA	NA	NA	NA	NA	NA	NA	NA	NA	NA	NA	NA	NA	NA	NA	NA	NA	NA	NA	NA	NA	NA	NA	NA	NA	NA	NA	NA	NA	NA	NA	NA	NA	NA	NA	NA	NA	NA	NA	NA	NA
ENST00000215376	NA	NA	NA	NA	NA	NA	NA	NA	NA	NA	NA	NA	NA	NA	NA	NA	NA	NA	NA	NA	NA	NA	NA	NA	NA	NA	NA	NA	NA	NA	-0.589360038	0.065871731	0.070060906	0.891578595	0.172647874	0.84522348	NA	NA	NA	NA	NA	NA	NA	NA	NA	NA	NA	NA	NA
ENST00000215582	0.036425816	0.996041187	-0.095909423	0.848199642	0.480937485	0.150460401	0.233365176	0.999910412	0.081556842	0.999301108	0.417927319	0.175672122	0.21593344	0.804309825	-0.056670589	0.999797392	0.286655683	0.476503239	0.097799313	0.99989366	0.546662873	0.041449634	0.192095945	0.675608422	-0.121013233	0.8910831	0.368633832	0.214306086	0.183686415	0.999994098	-0.037373467	0.900417474	0.462798177	3.47E-05	0.18372959	0.375483658	NA	NA	NA	NA	NA	NA	NA	NA	NA	NA	NA	NA	NA
ENST00000215631	0.950760808	0.001060685	0.398394873	0.31825847	0.801044584	0.01345177	0.26682306	0.999910412	0.801836752	0.013789264	1.038517257	0.000155989	0.396502537	0.583115079	0.831715495	0.012541541	1.03810064	0.001373751	0.02643645	0.99989366	0.502484918	0.21251201	0.039295038	0.969073872	0.632668529	0.103287983	0.918401233	0.000987793	0.104673531	0.999994098	0.825178463	7.51E-07	0.91365589	6.20E-08	0.044368327	0.962144159	NA	NA	NA	NA	NA	NA	NA	NA	NA	NA	NA	NA	NA
ENST00000215739	NA	NA	NA	NA	NA	NA	NA	NA	NA	NA	NA	NA	NA	NA	NA	NA	NA	NA	NA	NA	NA	NA	NA	NA	NA	NA	NA	NA	NA	NA	NA	NA	NA	NA	NA	NA	NA	NA	NA	NA	NA	NA	NA	NA	NA	NA	NA	NA	NA
ENST00000215754	0.427236061	0.706233349	-0.420463891	0.32800093	0.159252494	0.999975927	0.20110128	0.999910412	-0.020264944	0.999301108	0.478349688	0.274898505	0.191535226	0.912646925	-0.103693476	0.999797392	0.164970377	0.784222485	0.003050097	0.99989366	0.604903162	0.115733201	0.59231607	0.112322035	-0.159825875	0.891413608	0.774648977	0.016322022	0.422082685	0.752080474	NA	NA	NA	NA	NA	NA	-0.633458162	0.086953181	NA	NA	NA	NA	NA	NA	NA	NA	NA	NA	NA
ENST00000215829	NA	NA	NA	NA	NA	NA	NA	NA	NA	NA	NA	NA	NA	NA	NA	NA	NA	NA	NA	NA	NA	NA	NA	NA	NA	NA	NA	NA	NA	NA	NA	NA	NA	NA	NA	NA	NA	NA	NA	NA	NA	NA	NA	NA	NA	NA	NA	NA	NA
ENST00000215832	0.074840467	0.995781018	0.08177514	0.845833017	0.230171907	0.826535582	0.122458491	0.999910412	0.245439531	0.880222613	0.104473068	0.810434723	0.11564621	0.92574372	0.1910138	0.999797392	0.491465176	0.078579765	0.207244828	0.99989366	0.358891486	0.172081022	0.242325694	0.435030805	-0.049150369	0.954484926	0.215592975	0.46002141	0.120531097	0.999994098	0.115756315	0.548089519	0.270374896	0.028914437	0.160413623	0.451454028	NA	NA	NA	NA	NA	NA	NA	NA	NA	NA	NA	NA	NA
ENST00000215909	-0.074260414	0.995781018	-0.764322395	4.39E-05	0.032359094	0.999975927	-0.076219653	0.999910412	-0.214361656	0.986355231	0.647357077	0.000824824	0.211859681	0.727753655	-0.28520854	0.839935193	0.524171488	0.035771358	-0.208701377	0.99989366	0.431388982	0.069405933	0.431483762	0.054153117	-0.417981303	0.132154301	0.74161578	4.38E-05	0.140916495	0.999994098	-0.32355325	0.280880686	0.471585079	0.036779328	0.123890574	0.859932888	NA	NA	NA	NA	NA	NA	NA	NA	NA	NA	NA	NA	NA
ENST00000215912	NA	NA	NA	NA	NA	NA	NA	NA	NA	NA	NA	NA	NA	NA	NA	NA	NA	NA	NA	NA	NA	NA	NA	NA	NA	NA	NA	NA	NA	NA	0.032544762	0.931773159	-0.064474175	0.805012398	-0.35210929	0.060057428	NA	NA	NA	NA	NA	NA	NA	NA	NA	NA	NA	NA	NA
ENST00000216039	0.044447781	0.996158758	-0.249630606	0.615654632	0.26572874	0.963154315	0.15007036	0.999910412	-0.013489123	0.999301108	0.225717826	0.704604856	0.103746948	0.970139629	-0.086256656	0.999797392	0.47310313	0.303321349	0.025677187	0.99989366	0.544694189	0.165826923	-0.201470778	0.757024491	0.083392922	0.946438366	0.609838097	0.075053198	-0.078481034	0.999994098	-0.020833238	0.96610495	0.447288854	0.017768766	-0.020656038	0.983295448	NA	NA	NA	NA	NA	NA	NA	NA	NA	NA	NA	NA	NA
ENST00000216061	0.185940918	0.953687003	0.001021049	0.999098878	-0.441045598	0.25396402	0.173932394	0.999910412	-0.020514441	0.999301108	-0.212886032	0.620337994	-0.050883207	0.985898153	0.28586609	0.969249885	-0.412785952	0.266781372	0.205817684	0.99989366	-0.42181083	0.182398276	0.264946062	0.500529707	0.03417367	0.975317694	-0.541945653	0.035613498	0.09528761	0.999994098	0.098748796	0.716230064	-0.397581268	0.004665448	0.141021324	0.683300147	NA	NA	NA	NA	NA	NA	NA	NA	NA	NA	NA	NA	NA
ENST00000216064	NA	NA	NA	NA	NA	NA	NA	NA	NA	NA	NA	NA	NA	NA	NA	NA	NA	NA	NA	NA	NA	NA	NA	NA	NA	NA	NA	NA	NA	NA	NA	NA	NA	NA	NA	NA	NA	NA	NA	NA	NA	NA	NA	NA	NA	NA	NA	NA	NA
ENST00000216080	-0.171582637	0.98034935	-0.039588884	0.952071344	0.134403048	0.999975927	-0.121378565	0.999910412	0.05842707	0.999301108	0.083375629	0.901119661	0.014099014	0.996503821	-0.174760928	0.999797392	0.327460738	0.477478329	-0.369648961	0.944943862	-0.134871944	0.84810573	-0.590452701	0.053725739	-0.082129881	0.940172351	0.039980501	0.950902802	-0.257854512	0.999994098	NA	NA	NA	NA	NA	NA	NA	NA	NA	NA	NA	NA	NA	NA	NA	NA	NA	NA	NA
ENST00000216085	NA	NA	NA	NA	NA	NA	NA	NA	NA	NA	NA	NA	NA	NA	NA	NA	NA	NA	NA	NA	NA	NA	NA	NA	NA	NA	NA	NA	NA	NA	NA	NA	NA	NA	NA	NA	NA	NA	NA	NA	NA	NA	NA	NA	NA	NA	NA	NA	NA
ENST00000216124	NA	NA	NA	NA	NA	NA	NA	NA	NA	NA	NA	NA	NA	NA	NA	NA	NA	NA	NA	NA	NA	NA	NA	NA	NA	NA	NA	NA	NA	NA	NA	NA	NA	NA	NA	NA	NA	NA	NA	NA	NA	NA	NA	NA	NA	NA	NA	NA	NA
ENST00000216129	0.15164764	0.990134212	-0.524242043	0.095726115	0.072804578	0.999975927	-0.17518522	0.999910412	-0.178307437	0.999301108	0.103448627	0.867015812	0.028627679	0.992465375	0.039241677	0.999797392	-0.32409067	0.517670331	-0.152672789	0.99989366	0.021522383	0.978932622	-0.028338072	0.973603988	-0.188245381	0.818455322	0.026547527	0.966172887	0.098560741	0.999994098	NA	NA	NA	NA	NA	NA	NA	NA	NA	NA	NA	NA	NA	NA	NA	NA	NA	NA	NA
ENST00000216146	0.085160911	0.995781018	-0.596487694	0.00055974	0.116878065	0.999975927	-0.008247102	0.999910412	-0.194399852	0.975161802	0.268959632	0.282902656	0.108755486	0.913527837	-0.259923838	0.804180485	0.327827429	0.184127331	-0.066560621	0.99989366	0.479170457	0.010139777	0.291592949	0.204113499	-0.391874801	0.09655288	0.515784536	0.002737267	0.163226335	0.999994098	-0.253116965	0.224102196	0.346604472	0.03260316	0.104859907	0.825804214	NA	NA	NA	NA	NA	NA	NA	NA	NA	NA	NA	NA	NA
ENST00000216180	-0.314819254	0.894934091	0.056508968	0.94288769	-0.350161868	0.869341428	-0.173003093	0.999910412	-0.058110941	0.999301108	-0.661363042	0.093550459	0.110393196	0.96887898	-0.017815274	0.999797392	-0.386776164	0.478914051	0.201571041	0.99989366	-0.3412361	0.550383295	-0.247532581	0.696271872	-0.08068705	0.952675649	-0.421332269	0.332217808	-0.005326899	0.999994098	-0.099205035	0.804537009	-0.480615483	0.016162108	0.032507933	0.971552206	NA	NA	NA	NA	NA	NA	NA	NA	NA	NA	NA	NA	NA
ENST00000216214	NA	NA	NA	NA	NA	NA	NA	NA	NA	NA	NA	NA	NA	NA	NA	NA	NA	NA	NA	NA	NA	NA	NA	NA	NA	NA	NA	NA	NA	NA	0.208106264	0.560083663	0.415898328	0.08308324	0.179209495	0.763198678	NA	NA	NA	NA	NA	NA	NA	NA	NA	NA	NA	NA	NA
ENST00000216218	NA	NA	NA	NA	NA	NA	NA	NA	NA	NA	NA	NA	NA	NA	NA	NA	NA	NA	NA	NA	NA	NA	NA	NA	NA	NA	NA	NA	NA	NA	NA	NA	NA	NA	NA	NA	NA	NA	NA	NA	NA	NA	NA	NA	NA	NA	NA	NA	NA
ENST00000216264	0.148266514	0.995781018	0.039212691	0.96220606	-0.232266099	NA	-0.188182051	0.999910412	-0.254670951	0.999301108	-0.157448656	0.835284898	-0.671510576	0.190646731	-0.353975939	0.999797392	-0.926691003	0.044864942	-0.410258825	0.99989366	-0.18761022	0.823920135	-0.36737064	NA	-0.297117006	0.74168717	-0.02185965	0.979243518	-0.455982107	0.760188737	NA	NA	NA	NA	NA	NA	NA	NA	NA	NA	NA	NA	NA	NA	NA	NA	NA	NA	NA
ENST00000216271	NA	NA	NA	NA	NA	NA	NA	NA	NA	NA	NA	NA	NA	NA	NA	NA	NA	NA	NA	NA	NA	NA	NA	NA	NA	NA	NA	NA	NA	NA	NA	NA	NA	NA	NA	NA	NA	NA	NA	NA	NA	NA	NA	NA	NA	NA	NA	NA	NA
ENST00000216281	NA	NA	NA	NA	NA	NA	NA	NA	NA	NA	NA	NA	NA	NA	NA	NA	NA	NA	NA	NA	NA	NA	NA	NA	NA	NA	NA	NA	NA	NA	-0.273644112	0.072437521	0.188529918	0.224799829	0.005133816	0.994636099	NA	NA	NA	NA	NA	NA	NA	NA	NA	NA	NA	NA	NA
ENST00000216294	NA	NA	NA	NA	NA	NA	NA	NA	NA	NA	NA	NA	NA	NA	NA	NA	NA	NA	NA	NA	NA	NA	NA	NA	NA	NA	NA	NA	NA	NA	-0.279054253	0.370561098	-0.368324758	0.123713997	-0.438278702	0.082314879	NA	NA	NA	NA	NA	NA	NA	NA	NA	NA	NA	NA	NA
ENST00000216373	0.042981151	0.996041187	0.00737294	0.992302373	-0.185962043	0.999975927	-0.140785641	0.999910412	-0.19463753	0.999301108	-0.154353167	0.786178296	-0.761984181	0.017005245	-0.088656096	0.999797392	-0.345969241	0.467384405	-0.099638327	0.99989366	-0.350595577	0.421077615	-0.288865941	0.532135928	0.210812877	0.788422958	0.125200413	0.808880775	-0.228809234	0.999994098	NA	NA	NA	NA	NA	NA	NA	NA	NA	NA	NA	NA	NA	NA	NA	NA	NA	NA	NA
ENST00000216392	-0.153527491	0.905654208	-0.355793603	0.062048515	0.00906565	0.999975927	-0.154749802	0.999910412	-0.236436609	0.729412614	-0.036720226	0.934154052	-0.116468292	0.885354649	-0.117245486	0.999797392	0.014568917	0.974194427	-0.212488062	0.985541825	0.00986404	0.984086388	-0.097613147	0.791924939	-0.12486354	0.802864707	-0.007049705	0.986622973	-0.1337813	0.999994098	NA	NA	NA	NA	NA	NA	NA	NA	NA	NA	NA	NA	NA	NA	NA	NA	NA	NA	NA
ENST00000216410	0.301618416	0.742554543	-0.176048302	0.663012597	0.191024978	0.972789538	0.108142608	0.999910412	0.137156749	0.999301108	0.31297634	0.361894039	0.091870205	0.960332368	-0.087072336	0.999797392	0.373246139	0.322568385	0.071247596	0.99989366	0.432596232	0.144796696	0.398770667	0.154633366	-0.01076675	0.993629833	0.590005175	0.01171967	0.445621075	0.234356112	0.008813093	0.985816393	0.387626659	0.021373809	0.269137317	0.251059311	NA	NA	NA	NA	NA	NA	NA	NA	NA	NA	NA	NA	NA
ENST00000216442	NA	NA	NA	NA	NA	NA	NA	NA	NA	NA	NA	NA	NA	NA	NA	NA	NA	NA	NA	NA	NA	NA	NA	NA	NA	NA	NA	NA	NA	NA	NA	NA	NA	NA	NA	NA	NA	NA	NA	NA	NA	NA	NA	NA	NA	NA	NA	NA	NA
ENST00000216446	-0.223964813	0.881008089	-0.260116272	0.406844239	0.183006158	0.97397152	-0.374928438	0.69972181	-0.213927855	0.999301108	0.635047161	0.00465179	-0.374469188	0.357937347	-0.310627832	0.841704466	0.249916212	0.544114884	-0.545357887	0.104115893	0.028308631	0.967850804	-0.405216944	0.134146469	-0.211896284	0.700839544	0.463284161	0.060272755	-0.430071152	0.267763042	-0.224907585	0.231355856	0.340390346	0.022544695	-0.448321532	0.001262727	NA	NA	NA	NA	NA	NA	NA	NA	NA	NA	NA	NA	NA
ENST00000216468	NA	NA	NA	NA	NA	NA	NA	NA	NA	NA	NA	NA	NA	NA	NA	NA	NA	NA	NA	NA	NA	NA	NA	NA	NA	NA	NA	NA	NA	NA	-0.231456964	0.318818911	-0.420210217	0.013128475	-0.118405945	0.806278687	NA	NA	NA	NA	NA	NA	NA	NA	NA	NA	NA	NA	NA
ENST00000216484	NA	NA	NA	NA	NA	NA	NA	NA	NA	NA	NA	NA	NA	NA	NA	NA	NA	NA	NA	NA	NA	NA	NA	NA	NA	NA	NA	NA	NA	NA	0.280702217	0.036689814	0.17542063	0.230534885	0.188230376	0.33557683	NA	NA	NA	NA	NA	NA	NA	NA	NA	NA	NA	NA	NA
ENST00000216658	NA	NA	NA	NA	NA	NA	NA	NA	NA	NA	NA	NA	NA	NA	NA	NA	NA	NA	NA	NA	NA	NA	NA	NA	NA	NA	NA	NA	NA	NA	0.068781053	0.878041441	-0.495394449	0.014278909	-0.354246673	0.221039009	NA	NA	NA	NA	NA	NA	NA	NA	NA	NA	NA	NA	NA
ENST00000216733	-0.119726011	0.995781018	-0.257514221	NA	-0.410266821	NA	-0.173453114	0.999910412	-0.449508654	0.933499713	-0.793878367	0.097686901	-0.302526424	0.858286929	-0.268827455	0.999797392	-0.521143351	0.385885489	-0.214044608	0.99989366	-0.381721928	0.596588654	-0.041155712	NA	-0.330604036	NA	-0.498593402	0.347283844	-0.265116888	0.999994098	-0.239564187	0.494630507	-0.61778259	0.007593498	-0.226911749	0.673695793	NA	NA	NA	NA	NA	NA	NA	NA	NA	NA	NA	NA	NA
ENST00000216743	0.054047607	0.995956225	0.183242006	0.724549387	0.331644655	0.809849552	0.400925845	0.999910412	0.403566115	0.72709847	0.459125409	0.237477206	0.446661393	0.433438968	0.086566628	0.999797392	0.850254103	0.015159916	0.265395638	0.99989366	0.486845245	0.204122907	0.381938456	0.358639297	0.205943611	0.814366822	0.579959309	0.068154792	0.183053338	0.999994098	0.18619853	0.466171054	0.563546289	0.000206483	0.331472765	0.119325256	NA	NA	NA	NA	NA	NA	NA	NA	NA	NA	NA	NA	NA
ENST00000216797	0.258316559	0.898225232	0.168587869	0.73911186	0.221904193	0.983542878	0.364501484	0.999910412	0.287663719	0.990746482	0.35264581	0.415118285	0.329646774	0.668401095	0.051704391	0.999797392	0.180232093	0.762626444	-0.008871446	0.99989366	0.617129522	0.061249598	0.25786785	0.616157799	-0.107967278	0.92308736	0.431163525	0.22605174	0.180709431	0.999994098	0.213083187	0.394659984	0.357191421	0.061740267	0.190518049	0.624500745	NA	NA	NA	NA	NA	NA	NA	NA	NA	NA	NA	NA	NA
ENST00000216840	NA	NA	NA	NA	NA	NA	NA	NA	NA	NA	NA	NA	NA	NA	NA	NA	NA	NA	NA	NA	NA	NA	NA	NA	NA	NA	NA	NA	NA	NA	-0.008202788	0.988977134	0.400351257	0.05958748	0.233217885	0.546175709	NA	NA	NA	NA	NA	NA	NA	NA	NA	NA	NA	NA	NA
ENST00000216879	0.251249802	0.868600883	0.135894752	0.766096768	0.339855457	0.601695616	0.022225953	0.999910412	0.289659712	0.888480342	0.703464575	0.003269309	0.157296276	0.898924744	0.134296353	0.999797392	0.104868064	0.857679661	-0.018379974	0.99989366	0.388051391	0.24988958	0.054733324	0.940777919	0.064210869	0.948613836	0.728426881	0.00129899	0.220838921	0.999994098	0.179095814	0.431321401	0.510009008	0.000300312	0.093197257	0.84522348	NA	NA	NA	NA	NA	NA	NA	NA	NA	NA	NA	NA	NA
ENST00000217073	NA	NA	NA	NA	NA	NA	NA	NA	NA	NA	NA	NA	NA	NA	NA	NA	NA	NA	NA	NA	NA	NA	NA	NA	NA	NA	NA	NA	NA	NA	NA	NA	NA	NA	NA	NA	NA	NA	NA	NA	NA	NA	NA	NA	NA	NA	NA	NA	NA
ENST00000217246	0.073246984	0.995781018	0.182822487	0.626306126	-0.336662013	0.564006981	-0.248236934	0.999910412	0.142560376	0.999301108	-0.525555479	0.046178253	-0.557627768	0.052602369	0.238767276	0.999797392	-0.515586443	0.117006081	-0.398642857	0.606126941	-0.34941385	0.291318225	-0.494551653	0.055673467	0.303985921	0.49274684	-0.460955251	0.077817965	-0.533226716	0.086305078	0.224148761	0.19036893	-0.445894242	0.000350231	-0.471315708	0.000138731	NA	NA	NA	NA	NA	NA	NA	NA	NA	NA	NA	NA	NA
ENST00000217289	-0.088925437	0.995781018	-0.2562802	0.338056855	-0.047444529	0.999975927	-0.407368553	0.254498553	-0.0437287	0.999301108	0.176170261	0.614695557	-0.412625023	0.134360794	-0.069719448	0.999797392	0.115358053	0.774192233	-0.622668396	0.003912524	0.032853925	0.956396324	-0.40011478	0.07325874	-0.082327878	0.915386616	0.020200035	0.965216407	-0.47489787	0.057485978	-0.093591066	0.632506375	0.057875922	0.747854664	-0.477248795	9.77E-07	NA	NA	NA	NA	NA	NA	NA	NA	NA	NA	NA	NA	NA
ENST00000217402	NA	NA	NA	NA	NA	NA	NA	NA	NA	NA	NA	NA	NA	NA	NA	NA	NA	NA	NA	NA	NA	NA	NA	NA	NA	NA	NA	NA	NA	NA	0.169495557	0.470915789	0.347841108	0.030542216	0.111580384	0.804021206	NA	NA	NA	NA	NA	NA	NA	NA	NA	NA	NA	NA	NA
ENST00000217426	NA	NA	NA	NA	NA	NA	NA	NA	NA	NA	NA	NA	NA	NA	NA	NA	NA	NA	NA	NA	NA	NA	NA	NA	NA	NA	NA	NA	NA	NA	-0.009468274	0.977161949	0.331000573	0.003190184	0.210240489	0.175868125	NA	NA	NA	NA	NA	NA	NA	NA	NA	NA	NA	NA	NA
ENST00000217652	0.168884413	0.94721391	-0.659672175	0.00192196	0.392400648	0.265732193	0.148990637	0.999910412	0.042689412	0.999301108	0.715014072	0.000392635	0.262928419	0.626585342	-0.019717843	0.999797392	0.736354499	0.002083127	0.061157764	0.99989366	0.608522505	0.005690677	0.544958442	0.012222229	0.049713835	0.95628169	1.002857679	2.67E-08	0.379442036	0.347531432	-0.053643485	0.909123137	0.684143072	7.22E-05	0.290092291	0.342092738	NA	NA	NA	NA	NA	NA	NA	NA	NA	NA	NA	NA	NA
ENST00000217909	NA	NA	NA	NA	NA	NA	NA	NA	NA	NA	NA	NA	NA	NA	NA	NA	NA	NA	NA	NA	NA	NA	NA	NA	NA	NA	NA	NA	NA	NA	0.104919298	0.800176921	0.44917566	0.038521551	0.188230284	0.703139599	NA	NA	NA	NA	NA	NA	NA	NA	NA	NA	NA	NA	NA
ENST00000217958	NA	NA	NA	NA	NA	NA	NA	NA	NA	NA	NA	NA	NA	NA	NA	NA	NA	NA	NA	NA	NA	NA	NA	NA	NA	NA	NA	NA	NA	NA	-0.201957269	0.599103329	0.474233404	0.054348305	0.077289384	0.931178946	NA	NA	NA	NA	NA	NA	NA	NA	NA	NA	NA	NA	NA
ENST00000218089	NA	NA	NA	NA	NA	NA	NA	NA	NA	NA	NA	NA	NA	NA	NA	NA	NA	NA	NA	NA	NA	NA	NA	NA	NA	NA	NA	NA	NA	NA	NA	NA	NA	NA	NA	NA	NA	NA	NA	NA	NA	NA	NA	NA	NA	NA	NA	NA	NA
ENST00000218340	NA	NA	NA	NA	NA	NA	NA	NA	NA	NA	NA	NA	NA	NA	NA	NA	NA	NA	NA	NA	NA	NA	NA	NA	NA	NA	NA	NA	NA	NA	0.069147582	0.888004954	0.392392511	0.095076272	0.117319298	0.864442447	NA	NA	NA	NA	NA	NA	NA	NA	NA	NA	NA	NA	NA
ENST00000218388	0.086074627	0.995781018	0.077929898	0.87732815	0.389356221	0.391534167	-0.096729248	0.999910412	0.287254298	0.880416421	0.70871819	0.002062045	0.406070979	0.315129817	0.103885439	0.999797392	0.274016971	0.512192909	0.193898615	0.99989366	0.164100971	0.753204195	-0.099181875	0.867017787	0.012814212	0.991652372	0.573842349	0.017437589	0.311026686	0.775147577	0.116840558	0.717124264	0.455864274	0.007258189	0.148829146	0.739999376	0.157272963	0.074080684	NA	NA	NA	NA	NA	NA	NA	NA	NA	NA	NA
ENST00000218439	-0.357850251	0.684906608	-0.261590909	0.497675943	-0.020112189	0.999975927	0.018874407	0.999910412	-0.158973009	0.999301108	0.203035701	0.677348841	-0.034479308	0.990570907	0.010999386	0.999797392	0.57033806	0.096784026	-0.043880239	0.99989366	-0.328028296	0.43008461	-0.352466928	0.341054872	-0.314045021	0.555714102	-0.065949532	0.906879999	-0.119742186	0.999994098	NA	NA	NA	NA	NA	NA	0.578208928	0.032337817	NA	NA	NA	NA	NA	NA	NA	NA	NA	NA	NA
ENST00000218548	NA	NA	NA	NA	NA	NA	NA	NA	NA	NA	NA	NA	NA	NA	NA	NA	NA	NA	NA	NA	NA	NA	NA	NA	NA	NA	NA	NA	NA	NA	-0.001019674	0.999151111	-0.176805987	0.735459498	0.755558776	0.043977331	NA	NA	NA	NA	NA	NA	NA	NA	NA	NA	NA	NA	NA
ENST00000218652	-0.031445878	0.995956225	0.000346458	0.999786436	0.007346039	0.999975927	0.174923958	0.999910412	0.061294934	0.999301108	-0.107603837	0.768244173	0.232935017	0.575844741	0.175231922	0.999797392	-0.032808204	0.939666857	0.073017969	0.99989366	-0.082406192	0.858990975	0.389786087	0.043931875	0.219622641	0.544435931	0.013453291	0.975128297	0.315606385	0.34397193	NA	NA	NA	NA	NA	NA	NA	NA	NA	NA	NA	NA	NA	NA	NA	NA	NA	NA	NA
ENST00000218758	0.143138199	0.995781018	0.056096506	NA	0.147583814	NA	-0.368088753	0.999910412	-0.105985161	0.999301108	-0.175287534	0.859891866	-0.186100242	0.952591828	-0.192270831	NA	0.942011302	0.076697444	-0.109487368	NA	0.191258901	0.866731613	0.004737307	NA	-0.073125237	NA	0.183113807	0.82672125	0.145842084	NA	NA	NA	NA	NA	NA	NA	NA	NA	NA	NA	NA	NA	NA	NA	NA	NA	NA	NA	NA
ENST00000218981	-0.044152622	0.996549077	-0.100907817	0.88984222	-0.1061015	NA	0.163256796	0.999910412	-0.149850511	0.999301108	-0.358461993	0.523965327	0.149198536	0.956111637	-0.024057415	0.999797392	-0.932709991	0.039591052	-0.000616948	0.99989366	-0.331284308	0.597574413	0.044048819	NA	0.176022762	0.884649239	-0.212640165	0.721222936	0.154898218	0.999994098	NA	NA	NA	NA	NA	NA	NA	NA	NA	NA	NA	NA	NA	NA	NA	NA	NA	NA	NA
ENST00000219070	-0.185546845	0.955767167	0.013225623	0.984411945	0.068806327	0.999975927	-0.194246527	0.999910412	-0.006551724	0.999301108	0.292645622	0.432773587	-0.023981302	0.993157363	-0.171514033	0.999797392	0.339654396	0.370609015	-0.064982731	0.99989366	-0.19268158	0.698973471	-0.51997807	0.057896555	-0.04346724	0.967256483	-0.039951097	0.944508174	-0.291645306	0.901708816	NA	NA	NA	NA	NA	NA	NA	NA	NA	NA	NA	NA	NA	NA	NA	NA	NA	NA	NA
ENST00000219084	NA	NA	NA	NA	NA	NA	NA	NA	NA	NA	NA	NA	NA	NA	NA	NA	NA	NA	NA	NA	NA	NA	NA	NA	NA	NA	NA	NA	NA	NA	0.141460272	0.512706826	-0.255583456	0.086587723	-0.286612284	0.079268658	NA	NA	NA	NA	NA	NA	NA	NA	NA	NA	NA	NA	NA
ENST00000219150	-0.655369015	NA	-0.783230811	NA	0.76279196	NA	0.572640422	NA	-0.666939023	NA	0.680956261	NA	0.478145129	NA	-0.273384564	NA	1.390946294	0.003011488	0.349404773	NA	1.102934117	NA	0.494288455	NA	-0.298718679	NA	0.752917396	NA	0.242626233	NA	-0.575866136	0.127859994	1.016012652	0.000743857	0.494982849	0.308978362	NA	NA	NA	NA	NA	NA	NA	NA	NA	NA	NA	NA	NA
ENST00000219168	0.748510961	0.353511311	0.777960179	NA	0.700774028	NA	0.652332222	0.833362718	0.955903678	0.075790006	0.280984685	0.73219799	0.750246728	0.254647522	0.500783284	NA	0.074773698	0.937469878	0.686393653	NA	0.601171194	0.310787634	0.88765373	NA	0.77473725	NA	0.794495939	0.089148441	0.394488481	NA	0.823775183	0.001134442	0.643011776	0.018445951	0.731008101	0.008449651	NA	NA	NA	NA	NA	NA	NA	NA	NA	NA	NA	NA	NA
ENST00000219172	NA	NA	NA	NA	NA	NA	NA	NA	NA	NA	NA	NA	NA	NA	NA	NA	NA	NA	NA	NA	NA	NA	NA	NA	NA	NA	NA	NA	NA	NA	NA	NA	NA	NA	NA	NA	NA	NA	NA	NA	NA	NA	NA	NA	NA	NA	NA	NA	NA
ENST00000219204	-0.393328539	0.815488448	-0.999509989	0.003591812	0.14427087	NA	-0.156168352	0.999910412	-0.028344803	0.999301108	0.305197349	0.613324497	-0.181394168	0.933302856	-0.185927626	0.999797392	-0.491173795	0.382738081	-0.292118963	0.99989366	0.094282482	0.925822934	0.394081156	NA	-0.556040933	0.312989881	0.518385755	0.219198877	0.098529038	0.999994098	NA	NA	NA	NA	NA	NA	NA	NA	NA	NA	NA	NA	NA	NA	NA	NA	NA	NA	NA
ENST00000219252	NA	NA	NA	NA	NA	NA	NA	NA	NA	NA	NA	NA	NA	NA	NA	NA	NA	NA	NA	NA	NA	NA	NA	NA	NA	NA	NA	NA	NA	NA	NA	NA	NA	NA	NA	NA	NA	NA	NA	NA	NA	NA	NA	NA	NA	NA	NA	NA	NA
ENST00000219281	-0.489782787	0.420416128	-0.179443635	0.726237423	0.267618823	0.937940346	0.062954576	0.999910412	-0.526834557	0.320747586	0.269409756	0.593018916	-0.091976816	0.972993536	-0.33366649	0.978801176	0.292795094	0.586290049	-0.080403554	0.99989366	-0.127849462	0.871879734	-0.036251548	0.969363632	-0.025335139	0.985676829	0.670708831	0.023278106	0.042685575	0.999994098	NA	NA	NA	NA	NA	NA	NA	NA	NA	NA	NA	NA	NA	NA	NA	NA	NA	NA	NA
ENST00000219315	0.17303858	NA	-0.140524994	NA	-0.526536121	NA	-0.312589512	NA	0.075431012	0.999301108	-0.933142966	0.062534475	-0.176345802	NA	-0.218534805	NA	-0.932914241	0.076134575	-0.515561686	NA	-0.513141868	0.461515954	-0.70380615	NA	-0.430486149	NA	-0.232577747	NA	-0.05868301	NA	-0.269628978	0.628767075	-0.615025057	0.072996748	-0.172957108	0.863033882	NA	NA	NA	NA	NA	NA	NA	NA	NA	NA	NA	NA	NA
ENST00000219320	NA	NA	NA	NA	NA	NA	NA	NA	NA	NA	NA	NA	NA	NA	NA	NA	NA	NA	NA	NA	NA	NA	NA	NA	NA	NA	NA	NA	NA	NA	NA	NA	NA	NA	NA	NA	NA	NA	NA	NA	NA	NA	NA	NA	NA	NA	NA	NA	NA
ENST00000219322	0.78812304	3.05E-07	0.589063169	0.000573824	0.67809858	2.40E-05	0.437606891	0.074423408	0.756384334	1.05E-06	1.108813727	9.89E-15	0.87981166	7.25E-09	0.787516942	5.68E-07	0.936850647	3.34E-08	0.573735823	0.002818661	0.863594191	1.45E-08	0.607956514	0.000209563	0.670794105	3.01E-05	1.060862491	1.39E-13	0.532590942	0.0046172	0.717068075	4.66E-11	0.944737932	5.32E-19	0.601703452	1.76E-07	NA	NA	NA	NA	NA	NA	NA	NA	NA	NA	NA	NA	NA
ENST00000219343	0.107045638	0.995781018	-0.106987883	0.813174337	-0.239051165	0.869344842	-0.427040104	0.380102256	0.001411334	0.999490298	-0.482499289	0.063288003	-0.41264887	0.230944353	0.105749712	0.999797392	-0.221917234	0.587759093	-0.417758615	0.4393846	-0.442511576	0.106780367	-0.463489405	0.061340174	-0.047502387	0.960811709	-0.196222959	0.568509829	-0.440921309	0.216761605	0.004356327	0.990614157	-0.315413617	0.010422358	-0.432221047	9.91E-05	NA	NA	NA	NA	NA	NA	NA	NA	NA	NA	NA	NA	NA
ENST00000219345	NA	NA	NA	NA	NA	NA	NA	NA	NA	NA	NA	NA	NA	NA	NA	NA	NA	NA	NA	NA	NA	NA	NA	NA	NA	NA	NA	NA	NA	NA	NA	NA	NA	NA	NA	NA	NA	NA	NA	NA	NA	NA	NA	NA	NA	NA	NA	NA	NA
ENST00000219368	NA	NA	NA	NA	NA	NA	NA	NA	NA	NA	NA	NA	NA	NA	NA	NA	NA	NA	NA	NA	NA	NA	NA	NA	NA	NA	NA	NA	NA	NA	0.643813034	0.02127231	0.238616951	0.538405488	0.419049291	0.319156513	NA	NA	NA	NA	NA	NA	NA	NA	NA	NA	NA	NA	NA
ENST00000219400	NA	NA	NA	NA	NA	NA	NA	NA	NA	NA	NA	NA	NA	NA	NA	NA	NA	NA	NA	NA	NA	NA	NA	NA	NA	NA	NA	NA	NA	NA	0.426306713	0.039497314	0.048990069	0.886603467	-0.008836697	0.993718195	NA	NA	NA	NA	NA	NA	NA	NA	NA	NA	NA	NA	NA
ENST00000219476	0.023977068	0.99881982	-0.045570931	0.93707339	-0.036304062	0.999975927	0.114749103	0.999910412	-0.078760964	0.999301108	-0.233252026	0.579774235	0.055888405	0.98480735	-0.122903637	0.999797392	0.061907433	0.916559534	0.112962342	0.99989366	-0.227790628	0.61735681	0.125851006	0.821288895	-0.088086718	0.928920296	-0.489866412	0.074311063	0.017920947	0.999994098	NA	NA	NA	NA	NA	NA	NA	NA	NA	NA	NA	NA	NA	NA	NA	NA	NA	NA	NA
ENST00000219548	NA	NA	NA	NA	NA	NA	NA	NA	NA	NA	NA	NA	NA	NA	NA	NA	NA	NA	NA	NA	NA	NA	NA	NA	NA	NA	NA	NA	NA	NA	-0.358962051	0.098651955	0.205326844	0.380081531	0.121962752	0.824181731	NA	NA	NA	NA	NA	NA	NA	NA	NA	NA	NA	NA	NA
ENST00000219611	NA	NA	NA	NA	NA	NA	NA	NA	NA	NA	NA	NA	NA	NA	NA	NA	NA	NA	NA	NA	NA	NA	NA	NA	NA	NA	NA	NA	NA	NA	NA	NA	NA	NA	NA	NA	NA	NA	NA	NA	NA	NA	NA	NA	NA	NA	NA	NA	NA
ENST00000219794	NA	NA	NA	NA	NA	NA	NA	NA	NA	NA	NA	NA	NA	NA	NA	NA	NA	NA	NA	NA	NA	NA	NA	NA	NA	NA	NA	NA	NA	NA	-0.012771872	0.981133099	0.441165398	0.023584412	0.224296772	0.540715872	NA	NA	NA	NA	NA	NA	NA	NA	NA	NA	NA	NA	NA
ENST00000219833	NA	NA	NA	NA	NA	NA	NA	NA	NA	NA	NA	NA	NA	NA	NA	NA	NA	NA	NA	NA	NA	NA	NA	NA	NA	NA	NA	NA	NA	NA	-0.184355464	NA	-0.742874281	0.097162695	-0.197593104	NA	NA	NA	NA	NA	NA	NA	NA	NA	NA	NA	NA	NA	NA
ENST00000219869	NA	NA	NA	NA	NA	NA	NA	NA	NA	NA	NA	NA	NA	NA	NA	NA	NA	NA	NA	NA	NA	NA	NA	NA	NA	NA	NA	NA	NA	NA	-0.08633296	0.86821228	-0.747363563	0.002022533	-0.454008923	0.124611049	NA	NA	NA	NA	NA	NA	NA	NA	NA	NA	NA	NA	NA
ENST00000220058	NA	NA	NA	NA	NA	NA	NA	NA	NA	NA	NA	NA	NA	NA	NA	NA	NA	NA	NA	NA	NA	NA	NA	NA	NA	NA	NA	NA	NA	NA	-0.355068008	0.062799893	-0.270096474	0.160988628	-0.070087162	0.902424696	NA	NA	NA	NA	NA	NA	NA	NA	NA	NA	NA	NA	NA
ENST00000220166	NA	NA	NA	NA	NA	NA	NA	NA	NA	NA	NA	NA	NA	NA	NA	NA	NA	NA	NA	NA	NA	NA	NA	NA	NA	NA	NA	NA	NA	NA	0.07142204	0.820959753	0.290740668	0.086138461	-0.212959363	0.428632087	NA	NA	NA	NA	NA	NA	NA	NA	NA	NA	NA	NA	NA
ENST00000220325	0.533071446	0.082663575	0.323278214	0.295684819	0.476938635	0.136628052	0.219182634	0.999910412	0.290906205	0.848972158	0.641856386	0.00691583	0.288973201	0.616732539	0.256757721	0.999797392	0.46197759	0.183822542	0.081043075	0.99989366	0.701791122	0.002625613	0.400240414	0.161508852	0.49641022	0.102159142	0.618653149	0.007251476	0.325704838	0.697386266	0.393815952	0.00250452	0.602392552	2.56E-07	0.267737337	0.120455988	NA	NA	NA	NA	NA	NA	NA	NA	NA	NA	NA	NA	NA
ENST00000220429	0.173481112	0.98034935	0.691779688	0.014523358	0.05763754	0.999975927	0.154156374	0.999910412	0.410615805	0.63570576	0.012699154	0.988534249	-0.16438269	0.920770229	0.531931196	0.310900058	0.194653	0.723938497	0.12831211	0.99989366	0.115992581	0.875852364	-0.00423567	0.997647059	0.408694272	0.386613803	0.024046909	0.970715601	0.002143327	0.999994098	0.479867967	0.00162381	0.083014015	0.746783274	-0.000671606	0.999022047	NA	NA	NA	NA	NA	NA	NA	NA	NA	NA	NA	NA	NA
ENST00000220507	0.329932169	0.876626075	0.153987733	0.812747029	0.348867123	0.874403536	0.126191487	0.999910412	-0.169252962	0.999301108	-0.105654822	0.895559647	0.303994899	0.785072158	-0.17862435	0.999797392	-0.390923765	0.493909959	0.077354852	0.99989366	0.652556122	0.094982762	0.409809914	0.389858395	0.307250504	0.701928948	0.185600124	0.752627657	0.474770804	0.617873354	NA	NA	NA	NA	NA	NA	NA	NA	NA	NA	NA	NA	NA	NA	NA	NA	NA	NA	NA
ENST00000220531	NA	NA	NA	NA	NA	NA	NA	NA	NA	NA	NA	NA	NA	NA	NA	NA	NA	NA	NA	NA	NA	NA	NA	NA	NA	NA	NA	NA	NA	NA	NA	NA	NA	NA	NA	NA	NA	NA	NA	NA	NA	NA	NA	NA	0.000148753	NA	NA	NA	NA
ENST00000220562	-0.207558024	0.891187433	-0.150481469	0.679048968	0.031420547	0.999975927	0.096447123	0.999910412	-0.04726891	0.999301108	0.185699805	0.626487147	0.081832216	0.96231676	-0.124682152	0.999797392	0.556494608	0.043690929	0.094782572	0.99989366	-0.000465439	0.999530061	-0.3293733	0.241151011	-0.094293905	0.906005299	-0.075103221	0.862714144	-0.108289531	0.999994098	NA	NA	NA	NA	NA	NA	NA	NA	NA	NA	NA	NA	NA	NA	NA	NA	NA	NA	NA
ENST00000220584	NA	NA	NA	NA	NA	NA	NA	NA	NA	NA	NA	NA	NA	NA	NA	NA	NA	NA	NA	NA	NA	NA	NA	NA	NA	NA	NA	NA	NA	NA	-0.26364696	0.071559085	0.016049143	0.948235051	-0.01830162	0.976482057	NA	NA	NA	NA	NA	NA	NA	NA	NA	NA	NA	NA	NA
ENST00000220592	NA	NA	NA	NA	NA	NA	NA	NA	NA	NA	NA	NA	NA	NA	NA	NA	NA	NA	NA	NA	NA	NA	NA	NA	NA	NA	NA	NA	NA	NA	0.272635635	0.069264728	0.103475152	0.582434944	0.007913209	0.991072403	NA	NA	NA	NA	NA	NA	NA	NA	NA	NA	NA	NA	NA
ENST00000220597	NA	NA	NA	NA	NA	NA	NA	NA	NA	NA	NA	NA	NA	NA	NA	NA	NA	NA	NA	NA	NA	NA	NA	NA	NA	NA	NA	NA	NA	NA	0.044467038	0.901632918	-0.208634096	0.261035785	-0.353233268	0.048399756	NA	NA	NA	NA	NA	NA	NA	NA	NA	NA	NA	NA	NA
ENST00000220616	0.312038458	0.938236507	0.238359308	NA	0.006460075	NA	0.140849137	0.999910412	0.890719333	0.067013595	-0.208289487	0.789502996	-0.576901115	0.474210115	0.582779691	0.731161101	-0.075498258	0.930620674	-0.012817334	0.99989366	-0.297481414	0.692290872	-0.135362373	NA	0.455608706	NA	-0.390404497	0.474900026	-0.390482677	0.999994098	0.524988619	0.092205732	-0.027621051	0.956517176	-0.352967406	0.479892039	NA	NA	NA	NA	NA	NA	NA	NA	NA	NA	NA	NA	NA
ENST00000220751	0.719057507	0.424493806	0.272349744	NA	0.516932688	NA	0.154560892	0.999910412	0.528442128	0.846062932	0.746688841	0.161180644	-0.121315499	0.976489344	0.763115246	0.428120432	1.304933947	0.002963095	0.250535268	0.99989366	0.820422667	0.101792483	0.213605193	NA	0.738349643	NA	0.737180327	0.133839778	0.309971872	0.999994098	0.592913239	0.069038995	0.92861846	0.000358573	0.211986275	0.790542646	NA	NA	NA	NA	NA	NA	NA	NA	NA	NA	NA	NA	NA
ENST00000220809	0.081875857	0.995781018	0.009090809	0.988669087	0.525754795	0.066981083	0.320680996	0.999910412	0.458274283	0.219925113	1.411930382	1.99E-14	0.98505127	1.42E-06	0.009197057	0.999797392	0.730274084	0.005849797	0.444998871	0.381000002	0.370743918	0.242159611	0.225179152	0.578429684	0.25832759	0.609038017	0.976521561	8.05E-07	0.300689831	0.788551178	0.14456628	0.792043349	0.807883131	0.001274249	0.438858517	0.266224889	0.185436097	0.000598576	NA	NA	NA	NA	NA	NA	NA	NA	NA	NA	NA
ENST00000220913	NA	NA	NA	NA	NA	NA	NA	NA	NA	NA	NA	NA	NA	NA	NA	NA	NA	NA	NA	NA	NA	NA	NA	NA	NA	NA	NA	NA	NA	NA	-0.336041829	0.308890807	0.52781585	0.035264735	0.071279831	0.942048171	NA	NA	NA	NA	NA	NA	NA	NA	NA	NA	NA	NA	NA
ENST00000221132	-0.163635643	0.965425671	0.056215196	0.912892489	0.449908425	0.150927743	0.265898643	0.999910412	0.208352496	0.999301108	0.729952428	0.000512949	0.409896361	0.243850596	0.066241437	0.999797392	0.556602645	0.070625855	0.302782429	0.931839477	0.600504163	0.010414159	0.116703114	0.821288895	0.21204494	0.709406814	0.419434368	0.104093743	0.168637342	0.999994098	0.059515383	0.846575639	0.578594399	1.82E-06	0.262153537	0.156425195	NA	NA	NA	NA	NA	NA	NA	NA	NA	NA	NA	NA	NA
ENST00000221138	0.092849358	0.995781018	0.058407566	0.91097133	0.291464409	0.732872068	0.185965467	0.999910412	-0.154590049	0.999301108	0.401822137	0.187324872	-0.003739241	0.998844739	0.204800827	0.999797392	-0.210883982	0.651476862	-0.035677567	0.99989366	0.471080219	0.092708677	0.190610495	0.66939496	0.120812088	0.886112316	0.234955167	0.495644812	0.157877378	0.999994098	0.087910804	0.76541273	0.28955154	0.079763738	0.085175823	0.863123961	NA	NA	NA	NA	NA	NA	NA	NA	NA	NA	NA	NA	NA
ENST00000221233	NA	NA	NA	NA	NA	NA	NA	NA	NA	NA	NA	NA	NA	NA	NA	NA	NA	NA	NA	NA	NA	NA	NA	NA	NA	NA	NA	NA	NA	NA	-0.410959572	0.447560106	-0.667045828	0.080643019	0.425672036	0.5095424	NA	NA	NA	NA	NA	NA	NA	NA	NA	NA	NA	NA	NA
ENST00000221264	1.348380174	6.02E-12	1.317967084	1.77E-11	1.500305643	1.34E-14	1.112944681	2.74E-07	1.278311614	9.04E-11	1.819380322	5.02E-22	1.542934339	3.48E-15	0.917309249	4.39E-05	1.365990511	1.40E-10	1.167594333	4.09E-08	1.717811037	2.46E-19	0.866355192	8.78E-05	1.3691235	1.84E-12	1.542096175	1.12E-15	1.084030385	3.46E-07	1.290446003	1.02E-19	1.6163526	2.31E-30	1.09142717	3.24E-13	NA	NA	NA	NA	NA	NA	NA	NA	NA	NA	NA	NA	NA
ENST00000221265	0.029195174	0.99881982	0.012799825	0.989118358	0.122655833	0.999975927	-0.050057368	0.999910412	-0.046954817	0.999301108	0.173111004	0.809226398	-0.009635936	0.998343199	-0.090602124	0.999797392	-0.836866066	0.07577619	0.068849219	0.99989366	0.225415418	0.759277201	0.01320725	0.994218857	-0.253349935	0.79853542	-0.007939761	0.992285049	-0.139626673	0.999994098	NA	NA	NA	NA	NA	NA	NA	NA	NA	NA	NA	NA	NA	NA	NA	NA	NA	NA	NA
ENST00000221266	0.036901939	0.998683971	0.020471315	0.982099889	0.122247114	0.999975927	-0.052194824	0.999910412	-0.042733472	0.999301108	0.172684966	0.809736232	-0.008138653	0.998598344	-0.082978148	0.999797392	-0.838426801	0.07532979	0.058599133	0.99989366	0.224982487	0.759795256	0.014742255	0.992846476	-0.245804044	0.80681105	-0.019022341	0.981656867	-0.154105935	0.999994098	NA	NA	NA	NA	NA	NA	NA	NA	NA	NA	NA	NA	NA	NA	NA	NA	NA	NA	NA
ENST00000221315	NA	NA	NA	NA	NA	NA	NA	NA	NA	NA	NA	NA	NA	NA	NA	NA	NA	NA	NA	NA	NA	NA	NA	NA	NA	NA	NA	NA	NA	NA	0.286559447	0.087681961	0.34030794	0.022006166	0.272356276	0.187720232	NA	NA	NA	NA	NA	NA	NA	NA	NA	NA	NA	NA	NA
ENST00000221413	NA	NA	NA	NA	NA	NA	NA	NA	NA	NA	NA	NA	NA	NA	NA	NA	NA	NA	NA	NA	NA	NA	NA	NA	NA	NA	NA	NA	NA	NA	-0.414553492	0.002088069	-0.008018177	0.978101917	0.108667719	0.781516652	NA	NA	NA	NA	NA	NA	NA	NA	NA	NA	NA	NA	NA
ENST00000221431	NA	NA	NA	NA	NA	NA	NA	NA	NA	NA	NA	NA	NA	NA	NA	NA	NA	NA	NA	NA	NA	NA	NA	NA	NA	NA	NA	NA	NA	NA	-0.233964672	0.561834292	-0.522393605	0.044997031	0.009238446	0.99469093	NA	NA	NA	NA	NA	NA	NA	NA	NA	NA	NA	NA	NA
ENST00000221448	NA	NA	NA	NA	NA	NA	NA	NA	NA	NA	NA	NA	NA	NA	NA	NA	NA	NA	NA	NA	NA	NA	NA	NA	NA	NA	NA	NA	NA	NA	NA	NA	NA	NA	NA	NA	NA	NA	NA	NA	NA	NA	NA	NA	NA	NA	NA	NA	NA
ENST00000221455	NA	NA	NA	NA	NA	NA	NA	NA	NA	NA	NA	NA	NA	NA	NA	NA	NA	NA	NA	NA	NA	NA	NA	NA	NA	NA	NA	NA	NA	NA	NA	NA	NA	NA	NA	NA	NA	NA	NA	NA	NA	NA	NA	NA	NA	NA	NA	NA	NA
ENST00000221554	-0.09657333	0.995956225	-0.604922479	NA	-0.213257746	NA	-0.34596597	0.999910412	-0.284335582	0.999301108	-0.261660866	0.719319637	-0.25834607	0.884591129	-0.199129848	0.999797392	-0.161527787	0.833506153	0.029817914	0.99989366	-0.884492482	0.035827434	-0.076694341	NA	0.115197237	NA	-0.153508892	0.832080863	-0.172865636	0.999994098	NA	NA	NA	NA	NA	NA	NA	NA	NA	NA	NA	NA	NA	NA	NA	NA	NA	NA	NA
ENST00000221561	0.03733488	0.996041187	-0.205762704	0.615227721	0.167674959	0.999975927	-0.002726462	0.999910412	-0.095511131	0.999301108	0.538886019	0.065734152	-0.040956968	0.988608432	-0.22436559	0.999797392	0.649406499	0.040478073	-0.040278653	0.99989366	0.305669077	0.454773908	0.296254145	0.449899421	-0.342453916	0.474844711	0.540871859	0.04818291	0.099137819	0.999994098	-0.162766074	0.549032358	0.448728475	0.005984009	0.069479426	0.908518835	NA	NA	NA	NA	NA	NA	NA	NA	NA	NA	NA	NA	NA
ENST00000221576	-0.131003562	0.995781018	-0.309611551	0.561515172	0.139746745	0.999975927	0.1257822	0.999910412	-0.185073031	0.999301108	0.349374952	0.542223353	0.153951267	0.950110127	-0.296784606	0.999797392	-0.296530385	0.647052219	-0.055591923	0.99989366	-0.001838251	0.998387394	0.450236457	NA	-0.557056733	0.32254932	0.734610213	0.045925952	0.335043751	0.999994098	NA	NA	NA	NA	NA	NA	NA	NA	NA	NA	NA	NA	NA	NA	NA	NA	NA	NA	NA
ENST00000221801	0.244386443	0.895838529	-0.481265594	0.118265905	0.039824966	0.999975927	-0.192697758	0.999910412	-0.034506988	0.999301108	0.364252831	0.320350654	0.343897295	0.548220424	-0.172337906	0.999797392	0.077613947	0.898322898	-0.065239445	0.99989366	0.53839956	0.074832951	0.247871909	0.576094843	-0.31843784	0.546116412	0.397744678	0.213442302	0.056011178	0.999994098	NA	NA	NA	NA	NA	NA	-0.4482758	0.012080053	NA	NA	NA	NA	NA	NA	NA	NA	NA	NA	NA
ENST00000221859	NA	NA	NA	NA	NA	NA	NA	NA	NA	NA	NA	NA	NA	NA	NA	NA	NA	NA	NA	NA	NA	NA	NA	NA	NA	NA	NA	NA	NA	NA	-0.270422304	0.53801208	0.640730783	0.024600606	0.325724013	0.533323347	NA	NA	NA	NA	NA	NA	NA	NA	NA	NA	NA	NA	NA
ENST00000221930	NA	NA	NA	NA	NA	NA	NA	NA	NA	NA	NA	NA	NA	NA	NA	NA	NA	NA	NA	NA	NA	NA	NA	NA	NA	NA	NA	NA	NA	NA	NA	NA	NA	NA	NA	NA	NA	NA	NA	NA	NA	NA	NA	NA	NA	NA	NA	NA	NA
ENST00000221975	0.098467229	0.995781018	-0.328997804	0.16214925	0.012923483	0.999975927	0.01060004	0.999910412	-0.11709093	0.999301108	0.237119919	0.415587529	0.32345736	0.32791836	-0.230182878	0.963917447	0.241321058	0.414554142	-0.110100268	0.99989366	0.357408453	0.133712954	0.346706446	0.131712017	-0.299457004	0.354643696	0.47096845	0.016081291	0.275540476	0.653856018	NA	NA	NA	NA	NA	NA	NA	NA	NA	NA	NA	NA	NA	NA	NA	NA	NA	NA	NA
ENST00000221980	-0.200493232	0.995600124	0.053594466	NA	0.179628985	NA	0.277039854	0.999910412	0.005680875	0.999490298	0.202908916	0.794067669	0.945636302	0.026810996	-0.009925011	0.999797392	0.198647616	0.787588199	0.362559564	0.99989366	0.466023245	0.420027294	0.533536554	NA	0.148421979	NA	0.012046099	0.989556247	0.528782128	0.672064787	0.014105896	0.983530205	0.234143513	0.458050044	0.569501351	0.028042888	NA	NA	NA	NA	NA	NA	NA	NA	NA	NA	NA	NA	NA
ENST00000222005	-0.171581406	0.909665376	-0.238254364	0.371260512	0.174667044	0.945679384	-0.034595744	0.999910412	-0.011277128	0.999301108	0.327540532	0.189131462	0.418929858	0.09038412	-0.022179338	0.999797392	0.212249735	0.51948946	0.038397506	0.99989366	-0.047632735	0.932872282	0.014896897	0.983406982	-0.095447159	0.893269919	0.29389205	0.216191737	0.156853542	0.999994098	NA	NA	NA	NA	NA	NA	NA	NA	NA	NA	NA	NA	NA	NA	NA	NA	NA	NA	NA
ENST00000222247	0.420408703	0.500605976	-0.410428151	0.218191813	0.323922606	0.746760459	-0.001409308	0.999910412	-0.193452762	0.999301108	0.502583048	0.118723431	0.292098231	0.682829979	-0.055200742	0.999797392	-0.159207004	0.779579864	-0.077539055	0.99989366	0.742334724	0.005125573	0.142215032	0.806459828	-0.443168844	0.287811796	0.849491307	0.00038176	0.079379118	0.999994098	NA	NA	NA	NA	NA	NA	NA	NA	NA	NA	NA	NA	NA	NA	NA	NA	NA	NA	NA
ENST00000222284	0.560002023	0.322139998	-0.612112483	0.095711901	0.186685077	0.999975927	0.038987342	0.999910412	-0.171351533	0.999301108	0.470458222	0.263536963	0.246080679	0.841957605	-0.287476989	0.999797392	0.233771224	0.699584528	-0.087241524	0.99989366	0.508927031	0.215763628	0.418481805	0.319673608	0.318140825	0.657229071	0.595016538	0.083231017	0.081419317	0.999994098	NA	NA	NA	NA	NA	NA	NA	NA	NA	NA	NA	NA	NA	NA	NA	NA	NA	NA	NA
ENST00000222308	0.067201059	0.995956225	-0.45409558	0.105995098	0.211936258	0.95390881	-0.132012352	0.999910412	-0.188316122	0.999301108	0.524257951	0.054743102	-0.009196258	0.99686535	-0.294919302	0.943096485	0.647511226	0.036109099	-0.174569956	0.99989366	0.417656471	0.182164193	-0.040958208	0.956262763	-0.459967398	0.183593925	0.353319831	0.241906466	-0.00585286	0.999994098	-0.253728764	0.220872353	0.426728754	0.006612388	-0.069510666	0.901765136	NA	NA	NA	NA	NA	NA	NA	NA	NA	NA	NA	NA	NA
ENST00000222345	NA	NA	NA	NA	NA	NA	NA	NA	NA	NA	NA	NA	NA	NA	NA	NA	NA	NA	NA	NA	NA	NA	NA	NA	NA	NA	NA	NA	NA	NA	0.335371112	0.050703869	0.164796256	0.398360589	0.451208324	0.002260408	NA	NA	NA	NA	NA	NA	NA	NA	NA	NA	NA	NA	NA
ENST00000222399	-0.102925996	0.988918186	-0.043475686	0.912743124	-0.092721027	0.999975927	-0.27524531	0.843009504	-0.008107826	0.999301108	-0.011035912	0.983374224	-0.225930276	0.586079262	0.008163347	0.999797392	-0.03299541	0.936235972	-0.384151545	0.186844216	-0.276228693	0.253118968	-0.590426074	0.00026811	-0.013402643	0.988380743	-0.385593316	0.042349985	-0.405267636	0.07977269	-0.021166781	0.948203245	-0.157266802	0.302432368	-0.378970847	0.001522586	NA	NA	NA	NA	NA	NA	NA	NA	NA	NA	NA	NA	NA
ENST00000222482	0.342254956	0.859171997	0.054403796	0.94357796	-0.270594703	0.963154315	-0.381789805	0.999910412	0.182820928	0.999301108	-0.215956655	0.727783979	-0.664487941	0.127036992	0.209302749	0.999797392	-0.21595891	0.719337998	-0.425683994	0.920920611	-0.233592141	0.720730918	-0.637584285	0.074294473	0.227507332	0.812797742	-0.463486221	0.246007303	-0.4806372	0.568063457	0.197244262	0.479487409	-0.270292529	0.191272747	-0.534334196	0.001698818	NA	NA	NA	NA	NA	NA	NA	NA	NA	NA	NA	NA	NA
ENST00000222543	0.292266762	0.569649288	0.205164272	0.454254929	0.521706171	0.00942783	0.550682205	0.009726278	0.618108556	0.000720362	1.234028748	1.72E-16	1.171402596	9.11E-15	0.563048799	0.005877131	0.820055188	7.64E-06	0.648796058	0.000555643	0.622587704	0.000617848	0.645590415	0.000157107	0.212438949	0.606215831	1.01667741	3.67E-11	0.885414016	3.02E-08	0.346481917	0.228858417	0.828539295	1.12E-05	0.778413095	6.66E-05	0.167133163	0.006534191	NA	NA	NA	NA	NA	NA	NA	NA	NA	NA	NA
ENST00000222573	0.312956797	0.680668409	0.498406725	0.045706099	0.59692408	0.014478267	0.838064355	0.000105847	0.426442037	0.283226561	0.619738886	0.0065797	0.477853215	0.123241035	0.426541366	0.365098642	0.498211168	0.107993528	0.714553777	0.003051687	0.868160085	1.88E-05	0.753108661	0.000251302	0.250030775	0.617005247	0.513445911	0.02948905	0.761637702	0.000483943	0.375956531	0.007633437	0.653427639	2.44E-08	0.720913391	5.39E-10	NA	NA	NA	NA	NA	NA	NA	NA	NA	NA	NA	NA	NA
ENST00000222574	NA	NA	NA	NA	NA	NA	NA	NA	NA	NA	NA	NA	NA	NA	NA	NA	NA	NA	NA	NA	NA	NA	NA	NA	NA	NA	NA	NA	NA	NA	NA	NA	NA	NA	NA	NA	NA	NA	NA	NA	NA	NA	NA	NA	NA	NA	NA	NA	NA
ENST00000222673	0.220938775	0.88944636	0.343937277	0.222192088	0.232343367	0.886624931	0.26382512	0.999910412	0.040666259	0.999301108	0.301088244	0.356949743	0.127126211	0.926376066	0.219339347	0.999797392	0.284925752	0.436658388	0.30759818	0.903666784	0.454267216	0.087527877	0.283184036	0.39315869	0.206515574	0.715392576	-0.15065088	0.6980166	0.082398873	0.999994098	NA	NA	NA	NA	NA	NA	NA	NA	NA	NA	NA	NA	NA	NA	NA	NA	NA	NA	NA
ENST00000222690	NA	NA	NA	NA	NA	NA	NA	NA	NA	NA	NA	NA	NA	NA	NA	NA	NA	NA	NA	NA	NA	NA	NA	NA	NA	NA	NA	NA	NA	NA	NA	NA	NA	NA	NA	NA	NA	NA	NA	NA	NA	NA	NA	NA	NA	NA	NA	NA	NA
ENST00000222693	0.224446512	0.800840753	-0.232546971	0.378432061	0.15077385	0.979862758	-0.045369381	0.999910412	0.02876035	0.999301108	0.346605711	0.144713474	-0.022337497	0.991352232	-0.086894746	0.999797392	0.291887702	0.295285765	-0.192335691	0.99989366	0.484416813	0.014997507	0.391532243	0.062208086	0.001169158	0.998852136	0.627161731	0.000273102	0.120310448	0.999994098	-0.010904329	0.981560334	0.39051304	0.014726781	0.068611725	0.904838189	-0.389057924	0.029997316	NA	NA	NA	NA	NA	NA	NA	NA	NA	NA	NA
ENST00000222725	-0.254187247	0.913856711	-0.155256661	0.780122522	-0.609340804	0.117364808	-0.778556025	0.031049393	-0.585671743	0.205662586	-0.868279495	0.002629848	-1.037341951	0.000265619	-0.347886543	0.963365906	-0.844768495	0.024721706	-0.969647098	0.001789839	-1.044491035	0.000194485	-1.144844732	9.11E-06	-0.307443135	0.648204435	-1.016491875	0.000140721	-0.980791336	0.000662015	-0.304653632	0.183762513	-0.879354467	6.70E-09	-1.024072954	3.94E-12	NA	NA	NA	NA	NA	NA	NA	NA	NA	NA	NA	NA	NA
ENST00000222800	NA	NA	NA	NA	NA	NA	NA	NA	NA	NA	NA	NA	NA	NA	NA	NA	NA	NA	NA	NA	NA	NA	NA	NA	NA	NA	NA	NA	NA	NA	0.864722245	0.028122775	0.658682837	0.098391794	0.535925898	0.355563761	NA	NA	NA	NA	NA	NA	NA	NA	NA	NA	NA	NA	NA
ENST00000222812	NA	NA	NA	NA	NA	NA	NA	NA	NA	NA	NA	NA	NA	NA	NA	NA	NA	NA	NA	NA	NA	NA	NA	NA	NA	NA	NA	NA	NA	NA	0.031437252	0.952379248	0.495613777	0.017329437	-0.061220287	0.944973377	NA	NA	NA	NA	NA	NA	NA	NA	NA	NA	NA	NA	NA
ENST00000222969	0.198507116	0.978035715	0.026194247	0.974217327	0.196667159	0.999975927	0.028091632	0.999910412	0.261280838	0.999301108	0.426892217	0.343101922	0.284540157	0.793741673	0.173212405	0.999797392	0.067748652	0.930263144	-0.029597211	0.99989366	0.440362796	0.337781219	0.302081658	0.571456567	-0.275888539	0.738652351	0.655354589	0.051877407	0.349233694	0.944080218	0.074412025	0.869739083	0.405648475	0.064356362	0.22166186	0.603797688	NA	NA	NA	NA	NA	NA	NA	NA	NA	NA	NA	NA	NA
ENST00000222982	0.171238503	0.995781018	0.183783627	NA	0.316468658	NA	0.097873979	0.999910412	-0.099576108	0.999301108	-0.934835154	0.021872644	-0.041147889	0.992126307	-0.122032334	0.999797392	-0.362948159	0.575227353	0.06779741	0.99989366	0.247365677	0.756821276	0.026665803	NA	-0.208776559	NA	-0.053708594	0.950997671	0.24781787	0.999994098	NA	NA	NA	NA	NA	NA	NA	NA	NA	NA	NA	NA	NA	NA	NA	NA	NA	NA	NA
ENST00000223023	NA	NA	NA	NA	NA	NA	NA	NA	NA	NA	NA	NA	NA	NA	NA	NA	NA	NA	NA	NA	NA	NA	NA	NA	NA	NA	NA	NA	NA	NA	0.216660473	0.256519287	0.200706172	0.235383587	0.304569766	0.072708857	NA	NA	NA	NA	NA	NA	NA	NA	NA	NA	NA	NA	NA
ENST00000223095	-0.110732239	0.976938297	-0.069255516	0.842792693	-0.144080857	0.966892179	-0.717826011	3.17E-06	-0.128591912	0.999301108	-0.226285112	0.358479588	-0.840255559	4.37E-09	-0.093820053	0.999797392	-0.160953259	0.546197387	-0.998384987	1.89E-12	-0.283252952	0.199817081	-1.137756038	2.63E-17	-0.019895172	0.980898358	-0.479863212	0.003087901	-1.176168511	3.08E-18	-0.063450769	0.815371051	-0.241912503	0.086078713	-0.989942136	1.82E-22	NA	NA	NA	NA	NA	NA	NA	NA	NA	NA	NA	NA	NA
ENST00000223122	-0.138699948	0.995600124	-0.075049423	0.893652271	-0.048315265	0.999975927	-0.32633919	0.999910412	0.051641553	0.999301108	-0.036250914	0.960133077	-0.426359583	0.364817687	0.225250076	0.999797392	-0.053806665	0.931970308	-0.639612133	0.085477306	-0.15366504	0.79934244	-0.496558568	0.099175224	0.024060598	0.985157655	-0.254348301	0.503183678	-0.444076263	0.40182835	0.037357916	0.916714811	-0.095621424	0.662696762	-0.50119425	0.000243627	NA	NA	NA	NA	NA	NA	NA	NA	NA	NA	NA	NA	NA
ENST00000223127	NA	NA	NA	NA	NA	NA	NA	NA	NA	NA	NA	NA	NA	NA	NA	NA	NA	NA	NA	NA	NA	NA	NA	NA	NA	NA	NA	NA	NA	NA	NA	NA	NA	NA	NA	NA	NA	NA	NA	NA	NA	NA	NA	NA	NA	NA	NA	NA	NA
ENST00000223368	0.376027356	0.868600883	-0.38933825	NA	-0.013536767	NA	-0.052920153	0.999910412	0.28497838	0.999301108	0.213709789	0.773784356	-0.29434621	0.846070547	-0.22850577	0.999797392	0.303066773	0.643363176	0.202859407	0.99989366	-0.061820028	0.955629018	0.15365273	NA	0.177856017	NA	0.682666854	0.09367	0.025608074	0.999994098	NA	NA	NA	NA	NA	NA	NA	NA	NA	NA	NA	NA	NA	NA	NA	NA	NA	NA	NA
ENST00000223369	0.021630174	0.99881982	-0.313867505	0.327286885	0.032799602	0.999975927	0.13368133	0.999910412	-0.06844828	0.999301108	0.344277124	0.295457336	0.000809332	0.999809546	-0.15533266	0.999797392	0.031198756	0.959099491	0.053366154	0.99989366	0.210348926	0.639683233	0.501015267	0.052769545	-0.107697653	0.902524255	0.35712929	0.224081452	0.264567481	0.953134696	NA	NA	NA	NA	NA	NA	NA	NA	NA	NA	NA	NA	NA	NA	NA	NA	NA	NA	NA
ENST00000223641	-0.077090748	0.995956225	-0.61226785	0.068632016	0.310444838	0.876682402	-0.06908206	0.999910412	-0.033806797	0.999301108	0.251739131	0.63584294	0.251145941	0.817785991	-0.174086737	0.999797392	0.411731194	0.376146346	-0.054066184	0.99989366	0.377479146	0.407159938	0.199089794	0.739712178	-0.077800684	0.948309759	0.515340881	0.133717188	0.091427653	0.999994098	-0.203642763	0.473337636	0.381908906	0.051421972	0.117691412	0.832292112	NA	NA	NA	NA	NA	NA	NA	NA	NA	NA	NA	NA	NA
ENST00000224237	-0.124830477	0.965806076	-0.48315456	0.006946145	0.164917524	0.938615996	-0.106237401	0.999910412	0.032047893	0.999301108	0.441583107	0.019234798	-0.092057171	0.936634116	-0.095662927	0.999797392	0.721833223	3.71E-05	-0.198873513	0.99989366	0.433471339	0.023813951	-0.040164173	0.941137469	-0.41366265	0.057093659	0.237547372	0.30673022	-0.128816379	0.999994098	-0.194416055	0.372065968	0.405714289	0.005022304	-0.122041165	0.761685743	NA	NA	NA	NA	NA	NA	NA	NA	NA	NA	NA	NA	NA
ENST00000224337	NA	NA	NA	NA	NA	NA	NA	NA	NA	NA	NA	NA	NA	NA	NA	NA	NA	NA	NA	NA	NA	NA	NA	NA	NA	NA	NA	NA	NA	NA	0.891426489	0.000216115	-0.016595303	0.975090981	0.115043454	0.908374183	NA	NA	NA	NA	NA	NA	NA	NA	NA	NA	NA	NA	NA
ENST00000224721	NA	NA	NA	NA	NA	NA	NA	NA	NA	NA	NA	NA	NA	NA	NA	NA	NA	NA	NA	NA	NA	NA	NA	NA	NA	NA	NA	NA	NA	NA	-0.209396128	0.465124862	0.048322724	0.886458813	0.425886619	0.045900425	NA	NA	NA	NA	NA	NA	NA	NA	NA	NA	NA	NA	NA
ENST00000224807	-0.325306396	0.830122973	-0.090301896	0.882810548	-0.081953646	0.999975927	-0.131957034	0.999910412	-0.096338954	0.999301108	0.240956366	0.652087779	0.045691698	0.988608432	-0.285456	0.999797392	0.764180406	0.039619971	-0.090745284	0.99989366	0.259458989	0.642627448	0.220638058	0.694104191	0.017689003	0.990276279	0.259463607	0.561585912	0.071010407	0.999994098	NA	NA	NA	NA	NA	NA	NA	NA	NA	NA	NA	NA	NA	NA	NA	NA	NA	NA	NA
ENST00000224950	NA	NA	NA	NA	NA	NA	NA	NA	NA	NA	NA	NA	NA	NA	NA	NA	NA	NA	NA	NA	NA	NA	NA	NA	NA	NA	NA	NA	NA	NA	-0.356562867	0.099703163	-0.426831217	0.029457072	-0.305634207	0.253415115	NA	NA	NA	NA	NA	NA	NA	NA	NA	NA	NA	NA	NA
ENST00000225174	0.178353655	0.976938297	-0.222156637	0.618928824	0.23223616	0.96486994	0.013726211	0.999910412	0.072129873	0.999301108	0.436182779	0.234308396	0.278653184	0.73581788	0.066632177	0.999797392	0.059735471	0.929157676	0.271628358	0.99989366	0.347028149	0.414007009	0.366379681	0.33906871	0.39323651	0.415617598	0.573091529	0.052564274	0.29763736	0.970265609	0.09608712	0.795292326	0.362526453	0.063012566	0.270342332	0.349236343	NA	NA	NA	NA	NA	NA	NA	NA	NA	NA	NA	NA	NA
ENST00000225235	-0.239770061	0.963022134	0.332007568	0.494206912	-0.473607479	0.552938646	0.159498358	0.999910412	0.171063509	0.999301108	-0.670752169	0.086455058	0.17591339	0.932226559	0.294590492	0.999797392	-1.071929761	0.008559176	0.25902251	0.99989366	-0.049803689	0.959225204	0.237444075	NA	0.163200817	0.893269919	-0.541769144	0.169870915	0.020392369	0.999994098	0.128144653	0.770018024	-0.493356905	0.030042296	0.206411535	0.695672722	NA	NA	NA	NA	NA	NA	NA	NA	NA	NA	NA	NA	NA
ENST00000225388	-0.048541511	0.995781018	-0.01821415	0.961032552	0.007228381	0.999975927	0.253965633	0.707424697	0.034046271	0.999301108	0.036886109	0.925333059	0.177585396	0.668401095	0.017943386	0.999797392	-0.151994979	0.580819753	0.221327091	0.86488919	0.084262244	0.819211617	0.310670659	0.072401611	0.133389768	0.739240989	-0.016552188	0.962616444	0.388419077	0.032610654	0.027692965	0.895916159	0.007154669	0.967820251	0.266894694	0.002613066	NA	NA	NA	NA	NA	NA	NA	NA	NA	NA	NA	NA	NA
ENST00000225394	-0.364034237	0.815551132	-0.295989727	0.537197099	0.278980423	0.953656248	0.021737375	0.999910412	-0.025049096	0.999301108	0.770499018	0.022280422	0.184580948	0.916796431	-0.062317009	0.999797392	0.457090266	0.359495171	0.027564991	0.99989366	0.165023292	0.834422857	-0.003406687	0.998068259	-0.068067169	0.959108366	0.611904333	0.083094325	-0.089674258	0.999994098	-0.178478845	0.582340183	0.481262385	0.01631383	0.06063351	0.938440541	NA	NA	NA	NA	NA	NA	NA	NA	NA	NA	NA	NA	NA
ENST00000225430	0.226666221	0.759514709	-0.544066377	0.002406014	0.212142108	0.799630736	0.009610832	0.999910412	-0.063532925	0.999301108	0.388771264	0.063216658	0.217123008	0.635503926	-0.204618691	0.999622339	0.257015368	0.364606877	-0.119217674	0.99989366	0.571042302	0.001232506	0.428677335	0.022353924	-0.273497413	0.380930587	0.738388493	2.29E-06	0.322003897	0.331263793	-0.153456677	0.630011135	0.436834617	0.016540792	0.193784642	0.624888398	-0.457933598	0.029178935	NA	NA	NA	NA	NA	NA	NA	NA	NA	NA	NA
ENST00000225519	0.320488914	0.896040643	0.416402912	0.376905647	-0.204265328	0.999975927	-0.024892602	0.999910412	0.647565225	0.267442242	-0.385463308	0.475867401	-0.130592081	0.964916912	0.293589035	0.999797392	-0.328791337	0.587248128	-0.117598888	0.99989366	-0.564421919	0.223702712	-0.161756854	NA	0.319018264	0.707914147	-0.722786661	0.054503661	0.099969679	0.999994098	0.487148618	0.020901428	-0.424379134	0.048848613	-0.170429639	0.768169104	NA	NA	NA	NA	NA	NA	NA	NA	NA	NA	NA	NA	NA
ENST00000225576	NA	NA	NA	NA	NA	NA	NA	NA	NA	NA	NA	NA	NA	NA	NA	NA	NA	NA	NA	NA	NA	NA	NA	NA	NA	NA	NA	NA	NA	NA	0.383163456	0.009962593	-0.128852753	0.539282415	-0.052802084	0.933269021	NA	NA	NA	NA	NA	NA	NA	NA	NA	NA	NA	NA	NA
ENST00000225603	NA	NA	NA	NA	NA	NA	NA	NA	NA	NA	NA	NA	NA	NA	NA	NA	NA	NA	NA	NA	NA	NA	NA	NA	NA	NA	NA	NA	NA	NA	NA	NA	NA	NA	NA	NA	NA	NA	NA	NA	NA	NA	NA	NA	NA	NA	NA	NA	NA
ENST00000225609	NA	NA	NA	NA	NA	NA	NA	NA	NA	NA	NA	NA	NA	NA	NA	NA	NA	NA	NA	NA	NA	NA	NA	NA	NA	NA	NA	NA	NA	NA	0.401029274	0.04816982	0.071216059	0.817957368	0.188540918	0.646885717	NA	NA	NA	NA	NA	NA	NA	NA	NA	NA	NA	NA	NA
ENST00000225614	-0.036834996	0.995956225	0.002511177	0.996432924	0.114406087	0.999975927	-0.099194293	0.999910412	0.071969334	0.999301108	-0.005299213	0.992593955	0.091342683	0.938830866	0.046069577	0.999797392	-0.018539344	0.966744838	-0.147165218	0.99989366	-0.25750582	0.332561502	-0.445229002	0.018736247	0.015372652	0.986807251	-0.198339307	0.441103324	-0.452613757	0.040251585	NA	NA	NA	NA	NA	NA	NA	NA	NA	NA	NA	NA	NA	NA	NA	NA	NA	NA	NA
ENST00000225648	-0.29679709	0.911251597	-0.175337357	0.785500894	0.102273632	NA	-0.399510897	0.999910412	-0.231799006	0.999301108	0.07289499	0.935161669	-0.200700308	0.913715968	-0.332476629	0.999797392	0.021899719	0.981118039	-0.277106284	0.99989366	-0.746189494	0.078160044	-0.321976794	NA	-0.556230011	0.304700149	-0.412606044	0.387611798	-0.147443671	0.999994098	NA	NA	NA	NA	NA	NA	NA	NA	NA	NA	NA	NA	NA	NA	NA	NA	NA	NA	NA
ENST00000225655	0.19724726	0.931309254	-0.508261813	0.055563707	0.168870329	0.999975927	0.045401977	0.999910412	-0.028509222	0.999301108	0.694554331	0.002878866	0.107487328	0.950110127	-0.23106399	0.999797392	0.327891872	0.348489501	0.093210302	0.99989366	0.522222044	0.052118676	0.496427408	0.058872643	-0.216493149	0.721429878	0.724673642	0.001043663	0.29496944	0.836739392	-0.131589345	0.764500985	0.480842879	0.035720161	0.218685096	0.673251282	-0.380691239	0.09557992	NA	NA	NA	NA	NA	NA	NA	NA	NA	NA	NA
ENST00000225696	NA	NA	NA	NA	NA	NA	NA	NA	NA	NA	NA	NA	NA	NA	NA	NA	NA	NA	NA	NA	NA	NA	NA	NA	NA	NA	NA	NA	NA	NA	-0.170071639	0.637440736	-0.098188663	0.770455947	0.424565712	0.085156202	NA	NA	NA	NA	NA	NA	NA	NA	NA	NA	NA	NA	NA
ENST00000225698	0.006309137	0.998995491	-0.567216294	0.090179272	-0.105253829	0.999975927	-0.030527303	0.999910412	-0.339643016	0.901800658	-0.002312435	0.997919248	0.029606964	0.992465375	-0.219017361	0.999797392	-0.010333675	0.988764203	-0.093271618	0.99989366	0.181119633	0.776999477	0.21957048	0.680704999	-0.089743149	0.938325993	0.389134047	0.287013055	0.087213984	0.999994098	NA	NA	NA	NA	NA	NA	NA	NA	NA	NA	NA	NA	NA	NA	NA	NA	NA	NA	NA
ENST00000225777	NA	NA	NA	NA	NA	NA	NA	NA	NA	NA	NA	NA	NA	NA	NA	NA	NA	NA	NA	NA	NA	NA	NA	NA	NA	NA	NA	NA	NA	NA	-0.026264738	0.923112897	0.232295579	0.045112922	0.252972584	0.039076947	NA	NA	NA	NA	NA	NA	NA	NA	NA	NA	NA	NA	NA
ENST00000225964	-0.266684265	0.7561837	0.006426683	0.990942366	0.04906259	0.999975927	-0.132855561	0.999910412	-0.191602025	0.999301108	-0.055001986	0.918466402	-0.083137906	0.960815018	-0.219794313	0.999797392	0.175132397	0.63190781	-0.207152238	0.99989366	-0.344067566	0.225403638	-0.550500716	0.0104293	-0.133634209	0.843815462	-0.510546633	0.018424712	-0.586125559	0.012752375	NA	NA	NA	NA	NA	NA	0.324196838	0.035117222	NA	NA	NA	NA	NA	NA	NA	NA	NA	NA	NA
ENST00000225972	-0.085793735	0.995781018	-0.251852112	0.396887619	0.212118353	0.903359423	0.092781837	0.999910412	-0.037777774	0.999301108	0.435454048	0.07994411	0.183147647	0.815424303	-0.027412442	0.999797392	0.060022875	0.903922486	0.032903357	0.99989366	0.259480482	0.440264446	0.35333384	0.174320649	-0.219813186	0.657843685	0.356737621	0.157116072	0.13694386	0.999994098	-0.133844304	0.530516511	0.279494628	0.045308689	0.182922071	0.416345928	NA	NA	NA	NA	NA	NA	NA	NA	NA	NA	NA	NA	NA
ENST00000226225	0.020358175	0.99881982	-0.109172289	0.777770596	0.326839062	0.411628184	0.208996783	0.999910412	0.003818317	0.999301108	0.527219215	0.012279766	0.196572108	0.769738179	0.089020222	0.999797392	0.541819592	0.043688371	0.065423273	0.99989366	0.365462818	0.159312826	0.22162318	0.498111816	0.106582016	0.882194961	0.645469738	0.000482001	0.175123488	0.999994098	0.027156261	0.925077383	0.490256423	1.14E-06	0.171704878	0.368338381	NA	NA	NA	NA	NA	NA	NA	NA	NA	NA	NA	NA	NA
ENST00000226247	NA	NA	NA	NA	NA	NA	NA	NA	NA	NA	NA	NA	NA	NA	NA	NA	NA	NA	NA	NA	NA	NA	NA	NA	NA	NA	NA	NA	NA	NA	0.018552546	0.987298518	-0.806131469	0.045762845	0.527499416	NA	NA	NA	NA	NA	NA	NA	NA	NA	NA	NA	NA	NA	NA
ENST00000226299	NA	NA	NA	NA	NA	NA	NA	NA	NA	NA	NA	NA	NA	NA	NA	NA	NA	NA	NA	NA	NA	NA	NA	NA	NA	NA	NA	NA	NA	NA	NA	NA	NA	NA	NA	NA	NA	NA	NA	NA	NA	NA	NA	NA	NA	NA	NA	NA	NA
ENST00000226319	NA	NA	NA	NA	NA	NA	NA	NA	NA	NA	NA	NA	NA	NA	NA	NA	NA	NA	NA	NA	NA	NA	NA	NA	NA	NA	NA	NA	NA	NA	-0.306428202	0.522805792	0.024966298	0.96821158	-0.770023252	0.01249349	NA	NA	NA	NA	NA	NA	NA	NA	NA	NA	NA	NA	NA
ENST00000226522	NA	NA	NA	NA	NA	NA	NA	NA	NA	NA	NA	NA	NA	NA	NA	NA	NA	NA	NA	NA	NA	NA	NA	NA	NA	NA	NA	NA	NA	NA	NA	NA	NA	NA	NA	NA	NA	NA	NA	NA	NA	NA	NA	NA	NA	NA	NA	NA	NA
ENST00000226574	0.498277744	0.056038852	0.689554328	0.000437362	0.37119583	0.296360432	0.26232771	0.999910412	0.555258889	0.01584042	0.336209254	0.237189624	-0.016074999	0.994716513	0.437465714	0.194351479	0.591544823	0.026793988	0.254297494	0.99989366	0.616093526	0.003488724	0.088287622	0.869119793	0.526981261	0.024636518	0.188102791	0.562905167	0.198625441	0.999994098	0.578080367	2.28E-07	0.423057598	0.00084341	0.122350828	0.728381071	NA	NA	NA	NA	NA	NA	NA	NA	NA	NA	NA	NA	NA
ENST00000226578	-0.013590782	0.99881982	0.023840196	0.976177276	-0.421453876	0.637668847	-0.234946345	0.999910412	-0.042421454	0.999301108	-0.219559653	0.714032365	-0.272542313	0.814146908	-0.29719163	0.999797392	-0.822794765	0.048266779	-0.201736337	0.99989366	-0.217753902	0.739428634	-0.561992755	0.130491778	0.099190037	0.936947725	-0.578764779	0.104330433	-0.181274292	0.999994098	-0.005400916	0.992690315	-0.42712612	0.032721495	-0.319487746	0.252679911	NA	NA	NA	NA	NA	NA	NA	NA	NA	NA	NA	NA	NA
ENST00000227155	0.184719312	0.891187433	0.153639155	0.615904333	0.087564013	0.999975927	0.163600131	0.999910412	0.009315327	0.999301108	0.005691022	0.992415985	0.444887205	0.058795211	0.227173885	0.957350806	0.184005093	0.604362203	0.085452112	0.99989366	0.160592483	0.667178498	0.038056955	0.949646305	0.076279772	0.919407751	-0.177630488	0.542453726	0.108404144	0.999994098	NA	NA	NA	NA	NA	NA	NA	NA	NA	NA	NA	NA	NA	NA	NA	NA	NA	NA	NA
ENST00000227157	-0.008698335	0.99881982	-0.486994223	0.009109318	0.190968885	0.888580261	0.038733393	0.999910412	-0.138587457	0.999301108	0.231114766	0.398585106	0.061749887	0.969998037	-0.200372847	0.999797392	0.285887757	0.256591176	-0.06560116	0.99989366	0.414655406	0.042102477	0.3135282	0.166034549	-0.293192838	0.333093486	0.219973616	0.378417595	0.126191382	0.999994098	-0.222013476	0.212910644	0.265503723	0.066953665	0.111557991	0.757768021	NA	NA	NA	NA	NA	NA	NA	NA	NA	NA	NA	NA	NA
ENST00000227266	0.156251588	0.891187433	0.219277258	0.301071055	0.260404655	0.386052063	0.319086359	0.271159483	0.435813973	0.011780485	0.150751593	0.577178568	0.554501698	0.000196924	0.450224957	0.011606465	0.095624184	0.756776058	0.335121502	0.206805447	0.149166323	0.604143481	0.434917092	0.004643907	0.405608093	0.024010987	0.151790815	0.517199863	0.526225682	0.000505449	0.320357749	0.002301229	0.16975412	0.171972536	0.451115753	1.12E-06	NA	NA	NA	NA	NA	NA	NA	NA	NA	NA	NA	NA	NA
ENST00000227378	-0.273554321	0.734637862	-0.426434101	0.07393659	0.076683871	0.999975927	-0.154318614	0.999910412	0.048092349	0.999301108	0.381578972	0.143065005	0.069819459	0.969998037	0.023159825	0.999797392	0.263492407	0.399248727	0.026919253	0.99989366	0.175057942	0.662967558	-0.000565039	0.999465209	-0.381129505	0.227960561	0.198751142	0.523148379	0.000374027	0.999994098	NA	NA	NA	NA	NA	NA	NA	NA	NA	NA	NA	NA	NA	NA	NA	NA	NA	NA	NA
ENST00000227451	NA	NA	NA	NA	NA	NA	NA	NA	NA	NA	NA	NA	NA	NA	NA	NA	NA	NA	NA	NA	NA	NA	NA	NA	NA	NA	NA	NA	NA	NA	0.043104335	0.905922562	0.299150107	0.066220964	0.334709965	0.056545898	NA	NA	NA	NA	NA	NA	NA	NA	NA	NA	NA	NA	NA
ENST00000227471	NA	NA	NA	NA	NA	NA	NA	NA	NA	NA	NA	NA	NA	NA	NA	NA	NA	NA	NA	NA	NA	NA	NA	NA	NA	NA	NA	NA	NA	NA	NA	NA	NA	NA	NA	NA	NA	NA	NA	NA	NA	NA	NA	NA	NA	NA	NA	NA	NA
ENST00000227495	-0.097810354	0.995867663	-0.147096838	NA	-0.463844061	NA	-0.481480237	0.999910412	-0.491384384	0.67289285	-0.357489909	0.510974547	-0.345375118	0.734124686	-0.054230608	0.999797392	-0.51808665	0.326857098	-0.562243096	0.645462823	-0.485856707	0.323667254	-0.277894598	NA	-0.176459626	NA	-0.495923601	0.239686782	-0.860991016	0.032928152	-0.193825534	0.543788429	-0.46639838	0.022259871	-0.514367791	0.012763485	NA	NA	NA	NA	NA	NA	NA	NA	NA	NA	NA	NA	NA
ENST00000227520	NA	NA	NA	NA	NA	NA	NA	NA	NA	NA	NA	NA	NA	NA	NA	NA	NA	NA	NA	NA	NA	NA	NA	NA	NA	NA	NA	NA	NA	NA	-0.002287251	0.997037581	0.459466748	0.036414028	0.359462675	0.209646072	NA	NA	NA	NA	NA	NA	NA	NA	NA	NA	NA	NA	NA
ENST00000227525	NA	NA	NA	NA	NA	NA	NA	NA	NA	NA	NA	NA	NA	NA	NA	NA	NA	NA	NA	NA	NA	NA	NA	NA	NA	NA	NA	NA	NA	NA	NA	NA	NA	NA	NA	NA	NA	NA	NA	NA	NA	NA	NA	NA	NA	NA	NA	NA	NA
ENST00000227638	-0.129358441	0.995670662	0.021445538	0.972886768	0.290959419	0.772807233	0.204394786	0.999910412	0.077089424	0.999301108	0.438408554	0.155418279	0.569751819	0.055320589	0.121888419	0.999797392	-0.156954766	0.765432493	0.184059769	0.99989366	0.190232336	0.70203885	0.005269577	0.996162558	0.12776882	0.884649239	0.1810823	0.654646927	0.038042746	0.999994098	NA	NA	NA	NA	NA	NA	NA	NA	NA	NA	NA	NA	NA	NA	NA	NA	NA	NA	NA
ENST00000227758	-0.191029505	0.953687003	-0.140902423	0.761869902	-0.095890495	0.999975927	0.088879046	0.999910412	-0.123574093	0.999301108	0.166594187	0.734082462	0.145660978	0.920317416	-0.185458179	0.999797392	-0.671096444	0.063937271	-0.132278018	0.99989366	0.038782637	0.958849497	-0.079067891	0.907410828	-0.175597446	0.817205901	0.119125232	0.798372945	-0.041851398	0.999994098	NA	NA	NA	NA	NA	NA	NA	NA	NA	NA	NA	NA	NA	NA	NA	NA	NA	NA	NA
ENST00000227868	NA	NA	NA	NA	NA	NA	NA	NA	NA	NA	NA	NA	NA	NA	NA	NA	NA	NA	NA	NA	NA	NA	NA	NA	NA	NA	NA	NA	NA	NA	-0.398185052	0.075262878	-0.1745797	0.517279318	-0.146448754	0.793843486	NA	NA	NA	NA	NA	NA	NA	NA	NA	NA	NA	NA	NA
ENST00000228027	NA	NA	NA	NA	NA	NA	NA	NA	NA	NA	NA	NA	NA	NA	NA	NA	NA	NA	NA	NA	NA	NA	NA	NA	NA	NA	NA	NA	NA	NA	-0.191577285	0.670435976	-0.590865905	0.023180322	0.076964729	0.938317753	NA	NA	NA	NA	NA	NA	NA	NA	NA	NA	NA	NA	NA
ENST00000228140	0.252124363	0.643874711	-0.391002429	0.047722416	0.097684659	0.999975927	-0.012512664	0.999910412	0.099971663	0.999301108	0.235226562	0.361894039	0.184988534	0.72174081	-0.034156302	0.999797392	0.191077075	0.532770535	-0.067540233	0.99989366	0.427648601	0.026290508	0.367884677	0.057808067	-0.21314786	0.558552379	0.615029739	0.00010163	0.276866928	0.50654599	-0.046382265	0.910230635	0.321488501	0.076414822	0.166439794	0.67107295	-0.338135736	0.038233907	NA	NA	NA	NA	NA	NA	NA	NA	NA	NA	NA
ENST00000228251	0.13141673	0.951025266	0.134734337	0.625022648	0.113593853	0.999975927	-0.014866706	0.999910412	0.134986819	0.999301108	0.285569311	0.200106666	0.086466998	0.93801155	0.028507583	0.999797392	0.196954689	0.491414858	-0.107623562	0.99989366	0.339285458	0.09390055	0.193910317	0.467394677	0.117246617	0.82251978	0.362396286	0.047440759	0.135002588	0.999994098	0.109176124	0.519830546	0.268094634	0.010921819	0.063588551	0.849512641	NA	NA	NA	NA	NA	NA	NA	NA	NA	NA	NA	NA	NA
ENST00000228264	NA	NA	NA	NA	NA	NA	NA	NA	NA	NA	NA	NA	NA	NA	NA	NA	NA	NA	NA	NA	NA	NA	NA	NA	NA	NA	NA	NA	NA	NA	-0.610500174	0.05512226	0.427864283	0.224888782	-0.152821601	0.864810902	NA	NA	NA	NA	NA	NA	NA	NA	NA	NA	NA	NA	NA
ENST00000228284	-0.099297905	0.995781018	-0.278470112	0.500690814	-0.172468632	0.999975927	-0.048397904	0.999910412	-0.41673669	0.630254835	0.02579136	0.97497918	0.24153344	0.809698136	-0.04579	0.999797392	-0.761009194	0.057797305	0.042795746	0.99989366	-0.221164947	0.691822399	-0.113396886	0.867533382	0.173121336	0.843815462	-0.142409504	0.778358131	-0.113099353	0.999994098	NA	NA	NA	NA	NA	NA	NA	NA	NA	NA	NA	NA	NA	NA	NA	NA	NA	NA	NA
ENST00000228306	0.204653156	0.833664151	-0.405777537	0.043331989	0.06387366	0.999975927	0.033578092	0.999910412	-0.151213571	0.999301108	0.311673346	0.186916701	0.224228261	0.612045338	-0.14102561	0.999797392	0.142418691	0.666715819	-0.080735875	0.99989366	0.472892475	0.012641967	0.533889132	0.002009637	-0.211174264	0.578268204	0.477125535	0.007777635	0.242109533	0.745549706	NA	NA	NA	NA	NA	NA	-0.457439445	0.009293625	NA	NA	NA	NA	NA	NA	0.000141204	NA	NA	NA	NA
ENST00000228318	-0.107396401	0.995600124	-0.390541954	0.089213822	0.020632098	0.999975927	-0.066244643	0.999910412	-0.053436979	0.999301108	0.189596482	0.579090672	0.000388341	0.999809546	-0.245139987	0.941321655	-0.11119972	0.78848199	-0.186879935	0.99989366	0.256419913	0.402768142	0.080692944	0.870617299	-0.2826494	0.431792476	0.224187471	0.417962215	0.041822931	0.999994098	NA	NA	NA	NA	NA	NA	NA	NA	NA	NA	NA	NA	NA	NA	NA	NA	NA	NA	NA
ENST00000228345	-0.084910732	0.995956225	0.006093001	NA	-0.013782865	NA	-0.238384564	0.999910412	0.267508678	0.999301108	-0.59628063	0.253208385	-0.143743515	0.96303053	0.064334099	0.999797392	-0.404343333	0.521822213	0.027168641	0.99989366	-1.189105552	0.0021716	-0.400308655	NA	0.07668416	NA	-0.609303741	0.193287838	-0.188681449	0.999994098	0.093704912	0.879030989	-0.552497319	0.057981461	-0.160668189	0.851053694	NA	NA	NA	NA	NA	NA	NA	NA	NA	NA	NA	NA	NA
ENST00000228347	NA	NA	NA	NA	NA	NA	NA	NA	NA	NA	NA	NA	NA	NA	NA	NA	NA	NA	NA	NA	NA	NA	NA	NA	NA	NA	NA	NA	NA	NA	-0.141452282	0.735944541	-0.462658087	0.044212006	-0.079830878	0.920633428	NA	NA	NA	NA	NA	NA	NA	NA	NA	NA	NA	NA	NA
ENST00000228495	0.088095499	0.995781018	-0.04871769	0.930722822	0.440452857	0.256947927	0.131902565	0.999910412	0.149060548	0.999301108	0.736041658	0.00157485	0.233945791	0.770350647	0.020826928	0.999797392	0.558527141	0.087196673	0.059849899	0.99989366	0.653652509	0.008847239	0.133570903	0.80220647	0.070240707	0.942389838	0.614064929	0.011127058	0.078134712	0.999994098	0.0635715	0.812709744	0.625934438	1.41E-08	0.120739074	0.708669524	NA	NA	NA	NA	NA	NA	NA	NA	NA	NA	NA	NA	NA
ENST00000228510	-0.688285813	0.071427924	-0.352532865	0.389446415	-0.121040621	0.999975927	-0.230967569	0.999910412	-0.386617341	0.796454741	-0.480309203	0.239831721	-0.285462925	0.775778683	-0.321027156	0.999797392	-0.517797233	0.289773252	-0.252927023	0.99989366	-0.190051401	0.780818215	0.108737498	0.885318636	-0.359688268	0.544827416	-0.178344618	0.734189075	-0.164307668	0.999994098	-0.414246322	0.023792784	-0.285458862	0.170673199	-0.149880013	0.744828727	NA	NA	NA	NA	NA	NA	NA	NA	NA	NA	NA	NA	NA
ENST00000228606	NA	NA	NA	NA	NA	NA	NA	NA	NA	NA	NA	NA	NA	NA	NA	NA	NA	NA	NA	NA	NA	NA	NA	NA	NA	NA	NA	NA	NA	NA	NA	NA	NA	NA	NA	NA	NA	NA	NA	NA	NA	NA	NA	NA	NA	NA	NA	NA	NA
ENST00000228741	0.156030619	0.911791409	0.273973591	0.217873611	0.246325667	0.612611785	0.255991177	0.999910412	0.462846693	0.019250735	0.396354401	0.046484198	0.18650642	0.7285862	0.229984238	0.902204344	0.275918165	0.325307419	0.125737591	0.99989366	0.193892114	0.52354556	0.088764592	0.830700631	0.328874664	0.201164552	0.453465117	0.010105288	0.099645842	0.999994098	0.303530596	0.005042672	0.325708947	0.002006753	0.142001673	0.498878707	NA	NA	NA	NA	NA	NA	NA	NA	NA	NA	NA	NA	NA
ENST00000228825	0.064120892	0.995956225	-0.468115291	0.082793326	0.110476914	0.999975927	-0.059921645	0.999910412	-0.302028057	0.824375203	0.300698085	0.387658492	0.041865437	0.988358775	-0.322566568	0.855107128	0.49054759	0.12746809	-0.055299817	0.99989366	0.36740011	0.252391298	0.446833213	0.095461019	-0.250459573	0.63852581	0.639688753	0.004683132	0.071540004	0.999994098	-0.25038015	0.318625604	0.384101822	0.040531887	0.114587192	0.835123728	NA	NA	NA	NA	NA	NA	NA	NA	NA	NA	NA	NA	NA
ENST00000228887	NA	NA	NA	NA	NA	NA	NA	NA	NA	NA	NA	NA	NA	NA	NA	NA	NA	NA	NA	NA	NA	NA	NA	NA	NA	NA	NA	NA	NA	NA	0.706956568	0.015097579	-0.109001939	0.825590571	0.791532219	0.009408068	NA	NA	NA	NA	NA	NA	NA	NA	NA	NA	NA	NA	NA
ENST00000228916	-0.107001778	0.995781018	0.302323067	0.262866421	0.070854194	0.999975927	0.280504722	0.999910412	-0.072098227	0.999301108	0.014657288	0.981916513	0.484179436	0.068506911	0.027079968	0.999797392	0.202967983	0.614293536	0.427156547	0.296718535	-0.075420197	0.898989097	0.380950719	0.129431902	-0.275214118	0.499271673	-0.073922075	0.865236538	0.334983275	0.506000995	-0.002011816	0.996548663	0.00529006	0.985282093	0.384708749	0.007523205	NA	NA	NA	NA	NA	NA	NA	NA	NA	NA	NA	NA	NA
ENST00000228918	NA	NA	NA	NA	NA	NA	NA	NA	NA	NA	NA	NA	NA	NA	NA	NA	NA	NA	NA	NA	NA	NA	NA	NA	NA	NA	NA	NA	NA	NA	NA	NA	NA	NA	NA	NA	NA	NA	NA	NA	NA	NA	NA	NA	NA	NA	NA	NA	NA
ENST00000228945	-0.151939015	NA	-0.326279409	NA	0.417556736	NA	0.014022339	0.999910412	0.092640066	0.999301108	1.058608481	0.018426245	-0.65510551	0.415461061	0.23945352	NA	0.416299524	0.540080179	0.28507399	NA	1.091465267	0.013588737	0.398203927	NA	0.013990876	NA	0.411785912	0.514454544	0.373911934	NA	0.043046728	0.960458167	0.633887242	0.078794555	0.197461857	0.84778703	NA	NA	NA	NA	NA	NA	NA	NA	NA	NA	NA	NA	NA
ENST00000229022	-0.595078401	0.076238007	-0.458916672	0.136679557	-0.541271428	0.10320835	-0.219901639	0.999910412	-0.352550406	0.743929802	-0.468305343	0.147356858	-0.306112806	0.64717485	-0.341741487	0.883988137	-0.908490497	0.007573459	-0.167554659	0.99989366	-0.639258651	0.025161986	-0.298466857	0.454066668	-0.422723631	0.30469249	-0.83549987	0.000475562	-0.302978204	0.906064562	-0.446358537	0.000482673	-0.652096081	4.10E-08	-0.26133699	0.15656528	NA	NA	NA	NA	NA	NA	NA	NA	NA	NA	NA	NA	NA
ENST00000229030	-0.255226336	NA	-0.356319891	NA	-0.100623166	NA	-0.306972039	NA	-0.342466755	NA	-0.872591457	0.092288643	-0.613671797	NA	-0.430863324	NA	-0.158546781	0.85380937	-0.509978332	NA	-1.028250257	NA	-0.660888091	NA	-0.149270215	NA	-0.789817618	NA	-0.837128968	NA	-0.243602295	0.658644725	-0.754181415	0.020850441	-0.520895349	0.238152093	NA	NA	NA	NA	NA	NA	NA	NA	NA	NA	NA	NA	NA
ENST00000229214	0.059134859	0.995808196	-0.02868536	0.953519404	0.268699497	0.645944552	0.134234422	0.999910412	0.464912326	0.06355884	0.598135305	0.001882704	0.41809441	0.118571432	0.453248084	0.108198308	0.704264253	0.002207996	0.211713166	0.99989366	0.435939481	0.059073831	0.263971022	0.347402148	0.328759474	0.300888369	0.650285056	0.000324367	0.487077324	0.040440897	0.256966633	0.210911988	0.532687688	0.000201925	0.310928075	0.111500009	0.209322213	0.014590689	NA	NA	NA	NA	NA	NA	NA	NA	NA	NA	NA
ENST00000229239	0.115209482	0.969536913	-0.525412155	0.000936138	0.218460517	0.682192409	-0.053625771	0.999910412	-0.107283454	0.999301108	0.313432701	0.122545126	0.072836887	0.951961388	-0.144174649	0.999797392	0.324509513	0.120490744	-0.092752646	0.99989366	0.467393487	0.004707036	0.207863739	0.396943432	-0.300775251	0.228427594	0.399363461	0.017791717	0.051811744	0.999994098	-0.177099103	0.393624036	0.344646815	0.013009893	0.043280779	0.940325387	NA	NA	NA	NA	NA	NA	NA	NA	NA	NA	NA	NA	NA
ENST00000229265	NA	NA	NA	NA	NA	NA	NA	NA	NA	NA	NA	NA	NA	NA	NA	NA	NA	NA	NA	NA	NA	NA	NA	NA	NA	NA	NA	NA	NA	NA	-0.256400606	0.734077268	-0.72207436	0.099733306	0.151926079	NA	NA	NA	NA	NA	NA	NA	NA	NA	NA	NA	NA	NA	NA
ENST00000229268	NA	NA	NA	NA	NA	NA	NA	NA	NA	NA	NA	NA	NA	NA	NA	NA	NA	NA	NA	NA	NA	NA	NA	NA	NA	NA	NA	NA	NA	NA	-0.330223585	0.084945036	0.06229084	0.825737408	-0.066722941	0.910918877	NA	NA	NA	NA	NA	NA	NA	NA	NA	NA	NA	NA	NA
ENST00000229270	0.008530305	0.99881982	-0.603963671	0.010508364	0.191242717	0.969720801	0.010139146	0.999910412	-0.251042069	0.968725572	0.358503909	0.25065538	0.173517432	0.859454181	-0.292613337	0.923136749	0.3808334	0.238699029	-0.070460775	0.99989366	0.475273498	0.076228381	0.31736823	0.319402371	-0.285263566	0.538029014	0.476464905	0.057644646	0.102678807	0.999994098	-0.283525819	0.167931392	0.377120561	0.022431544	0.130461965	0.767353839	NA	NA	NA	NA	NA	NA	NA	NA	NA	NA	NA	NA	NA
ENST00000229405	NA	NA	NA	NA	NA	NA	NA	NA	NA	NA	NA	NA	NA	NA	NA	NA	NA	NA	NA	NA	NA	NA	NA	NA	NA	NA	NA	NA	NA	NA	-0.102916858	0.820959753	-0.521444615	0.023964749	-0.23529176	0.631333019	NA	NA	NA	NA	NA	NA	NA	NA	NA	NA	NA	NA	NA
ENST00000229416	NA	NA	NA	NA	NA	NA	NA	NA	NA	NA	NA	NA	NA	NA	NA	NA	NA	NA	NA	NA	NA	NA	NA	NA	NA	NA	NA	NA	NA	NA	-0.119934195	0.729466232	-0.413886136	0.031913653	-0.232494103	0.484805989	NA	NA	NA	NA	NA	NA	NA	NA	NA	NA	NA	NA	NA
ENST00000229583	NA	NA	NA	NA	NA	NA	NA	NA	NA	NA	NA	NA	NA	NA	NA	NA	NA	NA	NA	NA	NA	NA	NA	NA	NA	NA	NA	NA	NA	NA	0.508875195	0.060240741	0.293842729	0.336467465	-0.570697555	0.051319718	NA	NA	NA	NA	NA	NA	NA	NA	NA	NA	NA	NA	NA
ENST00000229634	0.966091267	0.002199522	0.910665756	0.003195157	0.643116771	0.132536627	0.079071133	0.999910412	1.027563895	0.000642923	0.582214803	0.136204865	-0.318481995	0.770964302	1.025418019	0.001145582	0.115101972	0.870750833	0.214088387	0.99989366	0.530512977	0.199903343	0.083528718	0.930068152	1.146308328	5.03E-05	0.665536258	0.049771071	0.054242461	0.999994098	1.111764401	3.54E-15	0.625441995	0.000138636	-0.096399484	0.881910202	NA	NA	NA	NA	NA	NA	NA	NA	NA	NA	NA	NA	NA
ENST00000229794	NA	NA	NA	NA	NA	NA	NA	NA	NA	NA	NA	NA	NA	NA	NA	NA	NA	NA	NA	NA	NA	NA	NA	NA	NA	NA	NA	NA	NA	NA	-0.068122834	0.795730198	-0.268549043	0.049447988	0.065211896	0.879356824	NA	NA	NA	NA	NA	NA	NA	NA	NA	NA	NA	NA	NA
ENST00000229795	NA	NA	NA	NA	NA	NA	NA	NA	NA	NA	NA	NA	NA	NA	NA	NA	NA	NA	NA	NA	NA	NA	NA	NA	NA	NA	NA	NA	NA	NA	-0.069773626	0.78858555	-0.273361704	0.04294791	0.059253008	0.894680648	NA	NA	NA	NA	NA	NA	NA	NA	NA	NA	NA	NA	NA
ENST00000229922	0.089265013	0.995956225	0.130536479	NA	-0.397901998	NA	-0.106466231	0.999910412	-0.144290306	0.999301108	-1.074051004	0.011779275	-0.197441302	0.941922242	-0.309551968	0.999797392	-0.01890983	0.984813561	0.232601161	0.99989366	-0.889559574	0.057534592	-0.125494955	NA	0.163313555	NA	-0.985643868	0.018432759	-0.358224933	0.999994098	NA	NA	NA	NA	NA	NA	NA	NA	NA	NA	NA	NA	NA	NA	NA	NA	NA	NA	NA
ENST00000229971	NA	NA	NA	NA	NA	NA	NA	NA	NA	NA	NA	NA	NA	NA	NA	NA	NA	NA	NA	NA	NA	NA	NA	NA	NA	NA	NA	NA	NA	NA	-0.001959366	0.997205336	-0.549781887	0.006035156	-0.144828844	0.801962751	NA	NA	NA	NA	NA	NA	NA	NA	NA	NA	NA	NA	NA
ENST00000230048	NA	NA	NA	NA	NA	NA	NA	NA	NA	NA	NA	NA	NA	NA	NA	NA	NA	NA	NA	NA	NA	NA	NA	NA	NA	NA	NA	NA	NA	NA	NA	NA	NA	NA	NA	NA	NA	NA	NA	NA	NA	NA	NA	NA	NA	NA	NA	NA	NA
ENST00000230050	0.314811427	0.547229608	-0.502060112	0.017657841	-0.168402952	0.968848849	0.111265372	0.999910412	-0.277365582	0.749653126	0.028929074	0.959383767	0.205065446	0.735170056	-0.23546379	0.975029047	-0.110405119	0.781690233	-0.10077362	0.99989366	0.445908062	0.048224376	0.614482483	0.00105583	-0.217487573	0.631159593	0.469808182	0.023052864	0.364495703	0.307060797	NA	NA	NA	NA	NA	NA	-0.650659362	0.000169246	NA	NA	NA	NA	NA	NA	0.000184401	NA	NA	NA	NA
ENST00000230053	NA	NA	NA	NA	NA	NA	NA	NA	NA	NA	NA	NA	NA	NA	NA	NA	NA	NA	NA	NA	NA	NA	NA	NA	NA	NA	NA	NA	NA	NA	NA	NA	NA	NA	NA	NA	NA	NA	NA	NA	NA	NA	NA	NA	NA	NA	NA	NA	NA
ENST00000230056	NA	NA	NA	NA	NA	NA	NA	NA	NA	NA	NA	NA	NA	NA	NA	NA	NA	NA	NA	NA	NA	NA	NA	NA	NA	NA	NA	NA	NA	NA	-0.848987816	0.002179802	-0.141712661	0.770925893	-0.154498929	0.867385911	NA	NA	NA	NA	NA	NA	NA	NA	NA	NA	NA	NA	NA
ENST00000230085	-0.043546294	0.996332945	-0.199544866	0.709802971	0.148190699	0.999975927	0.140791421	0.999910412	-0.18564102	0.999301108	0.325882738	0.503098354	-0.31228697	0.737458512	0.170103423	0.999797392	-0.145213324	0.824820059	-0.118932976	0.99989366	0.260627871	0.654139234	0.644317314	0.048784109	0.209957049	0.820387902	0.444297472	0.238987251	0.304355353	0.999994098	NA	NA	NA	NA	NA	NA	NA	NA	NA	NA	NA	NA	NA	NA	NA	NA	NA	NA	NA
ENST00000230173	-0.105371716	0.995781018	-0.161291151	0.696830686	-0.263332212	0.850568189	-0.020502863	0.999910412	-0.219491399	0.999301108	-0.272563964	0.469399837	-0.025390068	0.992465375	-0.186580027	0.999797392	-0.240771868	0.576579113	-0.219943333	0.99989366	-0.564600373	0.036956703	-0.43473311	0.130710177	-0.052545066	0.95857767	-0.363144612	0.225012446	-0.166925893	0.999994098	-0.13043503	0.589927264	-0.348191229	0.017987118	-0.179677502	0.521423883	NA	NA	NA	NA	NA	NA	NA	NA	NA	NA	NA	NA	NA
ENST00000230321	NA	NA	NA	NA	NA	NA	NA	NA	NA	NA	NA	NA	NA	NA	NA	NA	NA	NA	NA	NA	NA	NA	NA	NA	NA	NA	NA	NA	NA	NA	NA	NA	NA	NA	NA	NA	NA	NA	NA	NA	NA	NA	NA	NA	NA	NA	NA	NA	NA
ENST00000230323	NA	NA	NA	NA	NA	NA	NA	NA	NA	NA	NA	NA	NA	NA	NA	NA	NA	NA	NA	NA	NA	NA	NA	NA	NA	NA	NA	NA	NA	NA	-0.522990747	0.062818779	-0.474429054	0.085093075	-0.273320001	0.612412091	NA	NA	NA	NA	NA	NA	NA	NA	NA	NA	NA	NA	NA
ENST00000230340	0.426871388	0.735717856	-0.465019474	0.299471752	0.089964099	0.999975927	0.06193411	0.999910412	-0.090943936	0.999301108	0.388549248	0.437420331	0.436788406	0.547278745	-0.081649138	0.999797392	0.761357316	0.071058531	0.087789628	0.99989366	0.27318231	0.669041913	0.207515462	0.762390612	0.078131621	0.955677255	0.51739623	0.194163569	0.256984763	0.999994098	-0.095810544	0.853072182	0.447362676	0.077696858	0.27783744	0.543888314	NA	NA	NA	NA	NA	NA	NA	NA	NA	NA	NA	NA	NA
ENST00000230418	-0.189252112	0.870291984	-0.086578728	0.813174337	-0.133757675	0.997620424	-0.060907769	0.999910412	-0.09546709	0.999301108	-0.188834412	0.534957254	0.054167176	0.975758342	-0.115600104	0.999797392	-0.285554764	0.319109001	-0.180414991	0.99989366	-0.193488713	0.54399037	-0.305043502	0.190906601	-0.136049696	0.801484291	-0.357057662	0.085661117	-0.239339211	0.78974525	NA	NA	NA	NA	NA	NA	NA	NA	NA	NA	NA	NA	NA	NA	NA	NA	NA	NA	NA
ENST00000230419	-0.190519175	0.868802766	-0.087822315	0.809287288	-0.135993085	0.99265014	-0.061295943	0.999910412	-0.0914382	0.999301108	-0.189464986	0.531683363	0.052879274	0.976823593	-0.114239601	0.999797392	-0.288634989	0.311521042	-0.182205557	0.99989366	-0.19658284	0.533034106	-0.308187852	0.182474173	-0.13607307	0.801279876	-0.359322594	0.082053211	-0.24037651	0.784138471	NA	NA	NA	NA	NA	NA	NA	NA	NA	NA	NA	NA	NA	NA	NA	NA	NA	NA	NA
ENST00000230459	NA	NA	NA	NA	NA	NA	NA	NA	NA	NA	NA	NA	NA	NA	NA	NA	NA	NA	NA	NA	NA	NA	NA	NA	NA	NA	NA	NA	NA	NA	NA	NA	NA	NA	NA	NA	-0.483580139	0.011435871	NA	NA	NA	NA	NA	NA	NA	NA	NA	NA	NA
ENST00000230480	-0.274466144	0.834402607	-0.097362323	0.847846571	0.069500234	0.999975927	-0.022013583	0.999910412	-0.017832712	0.999301108	0.419864429	0.178855244	0.322688001	0.564638563	-0.03567992	0.999797392	0.087056212	0.866959718	-0.152560977	0.99989366	-0.012628904	0.985886837	-0.15273472	0.771249773	0.031042509	0.978764118	0.546407755	0.031483147	-0.030486699	0.999994098	NA	NA	NA	NA	NA	NA	0.129002841	0.090388751	NA	NA	NA	NA	NA	NA	NA	NA	NA	NA	NA
ENST00000230640	0.019444068	0.99881982	-0.042117774	0.940638419	-0.140691908	0.999975927	0.117768616	0.999910412	-0.059716542	0.999301108	-0.338196653	0.309069467	0.091698808	0.960778807	0.132744055	0.999797392	-0.011478693	0.985585996	-0.107459566	0.99989366	-0.307833065	0.400695259	0.122036268	0.816845758	-0.255997515	0.630337075	-0.469057754	0.075239297	-0.099465472	0.999994098	-0.048293605	0.885428604	-0.267874277	0.093294088	0.04483946	0.939336633	NA	NA	NA	NA	NA	NA	NA	NA	NA	NA	NA	NA	NA
ENST00000230990	0.337461802	0.81277884	0.231002534	0.621967497	0.924286614	0.001284159	1.19047478	5.72E-05	0.663594872	0.075893246	1.453498687	2.04E-09	1.274360523	6.69E-06	0.2591711	0.999797392	1.073970137	0.000573128	0.85817626	0.029003319	1.251118881	1.22E-06	1.121447849	6.43E-05	0.807610583	0.007192833	1.353864505	3.69E-08	0.900451458	0.008318525	0.619512535	0.00166116	1.28043525	3.69E-14	0.835805668	4.86E-05	NA	NA	NA	NA	NA	NA	NA	NA	NA	NA	NA	NA	NA
ENST00000231509	NA	NA	NA	NA	NA	NA	NA	NA	NA	NA	NA	NA	NA	NA	NA	NA	NA	NA	NA	NA	NA	NA	NA	NA	NA	NA	NA	NA	NA	NA	0.031861241	0.924208331	-0.303864082	0.028413607	-0.308774907	0.04251038	NA	NA	NA	NA	NA	NA	NA	NA	NA	NA	NA	NA	NA
ENST00000231668	NA	NA	NA	NA	NA	NA	NA	NA	NA	NA	NA	NA	NA	NA	NA	NA	NA	NA	NA	NA	NA	NA	NA	NA	NA	NA	NA	NA	NA	NA	-0.056121429	0.946229576	0.723793208	0.029049982	0.007678295	0.996965752	NA	NA	NA	NA	NA	NA	NA	NA	NA	NA	NA	NA	NA
ENST00000231790	NA	NA	NA	NA	NA	NA	NA	NA	NA	NA	NA	NA	NA	NA	NA	NA	NA	NA	NA	NA	NA	NA	NA	NA	NA	NA	NA	NA	NA	NA	0.130963079	0.760838091	-0.44930415	0.058835681	-0.17857043	0.764320009	NA	NA	NA	NA	NA	NA	NA	NA	NA	NA	NA	NA	NA
ENST00000232125	NA	NA	NA	NA	NA	NA	NA	NA	NA	NA	NA	NA	NA	NA	NA	NA	NA	NA	NA	NA	NA	NA	NA	NA	NA	NA	NA	NA	NA	NA	NA	NA	NA	NA	NA	NA	NA	NA	NA	NA	NA	NA	NA	NA	NA	NA	NA	NA	NA
ENST00000232375	0.037251432	0.996549077	0.256979504	0.530190452	-0.688376756	0.02693178	-0.190549505	0.999910412	-0.014547378	0.999301108	-1.172151627	8.06E-07	-0.569674701	0.146716633	-0.150925624	0.999797392	-0.890742785	0.00428849	0.027840273	0.99989366	-0.974716357	0.000155671	-0.426181947	0.243286973	0.107289434	0.920915084	-1.085913678	6.11E-06	-0.262965301	0.999994098	0.158351279	0.629687092	-0.986342958	2.41E-10	-0.364247858	0.144171385	NA	NA	NA	NA	NA	NA	NA	NA	NA	NA	NA	NA	NA
ENST00000232564	NA	NA	NA	NA	NA	NA	NA	NA	NA	NA	NA	NA	NA	NA	NA	NA	NA	NA	NA	NA	NA	NA	NA	NA	NA	NA	NA	NA	NA	NA	NA	NA	NA	NA	NA	NA	NA	NA	NA	NA	NA	NA	NA	NA	NA	NA	NA	NA	NA
ENST00000232766	NA	NA	NA	NA	NA	NA	NA	NA	NA	NA	NA	NA	NA	NA	NA	NA	NA	NA	NA	NA	NA	NA	NA	NA	NA	NA	NA	NA	NA	NA	0.01247326	0.973131817	0.016284342	0.949586088	0.312995907	0.03060403	NA	NA	NA	NA	NA	NA	NA	NA	NA	NA	NA	NA	NA
ENST00000232978	-0.168559908	0.896040643	0.034150981	0.935633385	-0.179968171	0.908583618	-0.243812855	0.999910412	-0.066795062	0.999301108	-0.412406646	0.043830551	-0.219486151	0.635034977	0.009309719	0.999797392	-0.277177358	0.337194576	-0.23860819	0.953770277	-0.418590248	0.041909341	-0.308652318	0.168420241	0.146771036	0.767741975	-0.233208245	0.332617151	-0.188051841	0.999994098	0.007820666	0.980582664	-0.307114992	0.004345905	-0.250277541	0.046542401	NA	NA	NA	NA	NA	NA	NA	NA	NA	NA	NA	NA	NA
ENST00000233055	0.010261136	0.99881982	-0.525874411	0.088849513	0.109817299	0.999975927	0.005844917	0.999910412	0.159505265	0.999301108	0.008792256	0.991669209	-0.016892364	0.995140303	-0.004140462	0.999797392	-0.033091484	0.962130587	0.111811351	0.99989366	0.446036669	0.200147136	0.173337677	0.755161557	-0.350648148	0.493714967	0.133363827	0.78617328	0.035347195	0.999994098	NA	NA	NA	NA	NA	NA	NA	NA	NA	NA	NA	NA	NA	NA	NA	NA	NA	NA	NA
ENST00000233114	NA	NA	NA	NA	NA	NA	NA	NA	NA	NA	NA	NA	NA	NA	NA	NA	NA	NA	NA	NA	NA	NA	NA	NA	NA	NA	NA	NA	NA	NA	-0.348688742	0.055621009	-0.020979649	0.947369888	-0.131748329	0.760392514	NA	NA	NA	NA	NA	NA	NA	NA	NA	NA	NA	NA	NA
ENST00000233143	0.298585022	0.542261592	-0.617543854	0.000619647	0.090378867	0.999975927	0.01383437	0.999910412	-0.126634752	0.999301108	0.630727837	0.000320986	0.255627265	0.542308811	-0.326118964	0.52282995	0.562636277	0.005853934	-0.071221608	0.99989366	0.583676966	0.001518842	0.682155942	5.23E-05	-0.334922481	0.246107866	0.8536316	7.78E-08	0.339534967	0.321611986	-0.181868276	0.699867506	0.510106478	0.058110643	0.269351251	0.632474486	NA	NA	NA	NA	NA	NA	NA	NA	NA	NA	NA	NA	NA
ENST00000233154	-0.049178663	0.995956225	0.029150972	0.963914368	-0.216166513	0.969438722	0.109317351	0.999910412	-0.022971051	0.999301108	-0.063923291	0.923848075	-0.470575718	0.27356001	-0.066942301	0.999797392	-0.017011042	0.980733857	-0.122895485	0.99989366	-0.532044074	0.09551732	-0.235970499	0.616446959	-0.310639434	0.568907097	-0.326703537	0.353267374	-0.375637342	0.667503381	NA	NA	NA	NA	NA	NA	NA	NA	NA	NA	NA	NA	NA	NA	NA	NA	NA	NA	NA
ENST00000233156	-0.189431704	0.99544853	0.156376542	0.822804187	0.014303378	0.999975927	0.263518838	0.999910412	0.010940207	0.999301108	-0.367134345	0.524453419	-0.206842688	0.92217125	0.014998427	0.999797392	-0.872120305	0.064622285	0.017354363	0.99989366	-0.195415716	0.817410146	0.021300697	NA	-0.255140299	0.805011209	-0.389678481	0.429390939	0.142428506	0.999994098	NA	NA	NA	NA	NA	NA	NA	NA	NA	NA	NA	NA	NA	NA	NA	NA	NA	NA	NA
ENST00000233330	-0.387847074	0.316821699	-0.474585248	0.038735895	-0.001992564	0.999975927	-0.253612459	0.999910412	-0.223342955	0.976111568	0.168678845	0.662563729	0.074442561	0.96724384	-0.276239162	0.89223079	-0.04506444	0.929484572	-0.299830635	0.879167691	-0.17544088	0.669571365	-0.434775394	0.066153935	-0.21244514	0.669063704	0.128718492	0.725538777	-0.434593804	0.177113672	-0.306863977	0.074397658	0.036286597	0.892196569	-0.271970358	0.176248699	NA	NA	NA	NA	NA	NA	NA	NA	NA	NA	NA	NA	NA
ENST00000233468	NA	NA	NA	NA	NA	NA	NA	NA	NA	NA	NA	NA	NA	NA	NA	NA	NA	NA	NA	NA	NA	NA	NA	NA	NA	NA	NA	NA	NA	NA	NA	NA	NA	NA	NA	NA	NA	NA	NA	NA	NA	NA	NA	NA	NA	NA	NA	NA	NA
ENST00000233545	NA	NA	NA	NA	NA	NA	NA	NA	NA	NA	NA	NA	NA	NA	NA	NA	NA	NA	NA	NA	NA	NA	NA	NA	NA	NA	NA	NA	NA	NA	-0.086951627	0.826006746	-0.397168639	0.047903606	-0.189195736	0.661991882	NA	NA	NA	NA	NA	NA	NA	NA	NA	NA	NA	NA	NA
ENST00000233609	0.318144126	0.844758105	-0.548691573	0.107431607	0.316901648	0.858954051	0.025926984	0.999910412	0.002619686	0.999490298	0.475971231	0.2165283	0.481888365	0.328398678	0.104572948	0.999797392	0.739645329	0.039555405	-0.01097499	0.99989366	0.489156746	0.198455588	0.278503396	0.576249664	-0.211131301	0.80681105	0.835801631	0.002192872	0.153785108	0.999994098	-0.049242873	0.929388823	0.576044015	0.007829909	0.216951416	0.671713484	NA	NA	NA	NA	NA	NA	NA	NA	NA	NA	NA	NA	NA
ENST00000233616	NA	NA	NA	NA	NA	NA	NA	NA	NA	NA	NA	NA	NA	NA	NA	NA	NA	NA	NA	NA	NA	NA	NA	NA	NA	NA	NA	NA	NA	NA	NA	NA	NA	NA	NA	NA	NA	NA	NA	NA	NA	NA	NA	NA	NA	NA	NA	NA	NA
ENST00000233809	NA	NA	NA	NA	NA	NA	NA	NA	NA	NA	NA	NA	NA	NA	NA	NA	NA	NA	NA	NA	NA	NA	NA	NA	NA	NA	NA	NA	NA	NA	NA	NA	NA	NA	NA	NA	NA	NA	NA	NA	NA	NA	NA	NA	NA	NA	NA	NA	NA
ENST00000233892	NA	NA	NA	NA	NA	NA	NA	NA	NA	NA	NA	NA	NA	NA	NA	NA	NA	NA	NA	NA	NA	NA	NA	NA	NA	NA	NA	NA	NA	NA	NA	NA	NA	NA	NA	NA	NA	NA	NA	NA	NA	NA	NA	NA	NA	NA	NA	NA	NA
ENST00000233893	0.002313011	0.999441497	-0.658842469	0.012112667	-0.172242292	0.999975927	-0.019323887	0.999910412	-0.063646202	0.999301108	0.369547309	0.279998516	0.139219053	0.923035899	-0.136326968	0.999797392	-0.40215636	0.355649208	0.002724808	0.99989366	0.153607615	0.78943433	0.37524489	0.23067178	-0.072694677	0.942151134	0.358397279	0.250851364	0.324265113	0.740255225	NA	NA	NA	NA	NA	NA	-0.353982257	0.021598021	NA	NA	NA	NA	NA	NA	NA	NA	NA	NA	NA
ENST00000233946	0.940657955	0.008634583	0.768066268	0.035905609	1.151552613	0.000103564	0.436503908	0.999910412	0.701981367	0.15298938	0.959456322	0.002701005	0.592315561	0.23144272	0.715443993	0.1823587	0.922984889	0.022816703	0.479916396	0.805310203	1.083623693	0.000527255	0.61972745	NA	0.731398576	0.091716148	0.786355585	0.018478405	0.755095115	0.063003503	0.686632087	6.97E-05	1.084289441	2.37E-13	0.679444854	1.12E-05	NA	NA	NA	NA	NA	NA	NA	NA	NA	NA	NA	NA	NA
ENST00000233954	0.562331212	NA	-0.041184009	NA	0.829942873	NA	0.614653302	NA	0.920298753	NA	0.723539973	NA	0.525859834	NA	0.966261402	NA	1.309762941	0.007770495	0.01281878	NA	1.242875366	NA	0.286658799	NA	0.393396125	NA	1.316546444	NA	0.800408633	NA	0.302231368	0.66141419	1.254934498	0.000289907	0.612942825	0.275061369	NA	NA	NA	NA	NA	NA	NA	NA	NA	NA	NA	NA	NA
ENST00000233969	NA	NA	NA	NA	NA	NA	NA	NA	NA	NA	NA	NA	NA	NA	NA	NA	NA	NA	NA	NA	NA	NA	NA	NA	NA	NA	NA	NA	NA	NA	1.454396337	NA	0.845579162	0.048232718	0.263594162	NA	NA	NA	NA	NA	NA	NA	NA	NA	NA	NA	NA	NA	NA
ENST00000234111	-0.182471761	0.973376931	-0.606396876	0.046904192	0.008058163	0.999975927	-0.109591141	0.999910412	-0.354630947	0.820887521	0.271183156	0.558223275	0.054033345	0.986649327	-0.331160138	0.957179948	-0.405171505	0.378192061	-0.107831213	0.99989366	0.071046117	0.930046147	0.241686229	0.62044843	-0.172749037	0.84364277	0.299710417	0.43876596	-0.045666725	0.999994098	NA	NA	NA	NA	NA	NA	NA	NA	NA	NA	NA	NA	NA	NA	NA	NA	NA	NA	NA
ENST00000234115	NA	NA	NA	NA	NA	NA	NA	NA	NA	NA	NA	NA	NA	NA	NA	NA	NA	NA	NA	NA	NA	NA	NA	NA	NA	NA	NA	NA	NA	NA	NA	NA	NA	NA	NA	NA	NA	NA	NA	NA	NA	NA	NA	NA	NA	NA	NA	NA	NA
ENST00000234195	-0.335502244	NA	-0.248541479	NA	-0.771910848	NA	-0.170387736	NA	-0.358244395	0.999301108	-0.962297289	0.045398051	-0.404786757	NA	-0.681582743	NA	-0.258902419	0.738330041	-0.179402995	NA	-0.862501501	0.088641317	-0.35932959	NA	-0.587410112	NA	-0.876778195	NA	-0.320114413	NA	-0.4192769	0.2296058	-0.830392986	0.001091706	-0.421860921	0.331698719	NA	NA	NA	NA	NA	NA	NA	NA	NA	NA	NA	NA	NA
ENST00000234256	NA	NA	NA	NA	NA	NA	NA	NA	NA	NA	NA	NA	NA	NA	NA	NA	NA	NA	NA	NA	NA	NA	NA	NA	NA	NA	NA	NA	NA	NA	0.12434332	0.806544715	0.112975783	0.777936215	-0.623274286	0.019907254	NA	NA	NA	NA	NA	NA	NA	NA	NA	NA	NA	NA	NA
ENST00000234301	NA	NA	NA	NA	NA	NA	NA	NA	NA	NA	NA	NA	NA	NA	NA	NA	NA	NA	NA	NA	NA	NA	NA	NA	NA	NA	NA	NA	NA	NA	NA	NA	NA	NA	NA	NA	NA	NA	NA	NA	NA	NA	NA	NA	NA	NA	NA	NA	NA
ENST00000234549	NA	NA	NA	NA	NA	NA	NA	NA	NA	NA	NA	NA	NA	NA	NA	NA	NA	NA	NA	NA	NA	NA	NA	NA	NA	NA	NA	NA	NA	NA	-0.566042819	0.059659553	-0.242191063	0.523910539	-0.137070228	0.874479528	NA	NA	NA	NA	NA	NA	NA	NA	NA	NA	NA	NA	NA
ENST00000234590	-0.187609293	0.894798608	-0.449775883	0.030593962	0.09957346	0.999975927	0.031208261	0.999910412	-0.139265089	0.999301108	0.257914244	0.357430259	0.152319902	0.847720224	-0.2038401	0.999797392	0.280602428	0.298026661	-0.140717294	0.99989366	0.304552479	0.240633357	0.075381898	0.877521892	-0.330602245	0.272458979	0.032589967	0.941964887	0.012466816	0.999994098	-0.263479259	0.081811467	0.197115639	0.185330529	0.036738466	0.946739392	NA	NA	NA	NA	NA	NA	NA	NA	NA	NA	NA	NA	NA
ENST00000234800	NA	NA	NA	NA	NA	NA	NA	NA	NA	NA	NA	NA	NA	NA	NA	NA	NA	NA	NA	NA	NA	NA	NA	NA	NA	NA	NA	NA	NA	NA	NA	NA	NA	NA	NA	NA	NA	NA	NA	NA	NA	NA	NA	NA	NA	NA	NA	NA	NA
ENST00000234875	0.14670031	0.976938297	-0.404239139	0.138883855	0.152744584	0.999975927	-0.085761167	0.999910412	-0.247977026	0.963940198	0.432584668	0.120632998	0.104423417	0.948502136	-0.34547356	0.733620753	0.316392512	0.386383959	-0.072668239	0.99989366	0.398394305	0.174881522	0.250563818	0.489007406	-0.250405921	0.616615035	0.617322312	0.005016409	-0.046852654	0.999994098	-0.211893881	0.383972901	0.391397236	0.020979113	0.048350329	0.944509776	NA	NA	NA	NA	NA	NA	NA	NA	NA	NA	NA	NA	NA
ENST00000235150	0.59475251	0.245970839	0.358105659	0.403262115	0.550023406	0.290427628	0.353834625	0.999910412	0.428935041	0.725760474	0.839514576	0.007689876	0.239626744	0.862790421	0.228735857	0.999797392	0.074252664	0.923045496	0.111905858	0.99989366	0.594263837	0.117736275	0.104960955	0.902583491	0.24824061	0.771343486	0.481579031	0.20891707	0.118922665	0.999994098	0.478745338	0.011082456	0.593531951	0.000945801	0.072571604	0.924795099	NA	NA	NA	NA	NA	NA	NA	NA	NA	NA	NA	NA	NA
ENST00000235290	NA	NA	NA	NA	NA	NA	NA	NA	NA	NA	NA	NA	NA	NA	NA	NA	NA	NA	NA	NA	NA	NA	NA	NA	NA	NA	NA	NA	NA	NA	-0.200499666	0.763802678	-0.815398015	0.020701419	-0.297812849	0.734905331	NA	NA	NA	NA	NA	NA	NA	NA	NA	NA	NA	NA	NA
ENST00000235307	NA	NA	NA	NA	NA	NA	NA	NA	NA	NA	NA	NA	NA	NA	NA	NA	NA	NA	NA	NA	NA	NA	NA	NA	NA	NA	NA	NA	NA	NA	0.515086836	0.015857019	0.126035761	0.69219582	-0.160128584	0.78635158	NA	NA	NA	NA	NA	NA	NA	NA	NA	NA	NA	NA	NA
ENST00000235382	1.124245267	7.03E-09	0.685385769	0.002880154	1.024388228	2.37E-07	0.548051863	0.103737541	1.073036651	4.64E-08	1.34507828	5.43E-13	0.460956471	0.186550436	0.911281409	2.21E-05	1.023281506	9.19E-06	0.524933946	0.167405467	1.19310501	7.71E-10	0.601043923	0.011440666	1.110126415	1.01E-08	1.71439331	2.79E-21	0.698359712	0.00419816	0.984054664	6.27E-12	1.320751065	1.96E-21	0.528614481	0.002702577	NA	NA	NA	NA	NA	NA	NA	NA	NA	NA	NA	NA	NA
ENST00000235453	0.509986748	0.56953927	0.636708401	0.09546309	-0.018274056	0.999975927	0.152966614	0.999910412	0.464432688	0.729063489	-0.719416427	0.061153989	-0.355061532	0.713638662	0.647817475	0.30002404	-0.050171758	0.950221724	0.045642066	0.99989366	0.128845242	0.884039439	0.007260651	0.996162558	0.610371435	0.211819155	-0.105807835	0.876074727	-0.056629895	0.999994098	0.598743427	0.008002702	-0.128153802	0.711092415	-0.040009644	0.969974648	NA	NA	NA	NA	NA	NA	NA	NA	NA	NA	NA	NA	NA
ENST00000235521	NA	NA	NA	NA	NA	NA	NA	NA	NA	NA	NA	NA	NA	NA	NA	NA	NA	NA	NA	NA	NA	NA	NA	NA	NA	NA	NA	NA	NA	NA	0.449331015	0.042502061	0.152601631	0.603385011	-0.139260971	0.814261642	NA	NA	NA	NA	NA	NA	NA	NA	NA	NA	NA	NA	NA
ENST00000235790	-0.008368011	0.99881982	-0.006047745	0.991237105	-0.237064226	0.79993398	-0.013894008	0.999910412	-0.168893807	0.999301108	-0.256316247	0.402130168	-0.212329563	0.727668805	-0.134633428	0.999797392	0.005081415	0.991915261	-0.000661016	0.99989366	-0.102002185	0.841315154	-0.137482431	0.743500646	-0.072177834	0.930501531	-0.582431759	0.003090749	-0.163832065	0.999994098	NA	NA	NA	NA	NA	NA	NA	NA	NA	NA	NA	NA	NA	NA	NA	NA	NA	NA	NA
ENST00000235835	NA	NA	NA	NA	NA	NA	NA	NA	NA	NA	NA	NA	NA	NA	NA	NA	NA	NA	NA	NA	NA	NA	NA	NA	NA	NA	NA	NA	NA	NA	-0.26199484	0.574798439	0.545317467	0.076505599	-0.022716724	0.988179754	NA	NA	NA	NA	NA	NA	NA	NA	NA	NA	NA	NA	NA
ENST00000235878	NA	NA	NA	NA	NA	NA	NA	NA	NA	NA	NA	NA	NA	NA	NA	NA	NA	NA	NA	NA	NA	NA	NA	NA	NA	NA	NA	NA	NA	NA	0.0793051	0.814492365	0.524197716	0.000824326	0.226537108	0.44360573	NA	NA	NA	NA	NA	NA	NA	NA	NA	NA	NA	NA	NA
ENST00000235958	NA	NA	NA	NA	NA	NA	NA	NA	NA	NA	NA	NA	NA	NA	NA	NA	NA	NA	NA	NA	NA	NA	NA	NA	NA	NA	NA	NA	NA	NA	-0.38723681	0.065545553	-0.218774541	0.368840111	-0.028083081	0.975639088	NA	NA	NA	NA	NA	NA	NA	NA	NA	NA	NA	NA	NA
ENST00000236040	-0.068958283	0.995956225	-0.436872591	0.196690639	0.040805786	0.999975927	-0.293290581	0.999910412	-0.126499115	0.999301108	-0.092025493	0.888206665	-0.289669987	0.718007667	0.06221172	0.999797392	0.353200775	0.432942331	-0.397359925	0.858370975	-0.07255048	0.928577048	-0.590166476	0.048507633	-0.293286981	0.626764383	0.010241716	0.98762303	-0.550776675	0.19967458	-0.143062209	0.613378669	0.030321274	0.924113966	-0.449192224	0.009389293	NA	NA	NA	NA	NA	NA	NA	NA	NA	NA	NA	NA	NA
ENST00000236051	-0.36432918	0.739355822	-0.198336989	0.681738045	0.167157485	0.999975927	-0.034380473	0.999910412	-0.168526781	0.999301108	0.413033237	0.28700966	0.258212692	0.785799399	-0.373887266	0.89364093	-0.172660377	0.771297364	0.066366196	0.99989366	0.281869692	0.572626811	0.080835899	0.916585886	0.142686246	0.889020554	0.525908587	0.096826618	0.103862167	0.999994098	NA	NA	NA	NA	NA	NA	NA	NA	NA	NA	NA	NA	NA	NA	NA	NA	NA	NA	NA
ENST00000236255	1.059407436	4.19E-06	0.905885998	0.000208603	0.975987824	2.65E-05	0.812555603	0.003820871	0.772945448	0.004052523	0.808956386	0.001165558	0.632212617	0.047108823	0.768051411	0.007434686	1.139554802	8.20E-06	0.841581418	0.002471772	1.241002775	1.65E-08	0.684055013	0.009322059	1.023099922	8.20E-06	0.697601832	0.006323258	0.850687061	0.000955629	0.910614935	2.02E-11	1.020229735	3.24E-14	0.756709166	1.62E-07	NA	NA	NA	NA	NA	NA	NA	NA	NA	NA	NA	NA	NA
ENST00000236412	-0.086385623	0.995956225	-0.142471246	0.818744823	0.319501875	0.886423428	-0.099735975	0.999910412	0.155723222	0.999301108	0.273023946	0.622793557	-0.027122902	0.993429685	-0.211030718	0.999797392	0.391423875	0.447167697	-0.104397476	0.99989366	0.639956646	0.079089572	-0.086605226	0.919471452	-0.415692595	0.479210617	0.18996742	0.72800895	0.077653234	0.999994098	-0.150260812	0.648491987	0.357318997	0.086685571	-0.006820585	0.995088587	NA	NA	NA	NA	NA	NA	NA	NA	NA	NA	NA	NA	NA
ENST00000236671	NA	NA	NA	NA	NA	NA	NA	NA	NA	NA	NA	NA	NA	NA	NA	NA	NA	NA	NA	NA	NA	NA	NA	NA	NA	NA	NA	NA	NA	NA	NA	NA	NA	NA	NA	NA	NA	NA	NA	NA	NA	NA	NA	NA	NA	NA	NA	NA	NA
ENST00000236693	NA	NA	NA	NA	NA	NA	NA	NA	NA	NA	NA	NA	NA	NA	NA	NA	NA	NA	NA	NA	NA	NA	NA	NA	NA	NA	NA	NA	NA	NA	0.182291733	NA	-0.806266844	0.0642523	0.451565518	NA	NA	NA	NA	NA	NA	NA	NA	NA	NA	NA	NA	NA	NA
ENST00000236698	0.264327968	0.866389155	0.345212809	0.29873076	-0.203664344	0.97397152	0.11275473	0.999910412	0.287220081	0.933259289	-0.299734377	0.433284905	-0.311551884	0.617719988	0.253750097	0.999797392	-0.371574185	0.341117132	0.152126078	0.99989366	-0.428099252	0.19514973	0.100775102	0.872261057	0.25859227	0.660823643	-0.519909588	0.059246157	-0.02502556	0.999994098	0.286214343	0.118269901	-0.358815371	0.019467275	0.013450471	0.987150506	NA	NA	NA	NA	NA	NA	NA	NA	NA	NA	NA	NA	NA
ENST00000236918	-0.140012521	0.995781018	-0.113561491	NA	-0.035122912	NA	0.342341135	0.999910412	0.079253592	0.999301108	-0.830687515	0.048904507	0.344467772	0.802958833	0.37189312	0.999797392	-0.566400462	0.301207333	0.331848684	0.99989366	-0.477086196	0.404738573	0.633470748	NA	0.120353194	NA	-0.350655892	0.527423591	0.386574009	0.999994098	NA	NA	NA	NA	NA	NA	NA	NA	NA	NA	NA	NA	NA	NA	NA	NA	NA	NA	NA
ENST00000236957	0.01328368	0.99881982	-0.543476431	0.01704973	0.032274709	0.999975927	0.019309178	0.999910412	-0.153092993	0.999301108	0.224982225	0.524485283	0.32593979	0.435514957	-0.155286289	0.999797392	0.17922219	0.65457054	-0.003570837	0.99989366	0.328286792	0.273987959	0.332607025	0.23078345	-0.360620134	0.293231563	0.557834035	0.008594566	0.222822672	0.999994098	NA	NA	NA	NA	NA	NA	NA	NA	NA	NA	NA	NA	NA	NA	NA	NA	NA	NA	NA
ENST00000237275	NA	NA	NA	NA	NA	NA	NA	NA	NA	NA	NA	NA	NA	NA	NA	NA	NA	NA	NA	NA	NA	NA	NA	NA	NA	NA	NA	NA	NA	NA	-0.144927555	NA	-0.774116558	0.079897208	-0.152445329	NA	NA	NA	NA	NA	NA	NA	NA	NA	NA	NA	NA	NA	NA
ENST00000237281	NA	NA	NA	NA	NA	NA	NA	NA	NA	NA	NA	NA	NA	NA	NA	NA	NA	NA	NA	NA	NA	NA	NA	NA	NA	NA	NA	NA	NA	NA	-0.414321981	0.012522813	-0.259532998	0.160953401	-0.06271902	0.917229184	NA	NA	NA	NA	NA	NA	NA	NA	NA	NA	NA	NA	NA
ENST00000237289	1.123284786	1.70E-13	0.79379431	1.74E-06	0.852549602	1.98E-07	0.732360454	7.03E-05	1.275254951	1.25E-17	1.173927523	2.09E-14	0.906420158	5.02E-08	1.017129111	1.40E-10	1.137026899	1.41E-10	0.490332169	0.062301671	1.148882068	1.65E-13	0.486862766	0.014327571	0.960360547	7.25E-10	1.193281093	5.74E-15	0.636538081	0.000852536	1.064037203	1.12E-20	1.102654905	2.72E-21	0.622847204	1.66E-06	NA	NA	NA	NA	NA	NA	NA	NA	NA	NA	NA	NA	NA
ENST00000237305	0.123868967	0.995781018	0.087254629	0.898181766	-0.847744173	0.010538043	-0.596872909	0.361733693	0.176653772	0.999301108	-0.643457367	0.080416616	-0.700808061	0.076058334	0.265826774	0.999797392	-0.637614834	0.15365758	-0.904497253	0.010407295	-1.093017874	0.000312167	-0.98266536	0.00068114	0.141472095	0.902417618	-0.549395968	0.13231185	-0.788372631	0.031650506	0.176253514	0.561826131	-0.789291391	7.70E-07	-0.80336262	2.42E-07	NA	NA	NA	NA	NA	NA	NA	NA	NA	NA	NA	NA	NA
ENST00000237364	-0.157873989	0.995781018	0.018194412	0.983256857	-0.282842178	0.953215967	-0.345881792	0.999910412	0.203306866	0.999301108	-0.824479928	0.015961543	-0.315735628	0.758684786	0.107157242	0.999797392	-0.344968405	0.531804653	-0.405583224	0.983250587	-0.602214168	0.134743226	-0.343526479	0.511789386	-0.194698268	0.851427382	-0.837735283	0.009173204	-0.364660964	0.93821839	0.013437418	0.981424581	-0.594297689	0.001684087	-0.367947363	0.15945316	NA	NA	NA	NA	NA	NA	NA	NA	NA	NA	NA	NA	NA
ENST00000237500	0.216199963	0.894934091	-0.220941407	0.514169441	0.137987325	0.999975927	0.142240698	0.999910412	0.116780441	0.999301108	0.441155055	0.103678363	-0.00799359	0.997299405	0.084752194	0.999797392	-0.068612038	0.894319459	-0.057562411	0.99989366	0.254938636	0.49540137	0.520708712	0.027143819	0.074266338	0.935584086	0.550719554	0.015470744	0.294044879	0.770576206	NA	NA	NA	NA	NA	NA	NA	NA	NA	NA	NA	NA	NA	NA	NA	NA	NA	NA	NA
ENST00000237596	0.049059478	0.995956225	0.330269065	0.358864334	0.045944664	0.999975927	-0.30257303	0.999910412	0.297087868	0.936974533	-0.119196781	0.839989673	-0.357520786	0.551006212	0.235334401	0.999797392	0.23279764	0.645539218	-0.207390181	0.99989366	-0.51445596	0.132544699	-0.521562495	0.08398627	0.073295215	0.945594185	-0.142832766	0.767753155	-0.304691034	0.925699481	0.210544717	0.378084555	-0.111329387	0.654266049	-0.344214733	0.079150623	NA	NA	NA	NA	NA	NA	NA	NA	NA	NA	NA	NA	NA
ENST00000237642	0.463960234	0.803805975	-0.378509063	NA	0.786020032	NA	0.259431531	0.999910412	0.139079161	0.999301108	1.101613682	0.00632095	0.205453367	0.935455507	0.125080584	0.999797392	1.049867974	0.026786736	0.322669874	0.99989366	1.120519097	0.005438759	0.315433019	NA	0.529601362	NA	1.024285739	0.010114938	0.243068363	0.999994098	0.24051336	0.584855187	1.038275529	1.20E-05	0.312875977	0.549193634	NA	NA	NA	NA	NA	NA	NA	NA	NA	NA	NA	NA	NA
ENST00000237654	NA	NA	NA	NA	NA	NA	NA	NA	NA	NA	NA	NA	NA	NA	NA	NA	NA	NA	NA	NA	NA	NA	NA	NA	NA	NA	NA	NA	NA	NA	NA	NA	NA	NA	NA	NA	-0.308164874	0.083037429	NA	NA	NA	NA	NA	NA	NA	NA	NA	NA	NA
ENST00000237696	NA	NA	NA	NA	NA	NA	NA	NA	NA	NA	NA	NA	NA	NA	NA	NA	NA	NA	NA	NA	NA	NA	NA	NA	NA	NA	NA	NA	NA	NA	0.241400644	0.582766212	-0.407525572	0.171953165	0.547873743	0.088377391	NA	NA	NA	NA	NA	NA	NA	NA	NA	NA	NA	NA	NA
ENST00000237822	-0.151174373	0.995781018	0.216792828	0.685351573	-0.259337705	0.968848849	-0.165704005	0.999910412	-0.351440021	0.95153528	-0.209896286	0.733828255	0.181291228	0.92082999	-0.081408851	0.999797392	-0.367160059	0.493579196	0.033824478	0.99989366	-0.229068757	0.726770487	-0.10388376	0.901368252	-0.363253535	0.585293928	-0.771954261	0.016740427	-0.221085438	0.999994098	NA	NA	NA	NA	NA	NA	NA	NA	NA	NA	NA	NA	NA	NA	NA	NA	NA	NA	NA
ENST00000237853	0.571841833	0.000223291	0.602569863	5.28E-05	0.032023813	0.999975927	-0.10254212	0.999910412	0.689003876	1.20E-06	0.112640672	0.725102527	-0.306135242	0.231727827	0.474285782	0.008614339	0.167562285	0.534074583	-0.172582984	0.99989366	0.107098806	0.764972546	-0.282682418	0.166174227	0.60124253	4.78E-05	0.181284367	0.428881004	-0.426402094	0.028565006	0.601390738	2.01E-13	0.131074512	0.29859253	-0.276232738	0.010246435	NA	NA	NA	NA	NA	NA	NA	NA	NA	NA	NA	NA	NA
ENST00000237937	0.129422396	0.987545602	0.004778565	0.994202037	0.091099835	0.999975927	0.008774909	0.999910412	0.024905869	0.999301108	0.198438192	0.613082643	-0.2416264	0.708479019	-0.004839028	0.999797392	0.222594476	0.584225637	-0.021006516	0.99989366	0.148595795	0.760823842	0.110353909	0.829679211	0.11416041	0.885664126	0.420418759	0.092355267	0.082424585	0.999994098	NA	NA	NA	NA	NA	NA	NA	NA	NA	NA	NA	NA	NA	NA	NA	NA	NA	NA	NA
ENST00000238081	0.148730825	0.931384024	-0.134731007	0.652409565	0.223234122	0.743622503	0.181070491	0.999910412	-0.016300583	0.999301108	0.347267033	0.114732757	-0.000622272	0.999809546	-0.017864622	0.999797392	0.065641263	0.872183716	0.061897826	0.99989366	0.534866639	0.002870682	0.451261324	0.013149	-0.052732877	0.942151134	0.521841227	0.002230255	0.290756196	0.467718056	-0.011035237	0.978451653	0.351983741	0.012883038	0.209958806	0.358104901	-0.355585433	0.096953718	NA	NA	NA	NA	NA	NA	NA	NA	NA	NA	NA
ENST00000238091	-0.123555056	0.995670662	-0.086813026	0.85863277	0.382301729	0.361203761	0.291865233	0.999910412	0.24024406	0.984567171	0.207925465	0.606109645	0.247523354	0.711137364	0.389671615	0.544285942	0.198096028	0.648993252	0.130013745	0.99989366	0.466333336	0.085138853	0.239464886	0.53156411	0.051889593	0.957752724	0.586223521	0.009791423	0.411647553	0.331263793	0.099228011	0.74474448	0.40628775	0.009105646	0.260860439	0.260405809	NA	NA	NA	NA	NA	NA	NA	NA	NA	NA	NA	NA	NA
ENST00000238156	NA	NA	NA	NA	NA	NA	NA	NA	NA	NA	NA	NA	NA	NA	NA	NA	NA	NA	NA	NA	NA	NA	NA	NA	NA	NA	NA	NA	NA	NA	0.174663996	0.393809759	0.310802058	0.045975501	-0.034033752	0.96121176	NA	NA	NA	NA	NA	NA	NA	NA	NA	NA	NA	NA	NA
ENST00000238497	0.095148897	0.995781018	0.132487982	0.702229616	0.300115297	0.501305725	0.190209928	0.999910412	-0.009416698	0.999301108	0.153227854	0.683460108	-0.034453089	0.988414942	-0.163848346	0.999797392	-0.045096307	0.930263144	-0.007289859	0.99989366	0.325825681	0.22270971	0.375003273	0.098926479	0.179311707	0.722335808	0.112994957	0.7502465	0.214135646	0.978567498	NA	NA	NA	NA	NA	NA	-0.364207593	0.035926827	NA	NA	NA	NA	NA	NA	NA	NA	NA	NA	NA
ENST00000238561	NA	NA	NA	NA	NA	NA	NA	NA	NA	NA	NA	NA	NA	NA	NA	NA	NA	NA	NA	NA	NA	NA	NA	NA	NA	NA	NA	NA	NA	NA	0.374062057	0.3589303	-0.666269944	0.016455253	-0.00768989	0.996187375	NA	NA	NA	NA	NA	NA	NA	NA	NA	NA	NA	NA	NA
ENST00000238570	0.135549506	0.965561401	0.36507208	0.093696273	-0.122653407	0.999975927	0.032786834	0.999910412	0.127408646	0.999301108	-0.230771895	0.423336003	-0.294826192	0.435514957	0.11588645	0.999797392	-0.023687001	0.961102778	-0.053634501	0.99989366	-0.10752476	0.813167775	-0.220645951	0.462231013	0.198439628	0.650736299	-0.327125817	0.146939477	-0.326187034	0.408799151	NA	NA	NA	NA	NA	NA	NA	NA	NA	NA	NA	NA	NA	NA	NA	NA	NA	NA	NA
ENST00000238609	0.217200351	0.995600124	-0.292218168	NA	0.57474003	NA	0.135715266	0.999910412	0.077678174	0.999301108	0.618710444	0.261348656	0.004823202	0.999321499	0.0727444	0.999797392	0.480960069	0.437758532	-0.417294702	0.99989366	0.726162887	0.151209664	0.032266401	NA	-0.07792893	NA	0.91283259	0.029986804	0.34852706	0.999994098	-0.025373646	0.972298856	0.709435573	0.007405058	0.118202714	0.898663364	NA	NA	NA	NA	NA	NA	NA	NA	NA	NA	NA	NA	NA
ENST00000238647	-0.277931309	0.967881799	-0.813871269	NA	0.389362782	NA	-0.290031322	0.999910412	0.000169752	0.99995981	0.799402027	0.098127689	0.092581123	0.984525736	-0.735604646	0.403532933	0.798947689	0.131308032	-0.210994179	0.99989366	0.623377695	0.261945509	-0.248719818	NA	0.204133056	NA	0.561136734	0.281545572	-0.405333055	0.999994098	-0.146909648	0.807980149	0.611109454	0.055961666	-0.28762711	0.684731018	NA	NA	NA	NA	NA	NA	NA	NA	NA	NA	NA	NA	NA
ENST00000238688	NA	NA	NA	NA	NA	NA	NA	NA	NA	NA	NA	NA	NA	NA	NA	NA	NA	NA	NA	NA	NA	NA	NA	NA	NA	NA	NA	NA	NA	NA	NA	NA	NA	NA	NA	NA	NA	NA	NA	NA	NA	NA	NA	NA	NA	NA	NA	NA	NA
ENST00000238699	0.112501252	0.995781018	0.195641658	0.698894969	-0.460508253	0.43980325	-0.367588307	0.999910412	-0.016338802	0.999301108	-0.19451688	0.73490663	-0.140707149	0.94505888	0.032217692	0.999797392	-0.667761399	0.121606783	-0.540915712	0.514919543	-0.558100474	0.129828508	-0.389788475	0.356441236	0.087400213	0.93982924	-0.561080864	0.091516406	-0.945322084	0.002203571	0.111772749	0.762024739	-0.449944878	0.019554093	-0.501058363	0.012464803	NA	NA	NA	NA	NA	NA	NA	NA	NA	NA	NA	NA	NA
ENST00000238738	NA	NA	NA	NA	NA	NA	NA	NA	NA	NA	NA	NA	NA	NA	NA	NA	NA	NA	NA	NA	NA	NA	NA	NA	NA	NA	NA	NA	NA	NA	-0.091592348	0.775221885	0.47498077	0.003263332	0.044508265	0.951027482	NA	NA	NA	NA	NA	NA	NA	NA	NA	NA	NA	NA	NA
ENST00000238789	NA	NA	NA	NA	NA	NA	NA	NA	NA	NA	NA	NA	NA	NA	NA	NA	NA	NA	NA	NA	NA	NA	NA	NA	NA	NA	NA	NA	NA	NA	0.336664191	0.086768913	-0.320871565	0.077731544	-0.090732432	0.868529688	NA	NA	NA	NA	NA	NA	NA	NA	NA	NA	NA	NA	NA
ENST00000238875	0.528932593	0.299358308	0.424465703	0.241162774	0.676549411	0.037757553	0.46012369	0.699998331	0.657866933	0.067610914	0.456578941	0.223038415	0.555210287	0.159393114	0.690227295	0.060626372	0.816936229	0.013307797	0.556915815	0.29333322	0.632260266	0.044495776	0.773961344	0.004075793	0.477890857	0.284408891	0.913757547	0.000331591	0.832260473	0.003245714	0.506567713	0.003192763	0.727949941	1.13E-06	0.703018198	2.33E-06	NA	NA	NA	NA	NA	NA	NA	NA	NA	NA	NA	NA	NA
ENST00000238994	0.410667165	0.83619108	0.543791103	0.249592717	-0.229466458	NA	-0.56553074	0.789884645	0.340203111	0.999301108	-0.564247443	0.265482614	-1.132890118	0.001685114	0.231238153	0.999797392	-0.309712755	0.64010704	-0.608135791	0.582749304	-0.08402428	0.937111286	-0.737154018	NA	0.597270519	0.313382188	-0.208389707	0.748801705	-0.574283654	0.469015649	0.339198667	0.292700743	-0.345365745	0.206925074	-0.588040219	0.008050096	NA	NA	NA	NA	NA	NA	NA	NA	NA	NA	NA	NA	NA
ENST00000239007	NA	NA	NA	NA	NA	NA	NA	NA	NA	NA	NA	NA	NA	NA	NA	NA	NA	NA	NA	NA	NA	NA	NA	NA	NA	NA	NA	NA	NA	NA	NA	NA	NA	NA	NA	NA	NA	NA	NA	NA	NA	NA	NA	NA	NA	NA	NA	NA	NA
ENST00000239026	NA	NA	NA	NA	NA	NA	NA	NA	NA	NA	NA	NA	NA	NA	NA	NA	NA	NA	NA	NA	NA	NA	NA	NA	NA	NA	NA	NA	NA	NA	0.213621903	0.746315747	-0.704140725	0.057990575	-0.517795017	0.335116896	NA	NA	NA	NA	NA	NA	NA	NA	NA	NA	NA	NA	NA
ENST00000239223	0.718583082	0.008965633	0.73043476	0.003591812	0.919957034	7.38E-05	0.655837024	0.045800079	0.927480142	6.74E-05	1.460997367	8.80E-13	0.687008073	0.016770623	0.702774882	0.015701962	1.470041861	7.15E-11	0.265178659	0.99989366	1.238964883	7.50E-09	0.397247202	0.241388412	1.039445884	2.24E-06	1.199725772	1.53E-08	0.531594699	0.170449033	0.84993445	7.68E-09	1.30854936	8.02E-21	0.459256527	0.016806899	NA	NA	NA	NA	NA	NA	NA	NA	NA	NA	NA	NA	NA
ENST00000239367	0.242338866	0.611342849	0.373481061	0.035905609	0.276742138	0.350229161	0.234772451	0.999910412	0.150092441	0.999301108	0.077007608	0.830301163	0.236881676	0.487576261	0.109468159	0.999797392	0.332301091	0.142572495	0.206524662	0.982872978	0.178023397	0.522721089	0.312961226	0.098682102	0.382148562	0.056877906	0.072193005	0.818177381	0.291572295	0.336337877	0.251966232	0.026708041	0.18899601	0.107911189	0.258514089	0.024080246	NA	NA	NA	NA	NA	NA	NA	NA	NA	NA	NA	NA	NA
ENST00000239614	NA	NA	NA	NA	NA	NA	NA	NA	NA	NA	NA	NA	NA	NA	NA	NA	NA	NA	NA	NA	NA	NA	NA	NA	NA	NA	NA	NA	NA	NA	NA	NA	NA	NA	NA	NA	NA	NA	NA	NA	NA	NA	NA	NA	NA	NA	NA	NA	NA
ENST00000239666	NA	NA	NA	NA	NA	NA	NA	NA	NA	NA	NA	NA	NA	NA	NA	NA	NA	NA	NA	NA	NA	NA	NA	NA	NA	NA	NA	NA	NA	NA	NA	NA	NA	NA	NA	NA	NA	NA	NA	NA	NA	NA	NA	NA	NA	NA	NA	NA	NA
ENST00000239690	NA	NA	NA	NA	NA	NA	NA	NA	NA	NA	NA	NA	NA	NA	NA	NA	NA	NA	NA	NA	NA	NA	NA	NA	NA	NA	NA	NA	NA	NA	NA	NA	NA	NA	NA	NA	NA	NA	NA	NA	NA	NA	NA	NA	NA	NA	NA	NA	NA
ENST00000239882	NA	NA	NA	NA	NA	NA	NA	NA	NA	NA	NA	NA	NA	NA	NA	NA	NA	NA	NA	NA	NA	NA	NA	NA	NA	NA	NA	NA	NA	NA	0.340509875	0.001751195	0.180769537	0.171686782	0.111933168	0.68448736	NA	NA	NA	NA	NA	NA	NA	NA	NA	NA	NA	NA	NA
ENST00000239891	NA	NA	NA	NA	NA	NA	NA	NA	NA	NA	NA	NA	NA	NA	NA	NA	NA	NA	NA	NA	NA	NA	NA	NA	NA	NA	NA	NA	NA	NA	0.123902605	0.705008981	-0.410392177	0.022374478	-0.190665403	0.604805575	NA	NA	NA	NA	NA	NA	NA	NA	NA	NA	NA	NA	NA
ENST00000239940	0.06821269	0.995956225	-0.721217924	0.003172048	0.04890374	0.999975927	-0.186722463	0.999910412	-0.220579036	0.999301108	0.401611613	0.219901288	-0.112223888	0.948942286	-0.149240097	0.999797392	0.2339119	0.59948862	-0.138947416	0.99989366	0.380663905	0.262179492	0.200968239	0.658011378	-0.360424661	0.400467836	0.680634297	0.003788944	0.110540797	0.999994098	-0.258058027	0.363725324	0.357520893	0.098391794	0.003287653	0.997555817	NA	NA	NA	NA	NA	NA	NA	NA	NA	NA	NA	NA	NA
ENST00000239944	0.176297579	0.970309456	-0.221376312	0.588399794	0.283835518	0.848989959	0.079266495	0.999910412	0.149790407	0.999301108	0.222352242	0.629923444	0.099598191	0.961334332	0.054280722	0.999797392	0.16007338	0.757027106	-0.189405961	0.99989366	0.632977059	0.021312477	0.509896501	0.075328705	-0.00403563	0.996781649	0.637475259	0.013293909	0.448692236	0.346911019	0.009467219	0.987538772	0.415837221	0.043614997	0.238435864	0.531848624	-0.48555753	0.055965216	NA	NA	NA	NA	NA	NA	NA	NA	NA	NA	NA
ENST00000240100	0.374169192	0.269909987	0.192119097	0.514702933	0.081918531	0.999975927	-0.085478914	0.999910412	0.582276395	0.003265644	0.601304403	0.001140149	0.197498234	0.741800323	0.330355533	0.56328609	0.273635399	0.363856439	-0.100626446	0.99989366	0.128460169	0.763711604	-0.198274013	0.546986691	0.38154015	0.168520799	0.529038734	0.004825636	-0.087106341	0.999994098	0.367980031	0.028003299	0.35476484	0.024872135	-0.057098392	0.923903647	0.065113978	0.067641552	NA	NA	NA	NA	NA	NA	NA	NA	NA	NA	NA
ENST00000240101	0.31656539	0.77287463	0.263976741	0.494415985	0.032005473	0.999975927	-0.182785958	0.999910412	0.583359832	0.08777973	0.460109974	0.15603811	0.045264597	0.988406815	0.309967029	0.963917447	0.338748708	0.413482954	-0.056107259	0.99989366	0.13168625	0.836681241	-0.325060897	0.401756992	0.451881478	0.257734617	0.404211628	0.197470494	-0.257348179	0.999994098	0.383054674	0.032826272	0.31856101	0.071573659	-0.175687168	0.631333019	NA	NA	NA	NA	NA	NA	NA	NA	NA	NA	NA	NA	NA
ENST00000240123	0.121977316	0.995781018	-0.652871217	0.077159781	0.300166004	0.938615996	0.144898448	0.999910412	0.047067027	0.999301108	0.699873665	0.056748154	0.268317404	0.82710598	-0.325581817	0.999797392	0.965304821	0.008249146	0.043042365	0.99989366	0.623973318	0.109626194	0.288718348	0.615582122	-0.295257946	0.718643827	0.909798805	0.00298115	0.197156245	0.999994098	-0.216430257	0.568789862	0.722324594	0.000717145	0.215016953	0.695480073	NA	NA	NA	NA	NA	NA	NA	NA	NA	NA	NA	NA	NA
ENST00000240487	-0.433809456	0.597830728	0.063237933	0.923981181	-0.115242003	0.999975927	-0.280758373	0.999910412	0.014234308	0.999301108	-0.684287151	0.036985966	-0.911584567	0.002618306	-0.363128028	0.940240961	-0.568893555	0.208561548	-0.298279981	0.99989366	-0.614026616	0.081452204	-0.821607617	0.003737387	-0.342663236	0.569004144	-0.901316342	0.001216945	-0.326187297	0.947408897	-0.181504404	0.66148229	-0.548630991	0.020627662	-0.481879912	0.080762205	NA	NA	NA	NA	NA	NA	NA	NA	NA	NA	NA	NA	NA
ENST00000240499	NA	NA	NA	NA	NA	NA	NA	NA	NA	NA	NA	NA	NA	NA	NA	NA	NA	NA	NA	NA	NA	NA	NA	NA	NA	NA	NA	NA	NA	NA	-0.183313325	0.653965634	-0.554301649	0.014377012	0.005769809	0.996722755	NA	NA	NA	NA	NA	NA	NA	NA	NA	NA	NA	NA	NA
ENST00000240618	NA	NA	NA	NA	NA	NA	NA	NA	NA	NA	NA	NA	NA	NA	NA	NA	NA	NA	NA	NA	NA	NA	NA	NA	NA	NA	NA	NA	NA	NA	0.533088571	0.040553078	0.166769499	0.627909527	-0.237116077	0.665390833	NA	NA	NA	NA	NA	NA	NA	NA	NA	NA	NA	NA	NA
ENST00000240922	0.020393289	0.99881982	-0.084452687	0.835630668	0.023614578	0.999975927	0.13158679	0.999910412	-0.000694438	0.999496564	0.182401674	0.597315085	0.013920715	0.994904964	0.116750076	0.999797392	-0.162971203	0.686159953	0.093474642	0.99989366	0.173246466	0.649982933	0.455109002	0.026241727	-0.119886001	0.854964748	0.338752769	0.146576463	0.372963573	0.2507605	NA	NA	NA	NA	NA	NA	NA	NA	NA	NA	NA	NA	NA	NA	NA	NA	NA	NA	NA
ENST00000241041	NA	NA	NA	NA	NA	NA	NA	NA	NA	NA	NA	NA	NA	NA	NA	NA	NA	NA	NA	NA	NA	NA	NA	NA	NA	NA	NA	NA	NA	NA	-0.596386846	0.064077471	-0.161439568	0.714072896	0.085731494	0.942121816	NA	NA	NA	NA	NA	NA	NA	NA	NA	NA	NA	NA	NA
ENST00000241051	NA	NA	NA	NA	NA	NA	NA	NA	NA	NA	NA	NA	NA	NA	NA	NA	NA	NA	NA	NA	NA	NA	NA	NA	NA	NA	NA	NA	NA	NA	-0.081379	0.866759801	-0.215257123	0.463692158	-0.544817774	0.012891049	NA	NA	NA	NA	NA	NA	NA	NA	NA	NA	NA	NA	NA
ENST00000241052	-0.290129495	0.947529284	-0.238136075	NA	0.077083236	NA	-0.424161488	0.999910412	-0.510427512	0.751340156	-0.118170201	0.897150905	-0.229819402	0.906889094	-0.106520003	0.999797392	-0.945759757	0.051058402	-0.451229072	0.99989366	0.383539082	0.555585885	-0.340381932	NA	-0.652144617	NA	-0.340278008	0.554875235	-0.357836081	0.999994098	NA	NA	NA	NA	NA	NA	NA	NA	NA	NA	NA	NA	NA	NA	NA	NA	NA	NA	NA
ENST00000241124	-0.09600348	0.987545602	-0.165286839	0.493319157	-0.108462947	0.999975927	-0.430678772	0.033288781	-0.158574426	0.999301108	-0.142640146	0.622955707	0.152747737	0.782621475	-0.106475669	0.999797392	-0.054116398	0.875607382	-0.160994398	0.99989366	-0.130359505	0.684643823	-0.167728058	0.536994484	0.123436925	0.796584948	0.041059124	0.906795373	0.030503499	0.999994098	NA	NA	NA	NA	NA	NA	NA	NA	NA	NA	NA	NA	NA	NA	NA	NA	NA	NA	NA
ENST00000241261	NA	NA	NA	NA	NA	NA	NA	NA	NA	NA	NA	NA	NA	NA	NA	NA	NA	NA	NA	NA	NA	NA	NA	NA	NA	NA	NA	NA	NA	NA	0.118485991	0.635368401	0.101497248	0.631559774	-0.323510975	0.063254584	NA	NA	NA	NA	NA	NA	NA	NA	NA	NA	NA	NA	NA
ENST00000241416	NA	NA	NA	NA	NA	NA	NA	NA	NA	NA	NA	NA	NA	NA	NA	NA	NA	NA	NA	NA	NA	NA	NA	NA	NA	NA	NA	NA	NA	NA	0.117763535	0.773339193	-0.410374104	0.067489687	0.000793672	0.999101005	NA	NA	NA	NA	NA	NA	NA	NA	NA	NA	NA	NA	NA
ENST00000241436	-0.005742182	0.998995491	0.100658908	0.870376419	0.021252372	0.999975927	-0.552034257	0.415526433	0.020930397	0.999301108	-0.123072054	0.854113499	-0.700062613	0.054906164	0.172843709	0.999797392	-0.10379696	0.880411371	-0.325172077	0.99989366	0.064802409	0.940655399	-0.497986778	0.167653802	0.012346855	0.993629833	-0.14032958	0.800420636	-0.450408757	0.559302843	0.086721129	0.770255956	-0.059605484	0.821964709	-0.542693843	0.000102943	NA	NA	NA	NA	NA	NA	NA	NA	NA	NA	NA	NA	NA
ENST00000241502	0.06153069	0.995956225	-0.462251241	0.09524152	0.154184644	0.999975927	0.084702909	0.999910412	-0.115818984	0.999301108	0.069510573	0.90442493	0.10628612	0.949826901	-0.019906126	0.999797392	-0.111801214	0.837136884	-0.044175051	0.99989366	0.34167837	0.309347946	0.515442153	0.0358183	-0.188613959	0.776821887	0.460707309	0.073972165	0.268482043	0.913857326	NA	NA	NA	NA	NA	NA	NA	NA	NA	NA	NA	NA	NA	NA	NA	NA	NA	NA	NA
ENST00000242059	NA	NA	NA	NA	NA	NA	NA	NA	NA	NA	NA	NA	NA	NA	NA	NA	NA	NA	NA	NA	NA	NA	NA	NA	NA	NA	NA	NA	NA	NA	NA	NA	NA	NA	NA	NA	NA	NA	NA	NA	NA	NA	NA	NA	NA	NA	NA	NA	NA
ENST00000242208	0.28565276	0.770358588	0.239374802	0.48402901	0.332197614	0.59874386	0.004587797	0.999910412	0.373359632	0.534504651	0.621688021	0.009831063	-0.235611282	0.757838965	0.222121986	0.999797392	0.432915247	0.179641065	-0.585216523	0.082653915	0.413799078	0.16528922	-0.489566768	0.067788891	0.329848458	0.431792476	0.178520935	0.641857925	-0.520173133	0.124677092	0.364209602	0.049960969	0.408047831	0.014674693	-0.435336891	0.014359684	NA	NA	NA	NA	NA	NA	NA	NA	NA	NA	NA	NA	NA
ENST00000242285	-0.056036184	0.995956225	-0.447468387	0.178067588	0.063335517	0.999975927	0.016666929	0.999910412	-0.241204415	0.999301108	0.268109804	0.554182139	0.023714031	0.993429685	-0.207664837	0.999797392	0.169382931	0.760064407	0.080324596	0.99989366	0.595012627	0.05079671	0.236602861	0.622609781	-0.330446329	0.542913097	0.193687292	0.667254182	0.051293022	0.999994098	NA	NA	NA	NA	NA	NA	NA	NA	NA	NA	NA	NA	NA	NA	NA	NA	NA	NA	NA
ENST00000242577	0.291379347	0.787840044	-0.216567808	0.57295823	-0.011639354	0.999975927	-0.171870616	0.999910412	-0.126239324	0.999301108	0.13494612	0.789502996	-0.058885314	0.982657033	-0.134112031	0.999797392	-0.223047765	0.625661504	-0.219232287	0.99989366	0.122503955	0.840548381	0.344657897	0.289440292	-0.06705687	0.946438366	0.494993558	0.063576762	0.111258189	0.999994098	NA	NA	NA	NA	NA	NA	-0.495552161	0.016889535	NA	NA	NA	NA	NA	NA	NA	NA	NA	NA	NA
ENST00000242719	0.274346571	0.894798608	0.193784527	0.694346618	0.045473865	0.999975927	0.438003736	0.863217568	0.19315463	0.999301108	0.269148758	0.586140683	0.037643828	0.990570907	-0.081666678	0.999797392	0.113349584	0.857986423	0.065344876	0.99989366	0.501201248	0.170688599	0.725433979	0.011195732	0.31940461	0.599909749	0.366953244	0.331961721	0.450255329	0.502651596	NA	NA	NA	NA	NA	NA	NA	NA	NA	NA	NA	NA	NA	NA	NA	NA	NA	NA	NA
ENST00000242839	NA	NA	NA	NA	NA	NA	NA	NA	NA	NA	NA	NA	NA	NA	NA	NA	NA	NA	NA	NA	NA	NA	NA	NA	NA	NA	NA	NA	NA	NA	-0.106320905	0.823406843	-0.550692233	0.019663426	-0.177507672	0.791354834	NA	NA	NA	NA	NA	NA	NA	NA	NA	NA	NA	NA	NA
ENST00000243040	NA	NA	NA	NA	NA	NA	NA	NA	NA	NA	NA	NA	NA	NA	NA	NA	NA	NA	NA	NA	NA	NA	NA	NA	NA	NA	NA	NA	NA	NA	NA	NA	NA	NA	NA	NA	-0.489695682	0.044101546	NA	NA	NA	NA	NA	NA	NA	NA	NA	NA	NA
ENST00000243077	-0.042123281	0.995956225	0.078588875	0.871232424	0.102676231	0.999975927	0.087906483	0.999910412	-0.080293004	0.999301108	-0.038232839	0.951082111	0.117703144	0.938284795	-0.070408685	0.999797392	-0.242086325	0.528072138	0.084753198	0.99989366	-0.003274366	0.996464395	-0.191665704	0.661160663	0.070939385	0.938490804	-0.447842018	0.086057287	-0.137927089	0.999994098	NA	NA	NA	NA	NA	NA	NA	NA	NA	NA	NA	NA	NA	NA	NA	NA	NA	NA	NA
ENST00000243167	NA	NA	NA	NA	NA	NA	NA	NA	NA	NA	NA	NA	NA	NA	NA	NA	NA	NA	NA	NA	NA	NA	NA	NA	NA	NA	NA	NA	NA	NA	0.087790097	0.903120025	-0.790631674	0.008347334	-0.053644801	0.969913436	NA	NA	NA	NA	NA	NA	NA	NA	NA	NA	NA	NA	NA
ENST00000243562	NA	NA	NA	NA	NA	NA	NA	NA	NA	NA	NA	NA	NA	NA	NA	NA	NA	NA	NA	NA	NA	NA	NA	NA	NA	NA	NA	NA	NA	NA	NA	NA	NA	NA	NA	NA	NA	NA	NA	NA	NA	NA	NA	NA	NA	NA	NA	NA	NA
ENST00000243583	NA	NA	NA	NA	NA	NA	NA	NA	NA	NA	NA	NA	NA	NA	NA	NA	NA	NA	NA	NA	NA	NA	NA	NA	NA	NA	NA	NA	NA	NA	NA	NA	NA	NA	NA	NA	NA	NA	NA	NA	NA	NA	NA	NA	NA	NA	NA	NA	NA
ENST00000243662	0.337872364	0.670798135	0.304824426	0.359365179	0.164084643	0.999975927	0.458865569	0.390616548	0.360479318	0.645047843	0.211119656	0.624391629	0.350791709	0.482553093	0.329374045	0.866908838	-0.228407845	0.609618871	0.505746522	0.232936731	0.439472092	0.145683481	0.705985471	0.002107054	0.523155487	0.094912626	0.180399972	0.649815297	0.474105962	0.218505674	0.364728452	0.026803221	0.194694357	0.302724848	0.519577982	0.000228774	NA	NA	NA	NA	NA	NA	NA	NA	NA	NA	NA	NA	NA
ENST00000243706	NA	NA	NA	NA	NA	NA	NA	NA	NA	NA	NA	NA	NA	NA	NA	NA	NA	NA	NA	NA	NA	NA	NA	NA	NA	NA	NA	NA	NA	NA	-0.440272987	0.086913882	-0.180379429	0.564271832	-0.030641383	0.976957595	NA	NA	NA	NA	NA	NA	NA	NA	NA	NA	NA	NA	NA
ENST00000243776	NA	NA	NA	NA	NA	NA	NA	NA	NA	NA	NA	NA	NA	NA	NA	NA	NA	NA	NA	NA	NA	NA	NA	NA	NA	NA	NA	NA	NA	NA	NA	NA	NA	NA	NA	NA	NA	NA	NA	NA	NA	NA	NA	NA	NA	NA	NA	NA	NA
ENST00000243918	NA	NA	NA	NA	NA	NA	NA	NA	NA	NA	NA	NA	NA	NA	NA	NA	NA	NA	NA	NA	NA	NA	NA	NA	NA	NA	NA	NA	NA	NA	-0.172389207	0.66391074	0.444749261	0.066152639	0.097485007	0.900118001	NA	NA	NA	NA	NA	NA	NA	NA	NA	NA	NA	NA	NA
ENST00000243967	NA	NA	NA	NA	NA	NA	NA	NA	NA	NA	NA	NA	NA	NA	NA	NA	NA	NA	NA	NA	NA	NA	NA	NA	NA	NA	NA	NA	NA	NA	0.208608483	0.334154108	0.284351762	0.096874871	0.136950213	0.726885283	NA	NA	NA	NA	NA	NA	NA	NA	NA	NA	NA	NA	NA
ENST00000243997	0.299984755	0.891187433	-0.213629039	0.686488443	0.125578162	0.999975927	0.05068593	0.999910412	0.014682808	0.999301108	0.17632905	0.781400033	0.125411972	0.957588505	-0.231498749	0.999797392	0.345686018	0.481688475	-0.157514299	0.99989366	0.303907259	0.579751766	0.686657936	0.036128439	0.010504466	0.994125405	0.658789844	0.045628504	0.243694902	0.999994098	NA	NA	NA	NA	NA	NA	-0.564546254	0.071246007	NA	NA	NA	NA	NA	NA	NA	NA	NA	NA	NA
ENST00000244020	-0.097666028	0.995781018	-0.016431352	0.976382087	-0.130586363	0.999975927	-0.182088829	0.999910412	0.080109635	0.999301108	-0.284373121	0.360438842	0.131130725	0.90860792	0.077808275	0.999797392	-0.49246258	0.081368462	-0.12063831	0.99989366	-0.210836939	0.580186043	0.020191839	0.977889455	0.08498133	0.920820949	-0.107214559	0.785145919	-0.03617503	0.999994098	NA	NA	NA	NA	NA	NA	NA	NA	NA	NA	NA	NA	NA	NA	NA	NA	NA	NA	NA
ENST00000244070	0.237916587	0.990024682	0.395164821	NA	0.059289043	NA	0.212153812	0.999910412	0.255662113	0.999301108	0.055140376	0.962747736	0.025967581	0.995161445	0.266568535	0.999797392	0.865521191	0.095703061	0.17684324	0.99989366	0.195206716	0.852924422	-0.139408583	NA	0.449610872	NA	-0.089545897	0.922150441	-0.173426113	0.999994098	NA	NA	NA	NA	NA	NA	NA	NA	NA	NA	NA	NA	NA	NA	NA	NA	NA	NA	NA
ENST00000244217	-0.145466696	0.995781018	-0.058158557	NA	-0.115678091	NA	-0.215024549	0.999910412	-0.489817702	0.895447996	-1.058561644	0.015961543	-0.163111407	0.95960477	-0.522413242	0.92174921	-0.531742388	0.385434327	-0.123363098	0.99989366	-0.50334707	0.44110942	-0.489333815	NA	-0.310224884	NA	-0.730167051	0.132365819	-0.079535381	0.999994098	-0.214273129	0.68434096	-0.705370967	0.019416957	-0.176745423	0.847706881	NA	NA	NA	NA	NA	NA	NA	NA	NA	NA	NA	NA	NA
ENST00000244333	NA	NA	NA	NA	NA	NA	NA	NA	NA	NA	NA	NA	NA	NA	NA	NA	NA	NA	NA	NA	NA	NA	NA	NA	NA	NA	NA	NA	NA	NA	NA	NA	NA	NA	NA	NA	NA	NA	NA	NA	NA	NA	NA	NA	NA	NA	NA	NA	NA
ENST00000244364	-0.023172635	0.996549077	0.078793058	0.821573299	0.074746048	0.999975927	-0.318387124	0.471715386	0.14041736	0.999301108	0.091279761	0.801739158	-0.532507702	0.002507735	0.150849423	0.999797392	0.124942813	0.672866495	-0.401370089	0.108994858	0.019232331	0.970848138	-0.604096703	0.000118041	0.218631626	0.52614577	-0.09762421	0.751659676	-0.448056231	0.024792547	0.133205434	0.436090505	0.046329168	0.801583569	-0.478714414	6.32E-07	NA	NA	NA	NA	NA	NA	NA	NA	NA	NA	NA	NA	NA
ENST00000244533	-0.045952972	0.995956225	-0.106903439	0.844569638	-0.24680422	0.925201785	-0.176152206	0.999910412	-0.016521191	0.999301108	-0.290631789	0.485539726	-0.144406631	0.927586594	0.052552426	0.999797392	-0.760992726	0.044638642	-0.235699961	0.99989366	-0.394360895	0.298361769	-0.262883776	0.540913601	-0.071248195	0.946438366	-0.359475221	0.290104968	-0.134979105	0.999994098	-0.055297577	0.845837333	-0.366432347	0.004304624	-0.170265949	0.454545289	NA	NA	NA	NA	NA	NA	NA	NA	NA	NA	NA	NA	NA
ENST00000244546	-0.079746293	0.995956225	-0.341220111	0.453860448	-0.252278305	0.975655571	0.428157255	0.999910412	-0.470923963	0.641106966	-0.662125456	0.07837658	0.505412242	0.393797096	-0.060623077	0.999797392	0.080539641	0.913717336	0.119942757	0.99989366	-0.172551531	0.822031445	0.302619574	0.586490621	-0.4750624	0.381426403	-0.26369432	0.593746678	0.230908964	0.999994098	NA	NA	NA	NA	NA	NA	NA	NA	NA	NA	NA	NA	NA	NA	NA	NA	NA	NA	NA
ENST00000244741	0.336523853	0.582518472	-0.104900925	0.81204743	0.506303503	0.063104832	0.434638777	0.339955	-0.018741832	0.999301108	0.731797185	0.000372261	0.377134162	0.318968608	-0.071514391	0.999797392	0.487276857	0.087631421	0.292667911	0.942818825	0.710669092	0.00083428	0.572079216	0.010411025	0.058568854	0.948330481	0.974458351	1.76E-07	0.415420628	0.274866616	0.062057223	0.859883161	0.706152031	1.13E-07	0.401341726	0.017061779	NA	NA	NA	NA	NA	NA	NA	NA	NA	NA	NA	NA	NA
ENST00000244745	0.452956267	0.079355055	0.242068916	0.372723559	0.904314298	4.26E-08	0.257263134	0.999910412	0.544005736	0.009654111	0.802447261	2.25E-06	-0.080077858	0.958214534	0.449538927	0.104881382	0.799123901	4.43E-05	-0.068402593	0.99989366	0.865952683	2.92E-07	-0.153010605	0.688388792	0.289485547	0.395886906	0.501806538	0.010317259	-0.164385546	0.999994098	0.396066269	0.00551191	0.795495899	7.50E-12	-0.044436473	0.940586138	NA	NA	NA	NA	NA	NA	NA	NA	NA	NA	NA	NA	NA
ENST00000244769	NA	NA	NA	NA	NA	NA	NA	NA	NA	NA	NA	NA	NA	NA	NA	NA	NA	NA	NA	NA	NA	NA	NA	NA	NA	NA	NA	NA	NA	NA	0.469007717	0.003219712	0.119722854	0.615520444	-0.125208698	0.79630528	NA	NA	NA	NA	NA	NA	NA	NA	NA	NA	NA	NA	NA
ENST00000244776	-0.133917971	0.995781018	-0.26761762	0.607440437	-0.128953724	0.999975927	-0.205179374	0.999910412	-0.026610291	0.999301108	0.06639754	0.937612615	-0.616338428	0.208457238	0.301049915	0.999797392	-0.319054332	0.597395218	-0.1051351	0.99989366	-0.713160521	0.069759422	-0.057523479	NA	-0.194720309	0.855293394	0.041570754	0.956325761	-0.117515412	0.999994098	NA	NA	NA	NA	NA	NA	NA	NA	NA	NA	NA	NA	NA	NA	NA	NA	NA	NA	NA
ENST00000244869	0.429186075	0.245375911	-0.162090353	0.668346339	0.529527677	0.032852585	0.710769589	0.002651302	0.728250556	0.000482393	0.917223488	5.99E-07	1.06415038	2.45E-08	0.589181093	0.022328836	0.892725463	1.74E-05	0.822039275	0.000184584	0.505765243	0.032597277	0.866647196	8.92E-06	0.623173114	0.00603513	1.066801676	1.84E-09	0.664989817	0.004642617	0.44165143	0.046722072	0.858919479	1.98E-07	0.746594399	3.20E-05	0.180131356	0.051783013	NA	NA	NA	NA	NA	NA	NA	NA	NA	NA	NA
ENST00000245105	0.192727686	0.883773059	0.221722811	0.413523081	0.468924037	0.036669639	0.218803252	0.999910412	0.110706371	0.999301108	0.662233904	0.000186278	0.263007956	0.548768558	0.129272338	0.999797392	0.553638786	0.017891414	0.302208531	0.749203914	0.642743198	0.000489523	0.150687101	0.69040015	0.16675683	0.741685556	0.64349272	0.000241199	0.135249302	0.999994098	0.177691423	0.170624127	0.614468402	2.01E-13	0.19508174	0.163728321	NA	NA	NA	NA	NA	NA	NA	NA	NA	NA	NA	NA	NA
ENST00000245121	-0.232755307	0.995282885	0.03636617	NA	-0.677207061	NA	0.13234807	0.999910412	0.207179064	0.999301108	-1.007921125	0.026999663	0.250111488	0.919175581	0.189151567	0.999797392	-0.276077577	0.712179482	0.258312831	0.99989366	-0.677108807	0.226483557	0.05882399	NA	-0.295928033	NA	-0.781947702	0.102427143	0.076736872	NA	0.031563868	0.965820923	-0.640449741	0.021611866	0.007287996	0.996780834	NA	NA	NA	NA	NA	NA	NA	NA	NA	NA	NA	NA	NA
ENST00000245138	NA	NA	NA	NA	NA	NA	NA	NA	NA	NA	NA	NA	NA	NA	NA	NA	NA	NA	NA	NA	NA	NA	NA	NA	NA	NA	NA	NA	NA	NA	NA	NA	NA	NA	NA	NA	NA	NA	NA	NA	NA	NA	NA	NA	NA	NA	NA	NA	NA
ENST00000245157	NA	NA	NA	NA	NA	NA	NA	NA	NA	NA	NA	NA	NA	NA	NA	NA	NA	NA	NA	NA	NA	NA	NA	NA	NA	NA	NA	NA	NA	NA	-0.399523706	0.055521032	-0.232279946	0.328951417	-0.2945774	0.300953541	NA	NA	NA	NA	NA	NA	NA	NA	NA	NA	NA	NA	NA
ENST00000245185	-0.005865266	0.998995491	-0.720904616	0.000291879	0.18601914	0.959377298	-0.165319671	0.999910412	0.056045746	0.999301108	1.095230693	2.27E-10	0.203666732	0.766819046	-0.116754346	0.999797392	0.880992974	7.63E-06	-0.067698792	0.99989366	0.16345641	0.699443739	0.170507054	0.669831509	-0.490432076	0.059589424	0.933421695	1.69E-07	0.121908423	0.999994098	-0.217187722	0.639599613	0.634977429	0.014875758	0.081050763	0.940071987	NA	NA	NA	NA	NA	NA	NA	NA	NA	NA	NA	NA	NA
ENST00000245304	NA	NA	NA	NA	NA	NA	NA	NA	NA	NA	NA	NA	NA	NA	NA	NA	NA	NA	NA	NA	NA	NA	NA	NA	NA	NA	NA	NA	NA	NA	-0.342747446	0.07080031	0.148763728	0.530007482	-0.012785964	0.988494874	NA	NA	NA	NA	NA	NA	NA	NA	NA	NA	NA	NA	NA
ENST00000245323	0.356311699	0.055900849	0.406519348	0.006288599	0.507642829	0.000238133	0.185619282	0.999910412	0.521970749	0.000154831	0.620695509	1.11E-06	0.180741598	0.630734099	0.462147727	0.002740531	0.66456278	2.80E-06	0.136730061	0.99989366	0.490820042	0.000516229	0.074986356	0.82826091	0.568767109	1.40E-05	0.500400565	0.00019123	0.121984492	0.999994098	0.468673579	3.24E-11	0.563745579	4.96E-16	0.132379092	0.349508594	NA	NA	NA	NA	NA	NA	NA	NA	NA	NA	NA	NA	NA
ENST00000245407	-0.088313913	0.995781018	-0.308563662	0.44625029	-0.280276903	0.894569215	-0.285093344	0.999910412	-0.403540247	0.700138872	-0.827755166	0.002595627	-0.542805107	0.192887333	-0.395179881	0.837359194	-0.442717467	0.302857594	-0.247043231	0.99989366	-0.600086116	0.064862952	-0.279346595	0.552175394	-0.114565044	0.917617471	-0.898364804	0.000497878	-0.246433396	0.999994098	-0.284889424	0.254209223	-0.57712749	0.000779781	-0.313641776	0.232963325	NA	NA	NA	NA	NA	NA	NA	NA	NA	NA	NA	NA	NA
ENST00000245458	NA	NA	NA	NA	NA	NA	NA	NA	NA	NA	NA	NA	NA	NA	NA	NA	NA	NA	NA	NA	NA	NA	NA	NA	NA	NA	NA	NA	NA	NA	NA	NA	NA	NA	NA	NA	-0.428133735	0.08995443	NA	NA	NA	NA	NA	NA	NA	NA	NA	NA	NA
ENST00000245479	0.916204075	0.00115741	0.497973009	0.153667671	0.857051609	0.002850413	0.184645294	0.999910412	0.899697684	0.001499426	0.889717352	0.001166481	0.150905506	0.935645816	0.77797656	0.020051019	0.658021763	0.085625878	-0.001174442	0.99989366	1.000324314	0.000192187	-0.039265304	0.966980898	0.60144781	0.115653507	0.692428236	0.018028034	0.156340525	0.999994098	0.777678793	5.61E-08	0.894105976	2.78E-10	0.049144003	0.947280507	NA	NA	NA	NA	NA	NA	NA	NA	NA	NA	NA	NA	NA
ENST00000245615	NA	NA	NA	NA	NA	NA	NA	NA	NA	NA	NA	NA	NA	NA	NA	NA	NA	NA	NA	NA	NA	NA	NA	NA	NA	NA	NA	NA	NA	NA	NA	NA	NA	NA	NA	NA	NA	NA	NA	NA	NA	NA	NA	NA	NA	NA	NA	NA	NA
ENST00000245618	0.448434339	0.103005205	0.387325769	0.095589691	0.418292759	0.12081945	0.58354291	0.010213798	0.253782004	0.841879179	0.18507581	0.598603403	0.805397681	8.23E-06	0.147222487	0.999797392	-0.266035888	0.440691938	0.458580621	0.134712008	0.51214736	0.01575711	0.706701706	8.88E-05	0.338071924	0.287491178	0.358511221	0.126181135	0.769905294	2.36E-05	0.310993393	0.094669883	0.282114365	0.103568745	0.673819963	4.91E-07	NA	NA	NA	NA	NA	NA	NA	NA	NA	NA	NA	NA	NA
ENST00000245787	NA	NA	NA	NA	NA	NA	NA	NA	NA	NA	NA	NA	NA	NA	NA	NA	NA	NA	NA	NA	NA	NA	NA	NA	NA	NA	NA	NA	NA	NA	0.123946574	0.582456585	0.34846455	0.013019234	0.143562108	0.633818911	NA	NA	NA	NA	NA	NA	NA	NA	NA	NA	NA	NA	NA
ENST00000245857	0.140339284	0.958822361	-0.520969792	0.006306284	0.193278552	0.894569215	-0.119227111	0.999910412	-0.11405941	0.999301108	0.479248342	0.016206243	0.245928994	0.573240701	-0.228662476	0.957179948	0.260406326	0.363630258	-0.025725262	0.99989366	0.48142644	0.015460785	0.363066322	0.094812454	-0.31404301	0.297980132	0.770355698	2.19E-06	0.181886956	0.999994098	-0.193995672	0.478965525	0.443283646	0.010004004	0.149818102	0.740859183	-0.348749132	0.077814162	NA	NA	NA	NA	NA	NA	NA	NA	NA	NA	NA
ENST00000245925	NA	NA	NA	NA	NA	NA	NA	NA	NA	NA	NA	NA	NA	NA	NA	NA	NA	NA	NA	NA	NA	NA	NA	NA	NA	NA	NA	NA	NA	NA	NA	NA	NA	NA	NA	NA	NA	NA	NA	NA	NA	NA	NA	NA	NA	NA	NA	NA	NA
ENST00000245932	0.075434135	0.995781018	-0.03870818	0.943018248	0.333029297	0.534316343	0.076161319	0.999910412	0.20023792	0.999301108	0.680359136	0.001755049	0.515195825	0.071708857	-0.021777943	0.999797392	0.609696154	0.034243496	0.051862363	0.99989366	0.350697122	0.264273348	0.398812684	0.144247998	0.194722231	0.739240989	0.55085645	0.015917489	0.335427622	0.609626916	0.107612816	0.701906722	0.51032941	0.000325191	0.264434565	0.233307827	NA	NA	NA	NA	NA	NA	NA	NA	NA	NA	NA	NA	NA
ENST00000246024	NA	NA	NA	NA	NA	NA	NA	NA	NA	NA	NA	NA	NA	NA	NA	NA	NA	NA	NA	NA	NA	NA	NA	NA	NA	NA	NA	NA	NA	NA	-0.256380125	0.28244794	-0.41571251	0.023457837	-0.257513531	0.382541514	NA	NA	NA	NA	NA	NA	NA	NA	NA	NA	NA	NA	NA
ENST00000246043	NA	NA	NA	NA	NA	NA	NA	NA	NA	NA	NA	NA	NA	NA	NA	NA	NA	NA	NA	NA	NA	NA	NA	NA	NA	NA	NA	NA	NA	NA	NA	NA	NA	NA	NA	NA	0.030844533	0.056241186	NA	NA	NA	NA	NA	NA	NA	NA	NA	NA	NA
ENST00000246069	0.389652102	0.219589413	-0.131602725	0.702852544	0.112719622	0.999975927	0.142524718	0.999910412	0.137706482	0.999301108	0.552616364	0.005220298	0.06305302	0.972005175	0.168508623	0.999797392	0.246868886	0.457668928	0.084576936	0.99989366	0.575035015	0.003615159	0.605237277	0.000926125	0.09672146	0.894200649	0.743237257	1.70E-05	0.397366564	0.184141659	0.143357411	0.651451217	0.45555684	0.0096122	0.273345101	0.324619366	-0.378499193	0.013062499	NA	NA	NA	NA	NA	NA	NA	NA	NA	NA	NA
ENST00000246071	-0.054141938	0.995956225	-0.615165988	0.04795048	0.052388463	0.999975927	-0.057890328	0.999910412	0.030782373	0.999301108	0.020235229	0.980543448	0.035000339	0.990570907	0.002584695	0.999797392	-0.068757113	0.922408698	-0.197341587	0.99989366	-0.076356373	0.924861869	0.127890371	0.838043592	0.109306391	0.919382591	0.319854797	0.386427078	0.087442086	0.999994098	NA	NA	NA	NA	NA	NA	NA	NA	NA	NA	NA	NA	NA	NA	NA	NA	NA	NA	NA
ENST00000246117	NA	NA	NA	NA	NA	NA	NA	NA	NA	NA	NA	NA	NA	NA	NA	NA	NA	NA	NA	NA	NA	NA	NA	NA	NA	NA	NA	NA	NA	NA	NA	NA	NA	NA	NA	NA	NA	NA	NA	NA	NA	NA	NA	NA	NA	NA	NA	NA	NA
ENST00000246166	-0.030472235	0.99881982	0.234982974	0.677714066	-0.011582471	0.999975927	0.20499414	0.999910412	0.000843587	0.999565841	-0.704229306	0.079584187	-0.066442421	0.986986682	-0.053674931	0.999797392	-0.540682098	0.30001818	0.374546885	0.99989366	0.106698464	0.90954232	0.268246645	0.672554759	-0.209610563	0.845699964	0.015742532	0.984631625	0.330373005	0.999994098	NA	NA	NA	NA	NA	NA	NA	NA	NA	NA	NA	NA	NA	NA	NA	NA	NA	NA	NA
ENST00000246190	NA	NA	NA	NA	NA	NA	NA	NA	NA	NA	NA	NA	NA	NA	NA	NA	NA	NA	NA	NA	NA	NA	NA	NA	NA	NA	NA	NA	NA	NA	-0.625182204	0.089571922	-0.418409287	0.295582482	0.192891871	0.845367164	NA	NA	NA	NA	NA	NA	NA	NA	NA	NA	NA	NA	NA
ENST00000246194	NA	NA	NA	NA	NA	NA	NA	NA	NA	NA	NA	NA	NA	NA	NA	NA	NA	NA	NA	NA	NA	NA	NA	NA	NA	NA	NA	NA	NA	NA	0.109137713	0.692843383	0.357836799	0.02517981	-0.072914427	0.893321422	NA	NA	NA	NA	NA	NA	NA	NA	NA	NA	NA	NA	NA
ENST00000246229	0.15382565	0.992493064	0.321705668	0.395829323	0.611903899	0.065608555	0.491042267	0.558928232	0.402566915	0.645047843	0.661990558	0.022645182	0.239438255	0.823597373	0.491094316	0.42814112	0.503528401	0.196032148	0.483392768	0.572793161	0.605824033	0.047562922	0.326322052	0.449899421	0.123590402	0.902729964	0.641658868	0.020511028	0.327394095	0.90905648	0.331492955	0.048967835	0.678447134	1.17E-07	0.314978818	0.117957467	NA	NA	NA	NA	NA	NA	NA	NA	NA	NA	NA	NA	NA
ENST00000246314	NA	NA	NA	NA	NA	NA	NA	NA	NA	NA	NA	NA	NA	NA	NA	NA	NA	NA	NA	NA	NA	NA	NA	NA	NA	NA	NA	NA	NA	NA	0.350401923	0.090439645	-0.224624258	0.306576905	0.001262842	0.998422816	NA	NA	NA	NA	NA	NA	NA	NA	NA	NA	NA	NA	NA
ENST00000246533	0.266970561	0.749677771	-0.18113612	0.587785213	0.360058249	0.344230464	-0.023280772	0.999910412	-0.043614593	0.999301108	0.505982426	0.028380354	0.021311227	0.992831393	0.01099962	0.999797392	0.348891055	0.286197813	0.028725666	0.99989366	0.293942463	0.353846102	0.472508027	0.035605944	-0.141361261	0.831273319	0.558073074	0.007473191	0.150203784	0.999994098	-0.007660547	0.987297006	0.415452289	0.006892597	0.148616927	0.689576471	NA	NA	NA	NA	NA	NA	NA	NA	NA	NA	NA	NA	NA
ENST00000246554	0.279781484	0.895838529	-0.293703419	0.51461112	0.228248752	0.985767395	-0.15024385	0.999910412	0.052405042	0.999301108	0.426322302	0.313309903	0.077851351	0.980018501	-0.353240611	0.970605396	0.138389135	0.835256272	-0.164757498	0.99989366	0.432005256	0.321158193	0.34427225	0.450476777	-0.12055803	0.918496827	0.608194968	0.063576762	-0.00709236	0.999994098	-0.06931374	0.884411626	0.387324172	0.091470459	0.054502837	0.951411028	NA	NA	NA	NA	NA	NA	NA	NA	NA	NA	NA	NA	NA
ENST00000246635	0.385539101	0.486598475	0.121673472	0.790248228	0.406605936	0.32635593	0.705937199	0.005607814	-0.038916487	0.999301108	-0.137504754	0.777878449	0.806165533	0.000310291	0.047357814	0.999797392	-0.277236395	0.482774046	0.511306062	0.170443829	0.646137261	0.00685113	0.672882634	0.002742605	0.149990319	0.842961101	0.006400279	0.991197466	0.780898116	0.000505449	0.09078819	0.863474676	0.148565886	0.672434603	0.728351407	0.001148347	NA	NA	NA	NA	NA	NA	NA	NA	NA	NA	NA	NA	NA
ENST00000246802	-0.205899031	0.943620365	-0.515091993	0.088636537	0.027314098	0.999975927	-0.118411616	0.999910412	-0.034913328	0.999301108	0.492348242	0.122103007	0.395971961	0.435481812	-0.033716372	0.999797392	0.016688842	0.981653761	-0.249955216	0.99989366	0.283507415	0.526100301	0.126708543	0.834106987	-0.463615623	0.242364636	0.220289617	0.588431248	-0.066908329	0.999994098	NA	NA	NA	NA	NA	NA	NA	NA	NA	NA	NA	NA	NA	NA	NA	NA	NA	NA	NA
ENST00000246841	NA	NA	NA	NA	NA	NA	NA	NA	NA	NA	NA	NA	NA	NA	NA	NA	NA	NA	NA	NA	NA	NA	NA	NA	NA	NA	NA	NA	NA	NA	-0.037292761	0.968535661	-1.221003359	9.66E-05	-0.021672408	0.990485973	NA	NA	NA	NA	NA	NA	NA	NA	NA	NA	NA	NA	NA
ENST00000246868	0.001582198	0.999515472	-0.218912674	0.623505767	0.176427454	0.999975927	0.010210432	0.999910412	0.052437653	0.999301108	0.515750557	0.124958009	-0.052008494	0.98743438	-0.01598459	0.999797392	0.487203406	0.219275403	0.003427216	0.99989366	0.623151122	0.041053687	0.238570519	0.625663287	0.121927166	0.904804943	0.676128419	0.013865803	0.229241607	0.999994098	-0.03181991	0.94356152	0.512165147	0.001813007	0.120338349	0.810555093	NA	NA	NA	NA	NA	NA	NA	NA	NA	NA	NA	NA	NA
ENST00000247161	NA	NA	NA	NA	NA	NA	NA	NA	NA	NA	NA	NA	NA	NA	NA	NA	NA	NA	NA	NA	NA	NA	NA	NA	NA	NA	NA	NA	NA	NA	-0.463359854	0.098404929	0.242044069	0.45817138	0.244947532	0.656807571	NA	NA	NA	NA	NA	NA	NA	NA	NA	NA	NA	NA	NA
ENST00000247182	NA	NA	NA	NA	NA	NA	NA	NA	NA	NA	NA	NA	NA	NA	NA	NA	NA	NA	NA	NA	NA	NA	NA	NA	NA	NA	NA	NA	NA	NA	-0.63474483	0.029603777	-0.22513046	0.57026389	-0.007941756	0.995811753	NA	NA	NA	NA	NA	NA	NA	NA	NA	NA	NA	NA	NA
ENST00000247194	NA	NA	NA	NA	NA	NA	NA	NA	NA	NA	NA	NA	NA	NA	NA	NA	NA	NA	NA	NA	NA	NA	NA	NA	NA	NA	NA	NA	NA	NA	-0.231295542	0.552786693	-0.534882173	0.028503036	-0.321409396	0.414333478	NA	NA	NA	NA	NA	NA	NA	NA	NA	NA	NA	NA	NA
ENST00000247225	NA	NA	NA	NA	NA	NA	NA	NA	NA	NA	NA	NA	NA	NA	NA	NA	NA	NA	NA	NA	NA	NA	NA	NA	NA	NA	NA	NA	NA	NA	NA	NA	NA	NA	NA	NA	0.388555782	0.093150779	NA	NA	NA	NA	NA	NA	NA	NA	NA	NA	NA
ENST00000247226	0.212346838	0.768236456	0.175091375	0.493315934	0.369032374	0.101561686	0.215887757	0.999910412	0.221391697	0.826457186	0.701630313	3.01E-06	0.276137932	0.393797096	0.277625655	0.64461743	0.590156904	0.003353832	0.075646976	0.99989366	0.604941074	0.000203939	0.103251163	0.784047873	0.25228497	0.401777697	0.478091902	0.00422232	0.131269628	0.999994098	0.232348878	0.042319176	0.557281901	7.99E-11	0.155693671	0.359485789	NA	NA	NA	NA	NA	NA	NA	NA	NA	NA	NA	NA	NA
ENST00000247461	-0.219403522	0.75982239	-0.048217779	0.899892244	0.010142045	0.999975927	-0.029743342	0.999910412	-0.02069786	0.999301108	0.079296196	0.836268456	0.061080477	0.967418975	-0.127580117	0.999797392	-0.005182081	0.989949494	-0.137680773	0.99989366	-0.16490306	0.603719781	-0.121234079	0.735319058	-0.10074625	0.863381052	-0.352290859	0.068936548	-0.168703012	0.999994098	NA	NA	NA	NA	NA	NA	NA	NA	NA	NA	NA	NA	NA	NA	NA	NA	NA	NA	NA
ENST00000247584	NA	NA	NA	NA	NA	NA	NA	NA	NA	NA	NA	NA	NA	NA	NA	NA	NA	NA	NA	NA	NA	NA	NA	NA	NA	NA	NA	NA	NA	NA	0.206419251	0.636736201	0.54895987	0.039240819	-0.321286485	0.521815679	NA	NA	NA	NA	NA	NA	NA	NA	NA	NA	NA	NA	NA
ENST00000247655	0.116985827	0.995781018	-0.512477398	0.07163319	0.122437869	0.999975927	-0.11957214	0.999910412	-0.09295661	0.999301108	0.196583363	0.673044568	0.076954413	0.97363917	-0.054724949	0.999797392	-0.066381556	0.91069826	-0.147760701	0.99989366	0.351858663	0.333729624	0.227322256	0.605234255	-0.292660316	0.572174363	0.541124017	0.041680103	0.217833685	0.999994098	NA	NA	NA	NA	NA	NA	NA	NA	NA	NA	NA	NA	NA	NA	NA	NA	NA	NA	NA
ENST00000247833	0.357065246	0.907863494	0.714930156	NA	0.541720255	NA	0.498830139	0.999910412	0.62140281	0.566770716	0.632274751	0.236629282	0.538905956	0.556477933	0.565541713	0.807722401	0.293979124	0.681387084	0.650906044	0.683634527	1.033320189	0.012244611	0.447818743	NA	0.560733003	NA	0.274110428	0.685751955	0.636590823	0.504158562	0.676988674	0.005754068	0.69662274	0.004462365	0.464837964	0.192493729	NA	NA	NA	NA	NA	NA	NA	NA	NA	NA	NA	NA	NA
ENST00000247933	NA	NA	NA	NA	NA	NA	NA	NA	NA	NA	NA	NA	NA	NA	NA	NA	NA	NA	NA	NA	NA	NA	NA	NA	NA	NA	NA	NA	NA	NA	NA	NA	NA	NA	NA	NA	NA	NA	NA	NA	NA	NA	NA	NA	NA	NA	NA	NA	NA
ENST00000247977	-0.143459526	0.995781018	-0.626811502	0.072059222	0.151793271	0.999975927	-0.299850666	0.999910412	0.012527983	0.999301108	0.37788363	0.418072516	-0.007343932	0.998598344	-0.140800023	0.999797392	0.645240595	0.134315253	0.08990552	0.99989366	0.068182407	0.940983015	0.105608609	0.898626855	0.032343646	0.982991599	0.422687331	0.28929938	-0.213710912	0.999994098	NA	NA	NA	NA	NA	NA	NA	NA	NA	NA	NA	NA	NA	NA	NA	NA	NA	NA	NA
ENST00000248054	NA	NA	NA	NA	NA	NA	NA	NA	NA	NA	NA	NA	NA	NA	NA	NA	NA	NA	NA	NA	NA	NA	NA	NA	NA	NA	NA	NA	NA	NA	NA	NA	NA	NA	NA	NA	NA	NA	NA	NA	NA	NA	NA	NA	NA	NA	NA	NA	NA
ENST00000248139	NA	NA	NA	NA	NA	NA	NA	NA	NA	NA	NA	NA	NA	NA	NA	NA	NA	NA	NA	NA	NA	NA	NA	NA	NA	NA	NA	NA	NA	NA	NA	NA	NA	NA	NA	NA	NA	NA	NA	NA	NA	NA	NA	NA	NA	NA	NA	NA	NA
ENST00000248211	-0.400933202	0.844758105	-0.276365147	0.642732645	-0.373704181	0.884431739	-0.626930259	0.587999286	-0.034599389	0.999301108	-0.732915272	0.089330994	-0.590429093	0.350152892	0.015279818	0.999797392	-0.720451241	0.149155778	-0.53072321	0.806177421	-0.829157961	0.042484881	-0.853535417	NA	0.023091263	0.989933493	-0.335476727	0.536087662	-0.378619873	0.998251001	-0.166478294	0.697428306	-0.603767587	0.009048768	-0.550516442	0.027260581	NA	NA	NA	NA	NA	NA	NA	NA	NA	NA	NA	NA	NA
ENST00000248244	0.799900415	0.052111131	0.660684668	0.079665276	0.879453936	0.01547531	0.649077911	0.367364972	0.714690106	0.123257198	1.032813396	0.001140149	0.448536683	0.564282719	0.62475821	0.35798221	0.819781794	0.048968047	0.58905884	0.5526693	0.95766423	0.004110039	0.738889366	0.042450626	0.499452735	0.375833151	0.901124423	0.005426081	0.439984974	0.781025614	0.753080924	1.02E-06	1.008936751	2.88E-11	0.510546007	0.009601009	NA	NA	NA	NA	NA	NA	NA	NA	NA	NA	NA	NA	NA
ENST00000248342	0.225608553	0.908270022	-0.163475255	0.718325687	0.064740929	0.999975927	-0.131788157	0.999910412	0.006500674	0.999301108	0.288804488	0.468422697	-0.06264288	0.982013254	0.090182434	0.999797392	-0.02312173	0.973288645	-0.177339853	0.99989366	0.34201851	0.371533282	0.068399185	0.924478086	0.122141659	0.895732406	0.559090373	0.036533062	0.162938481	0.999994098	NA	NA	NA	NA	NA	NA	-0.256666486	0.083037429	NA	NA	NA	NA	NA	NA	NA	NA	NA	NA	NA
ENST00000248437	-0.262608946	0.868802766	-0.549776427	0.049449011	0.049244914	0.999975927	-0.260110994	0.999910412	-0.528896688	0.156387762	0.178318085	0.715856722	-0.468980932	0.225465836	-0.198808662	0.999797392	0.065528529	0.908840565	-0.639189168	0.054952225	0.011132157	0.988352786	-0.350941238	0.315679694	-0.479088729	0.189738953	0.005435553	0.993056175	-0.408221658	0.4692535	-0.401969143	0.011529293	0.070008242	0.782863276	-0.426177541	0.006798978	NA	NA	NA	NA	NA	NA	NA	NA	NA	NA	NA	NA	NA
ENST00000248450	NA	NA	NA	NA	NA	NA	NA	NA	NA	NA	NA	NA	NA	NA	NA	NA	NA	NA	NA	NA	NA	NA	NA	NA	NA	NA	NA	NA	NA	NA	0.055672032	0.88156963	0.33980618	0.053474268	0.19069503	0.549814555	NA	NA	NA	NA	NA	NA	NA	NA	NA	NA	NA	NA	NA
ENST00000248553	NA	NA	NA	NA	NA	NA	NA	NA	NA	NA	NA	NA	NA	NA	NA	NA	NA	NA	NA	NA	NA	NA	NA	NA	NA	NA	NA	NA	NA	NA	-0.025002325	0.957549098	0.363616593	0.047931004	0.082131819	0.893454976	NA	NA	NA	NA	NA	NA	NA	NA	NA	NA	NA	NA	NA
ENST00000248594	0.663990512	0.001460506	0.460225303	0.04795048	0.398260502	0.215073789	0.405731397	0.382537107	0.531851123	0.031329039	0.491402548	0.034032639	0.24076938	0.677031674	0.466595937	0.134238337	0.522863958	0.045238781	0.492724728	0.111649859	0.500820649	0.029369044	0.3167511	0.263539313	0.565826796	0.012720275	0.573525774	0.004973024	0.328427096	0.542722362	0.556439209	1.10E-08	0.514876151	2.86E-07	0.341258445	0.004136338	NA	NA	NA	NA	NA	NA	NA	NA	NA	NA	NA	NA	NA
ENST00000248673	0.305580327	0.870291984	0.288816826	0.51554098	0.590681572	0.160466566	0.062786723	0.999910412	0.31614788	0.975324638	0.917780094	0.001189784	0.149588262	0.93861296	0.285798482	0.999797392	0.484590629	0.264593343	0.185676367	0.99989366	0.651940886	0.054049655	0.087330362	0.915503722	0.462245871	0.341898473	0.897228049	0.001183476	0.014899623	0.999994098	0.356788059	0.063448315	0.765478924	1.15E-07	0.084135547	0.88438098	NA	NA	NA	NA	NA	NA	NA	NA	NA	NA	NA	NA	NA
ENST00000248846	NA	NA	NA	NA	NA	NA	NA	NA	NA	NA	NA	NA	NA	NA	NA	NA	NA	NA	NA	NA	NA	NA	NA	NA	NA	NA	NA	NA	NA	NA	NA	NA	NA	NA	NA	NA	NA	NA	NA	NA	NA	NA	NA	NA	NA	NA	NA	NA	NA
ENST00000248923	NA	NA	NA	NA	NA	NA	NA	NA	NA	NA	NA	NA	NA	NA	NA	NA	NA	NA	NA	NA	NA	NA	NA	NA	NA	NA	NA	NA	NA	NA	NA	NA	NA	NA	NA	NA	NA	NA	NA	NA	NA	NA	NA	NA	NA	NA	NA	NA	NA
ENST00000248975	0.01615285	0.99881982	-0.271266099	0.581036695	0.000189222	0.999975927	-0.02050842	0.999910412	-0.111231792	0.999301108	0.427788935	0.347713201	0.039817998	0.990774255	-0.116065896	0.999797392	0.328247398	0.543601989	-0.074101843	0.99989366	0.686134366	0.055866958	0.204701502	0.75445935	-0.55298748	0.250759429	0.567887754	0.118851661	0.034715713	0.999994098	-0.1985039	0.566280521	0.423861711	0.061448045	0.056735033	0.949830226	NA	NA	NA	NA	NA	NA	NA	NA	NA	NA	NA	NA	NA
ENST00000249005	NA	NA	NA	NA	NA	NA	NA	NA	NA	NA	NA	NA	NA	NA	NA	NA	NA	NA	NA	NA	NA	NA	NA	NA	NA	NA	NA	NA	NA	NA	-0.07979504	0.84818913	0.030887819	0.934081926	0.406860137	0.093001366	NA	NA	NA	NA	NA	NA	NA	NA	NA	NA	NA	NA	NA
ENST00000249014	0.358757691	0.6271318	0.105627719	0.834156071	0.768699746	0.001412238	0.60365217	0.074227107	0.503170843	0.18067357	0.987198369	4.64E-06	0.381823768	0.441698277	0.454121169	0.403758429	0.828254414	0.003050066	0.496913485	0.324374433	0.692971531	0.006065715	0.571599618	0.030808662	0.150985119	0.85108035	0.921888681	2.30E-05	0.505734712	0.1892547	0.334179781	0.043512257	0.880884784	4.22E-13	0.495460982	0.0005454	NA	NA	NA	NA	NA	NA	NA	NA	NA	NA	NA	NA	NA
ENST00000249071	NA	NA	NA	NA	NA	NA	NA	NA	NA	NA	NA	NA	NA	NA	NA	NA	NA	NA	NA	NA	NA	NA	NA	NA	NA	NA	NA	NA	NA	NA	-0.197162366	0.480114562	0.346462269	0.090172517	-0.170652545	0.700776222	NA	NA	NA	NA	NA	NA	NA	NA	NA	NA	NA	NA	NA
ENST00000249075	NA	NA	NA	NA	NA	NA	NA	NA	NA	NA	NA	NA	NA	NA	NA	NA	NA	NA	NA	NA	NA	NA	NA	NA	NA	NA	NA	NA	NA	NA	1.095256978	0.001786161	1.971690782	2.15E-11	-0.260763842	0.822540119	NA	NA	NA	NA	NA	NA	NA	NA	NA	NA	NA	NA	NA
ENST00000249289	NA	NA	NA	NA	NA	NA	NA	NA	NA	NA	NA	NA	NA	NA	NA	NA	NA	NA	NA	NA	NA	NA	NA	NA	NA	NA	NA	NA	NA	NA	-0.106472336	0.836603764	0.454601589	0.090614194	0.193838286	0.770104703	NA	NA	NA	NA	NA	NA	NA	NA	NA	NA	NA	NA	NA
ENST00000249373	NA	NA	NA	NA	NA	NA	NA	NA	NA	NA	NA	NA	NA	NA	NA	NA	NA	NA	NA	NA	NA	NA	NA	NA	NA	NA	NA	NA	NA	NA	NA	NA	NA	NA	NA	NA	NA	NA	NA	NA	NA	NA	NA	NA	NA	NA	NA	NA	NA
ENST00000249442	-0.027585182	0.99881982	0.151196906	0.763880292	-0.352851087	0.670096869	-0.055046546	0.999910412	-0.067846956	0.999301108	-0.649001879	0.028871274	-0.511770173	0.215633503	0.135324961	0.999797392	-0.253619317	0.617029941	0.007666786	0.99989366	-0.273092484	0.569369553	-0.070689281	0.927354214	0.406845803	0.363537619	-0.213001291	0.619072556	0.036965229	0.999994098	0.123185284	0.716975194	-0.350083188	0.076605591	-0.097424005	0.868529688	NA	NA	NA	NA	NA	NA	NA	NA	NA	NA	NA	NA	NA
ENST00000249499	NA	NA	NA	NA	NA	NA	NA	NA	NA	NA	NA	NA	NA	NA	NA	NA	NA	NA	NA	NA	NA	NA	NA	NA	NA	NA	NA	NA	NA	NA	0.034016427	0.957075447	-0.562358306	0.023722074	-0.355943898	0.369245697	NA	NA	NA	NA	NA	NA	NA	NA	NA	NA	NA	NA	NA
ENST00000249501	NA	NA	NA	NA	NA	NA	NA	NA	NA	NA	NA	NA	NA	NA	NA	NA	NA	NA	NA	NA	NA	NA	NA	NA	NA	NA	NA	NA	NA	NA	-0.140443386	0.643519896	-0.236884938	0.258921473	-0.386619235	0.054876544	NA	NA	NA	NA	NA	NA	NA	NA	NA	NA	NA	NA	NA
ENST00000249504	NA	NA	NA	NA	NA	NA	NA	NA	NA	NA	NA	NA	NA	NA	NA	NA	NA	NA	NA	NA	NA	NA	NA	NA	NA	NA	NA	NA	NA	NA	-0.176728796	0.564071926	-0.179834427	0.480032116	-0.490201105	0.012635867	NA	NA	NA	NA	NA	NA	NA	NA	NA	NA	NA	NA	NA
ENST00000249647	NA	NA	NA	NA	NA	NA	NA	NA	NA	NA	NA	NA	NA	NA	NA	NA	NA	NA	NA	NA	NA	NA	NA	NA	NA	NA	NA	NA	NA	NA	NA	NA	NA	NA	NA	NA	NA	NA	NA	NA	NA	NA	NA	NA	NA	NA	NA	NA	NA
ENST00000249786	0.144755604	0.98232016	-0.394560129	0.169371521	0.098089465	0.999975927	0.000255878	0.999910412	-0.261357359	0.952438973	0.473281004	0.088975338	0.214005727	0.793519702	-0.058497739	0.999797392	0.22089073	0.593305139	0.065800657	0.99989366	0.395944732	0.197376311	0.555207758	0.021793504	-0.410836322	0.254354514	0.575137969	0.014998966	0.227618985	0.999994098	-0.185843895	0.535826064	0.359626622	0.071017801	0.2395758	0.480668028	NA	NA	NA	NA	NA	NA	NA	NA	NA	NA	NA	NA	NA
ENST00000249822	-0.095940422	0.995781018	-0.568569584	0.00647638	-0.046961409	0.999975927	0.136963662	0.999910412	0.035524283	0.999301108	0.247245792	0.429694908	-0.05031322	0.982698256	-0.127820855	0.999797392	0.547833901	0.04199594	0.201852688	0.99989366	0.408065933	0.099071637	0.642315318	0.000626455	-0.222762129	0.625896729	0.565844988	0.003945583	0.343447133	0.416914933	-0.179254447	0.563089128	0.348521775	0.08895832	0.271040264	0.381375623	NA	NA	NA	NA	NA	NA	NA	NA	NA	NA	NA	NA	NA
ENST00000249837	-0.264987586	0.834439189	0.152202648	0.715284798	-0.142339166	0.999975927	-0.478277146	0.304180711	-0.19425439	0.999301108	-0.217620667	0.603191417	-0.298324008	0.611258359	-0.004976061	0.999797392	-0.298658557	0.470770069	-0.038080517	0.99989366	-0.378003605	0.255352525	-0.41871823	0.150535616	0.209624874	0.73102616	-0.613432442	0.011350171	-0.318948836	0.75641296	0.015357711	0.974080364	-0.328313989	0.078167036	-0.321777202	0.150607666	NA	NA	NA	NA	NA	NA	NA	NA	NA	NA	NA	NA	NA
ENST00000249883	0.443102746	0.084982644	0.308785384	0.207366125	0.540372948	0.00680069	0.394612183	0.255104834	0.597392902	0.001883933	0.423998511	0.053009696	0.442626623	0.067619431	0.34496143	0.475232641	0.40480868	0.148242249	0.297758219	0.762970099	0.421917646	0.058244943	0.242515432	0.394498121	0.419329657	0.097246067	0.37374689	0.085183903	0.361904359	0.27523468	0.421627409	1.12E-05	0.451919635	1.73E-06	0.355797645	0.000497919	NA	NA	NA	NA	NA	NA	NA	NA	NA	NA	NA	NA	NA
ENST00000250076	NA	NA	NA	NA	NA	NA	NA	NA	NA	NA	NA	NA	NA	NA	NA	NA	NA	NA	NA	NA	NA	NA	NA	NA	NA	NA	NA	NA	NA	NA	-1.133414662	0.000606785	-0.446468158	0.281307222	0.223657256	0.824197996	NA	NA	NA	NA	NA	NA	NA	NA	NA	NA	NA	NA	NA
ENST00000250101	0.150373135	0.991537369	-0.701120315	0.010238302	0.24542261	0.940544775	-0.102985187	0.999910412	-0.264287913	0.999301108	0.427488608	0.229038099	0.053793365	0.986365419	-0.351662778	0.884132999	0.371451156	0.371626257	-0.340215637	0.964787354	0.66849658	0.017232095	0.466481604	0.136117264	-0.021222998	0.987628863	0.647936258	0.015561859	0.325544748	0.836739392	NA	NA	NA	NA	NA	NA	-0.623252285	0.009293625	NA	NA	NA	NA	NA	NA	NA	NA	NA	NA	NA
ENST00000250144	NA	NA	NA	NA	NA	NA	NA	NA	NA	NA	NA	NA	NA	NA	NA	NA	NA	NA	NA	NA	NA	NA	NA	NA	NA	NA	NA	NA	NA	NA	-0.056502759	0.900122708	-0.201886047	0.42469781	-0.447338826	0.042161187	NA	NA	NA	NA	NA	NA	NA	NA	NA	NA	NA	NA	NA
ENST00000250160	NA	NA	NA	NA	NA	NA	NA	NA	NA	NA	NA	NA	NA	NA	NA	NA	NA	NA	NA	NA	NA	NA	NA	NA	NA	NA	NA	NA	NA	NA	0.499101511	0.274169279	-0.803740989	0.027567217	0.066266004	0.967775286	NA	NA	NA	NA	NA	NA	NA	NA	NA	NA	NA	NA	NA
ENST00000250237	NA	NA	NA	NA	NA	NA	NA	NA	NA	NA	NA	NA	NA	NA	NA	NA	NA	NA	NA	NA	NA	NA	NA	NA	NA	NA	NA	NA	NA	NA	NA	NA	NA	NA	NA	NA	NA	NA	NA	NA	NA	NA	NA	NA	NA	NA	NA	NA	NA
ENST00000250366	0.670154702	0.338269895	0.307101268	NA	0.302174029	NA	-0.090030823	0.999910412	0.205934805	0.999301108	0.083366263	0.930538333	0.298928699	0.837465614	0.288765661	0.999797392	-0.526699133	0.361903519	0.006549016	0.99989366	0.733230306	0.093202472	0.171221109	NA	0.148753812	NA	0.086279592	0.915265925	0.161853415	0.999994098	NA	NA	NA	NA	NA	NA	NA	NA	NA	NA	NA	NA	NA	NA	NA	NA	NA	NA	NA
ENST00000250448	1.413660552	2.71E-05	1.18630435	0.000822925	1.542715604	2.27E-06	0.562640227	0.938425339	1.513000378	3.25E-06	1.713987038	4.55E-08	0.618731538	0.359717768	1.315267964	0.000224791	1.436938758	9.83E-05	0.493482462	0.95486355	1.636795136	4.10E-07	0.47955957	0.388819773	1.179408101	0.001039451	1.513090708	2.82E-06	0.442188064	0.909160007	1.513475927	1.79E-21	1.777982346	4.93E-27	0.378959738	0.221161897	NA	NA	NA	NA	NA	NA	NA	NA	NA	NA	NA	NA	NA
ENST00000250457	0.149641676	0.995781018	-0.029126366	0.968207854	-0.590424903	0.150460401	-0.356208087	0.999910412	0.017103012	0.999301108	-0.717340382	0.025812902	-0.713794051	0.036219302	-0.110898507	0.999797392	-0.728735483	0.076273932	-0.290328548	0.99989366	-0.551463394	0.13646569	-0.284724606	0.562525779	-0.14621001	0.891413608	-0.377607299	0.33289839	-0.330357753	0.926218206	-0.025483373	0.956982407	-0.661153491	4.33E-05	-0.327307177	0.14760508	NA	NA	NA	NA	NA	NA	NA	NA	NA	NA	NA	NA	NA
ENST00000250559	NA	NA	NA	NA	NA	NA	NA	NA	NA	NA	NA	NA	NA	NA	NA	NA	NA	NA	NA	NA	NA	NA	NA	NA	NA	NA	NA	NA	NA	NA	NA	NA	NA	NA	NA	NA	NA	NA	NA	NA	NA	NA	NA	NA	NA	NA	NA	NA	NA
ENST00000250699	NA	NA	NA	NA	NA	NA	NA	NA	NA	NA	NA	NA	NA	NA	NA	NA	NA	NA	NA	NA	NA	NA	NA	NA	NA	NA	NA	NA	NA	NA	-0.163792165	0.845475488	0.856056744	0.033718889	0.002155169	NA	NA	NA	NA	NA	NA	NA	NA	NA	NA	NA	NA	NA	NA
ENST00000250784	-0.169137676	0.896040643	-0.115832374	0.718581113	0.064913146	0.999975927	-0.149977233	0.999910412	-0.006685731	0.999301108	0.210679925	0.445666368	0.074869332	0.955018827	-0.064270262	0.999797392	0.163984541	0.605742719	-0.145389291	0.99989366	0.095789262	0.826219598	-0.070225928	0.875686221	-0.146613022	0.771869686	0.351673166	0.07810938	0.070739045	0.999994098	NA	NA	NA	NA	NA	NA	NA	NA	NA	NA	NA	NA	NA	NA	NA	NA	NA	NA	NA
ENST00000250894	NA	NA	NA	NA	NA	NA	NA	NA	NA	NA	NA	NA	NA	NA	NA	NA	NA	NA	NA	NA	NA	NA	NA	NA	NA	NA	NA	NA	NA	NA	NA	NA	NA	NA	NA	NA	NA	NA	NA	NA	NA	NA	NA	NA	NA	NA	NA	NA	NA
ENST00000250916	0.017995947	0.99881982	-0.02466884	0.965901166	0.264176653	0.821779054	0.294422434	0.999910412	-0.002200535	0.999490298	0.755453646	0.000472362	0.246220843	0.716378614	0.086766251	0.999797392	0.206684967	0.654298089	0.240457296	0.99989366	0.564702696	0.026614896	0.340623231	0.268301048	-0.168053518	0.811878079	0.622058798	0.005945594	0.305267024	0.761033117	-0.030170609	0.932347605	0.53061825	3.28E-05	0.298541396	0.076698594	NA	NA	NA	NA	NA	NA	NA	NA	NA	NA	NA	NA	NA
ENST00000251038	NA	NA	NA	NA	NA	NA	NA	NA	NA	NA	NA	NA	NA	NA	NA	NA	NA	NA	NA	NA	NA	NA	NA	NA	NA	NA	NA	NA	NA	NA	-0.001994192	0.996536494	-0.178844016	0.285538319	-0.31151486	0.043211507	NA	NA	NA	NA	NA	NA	NA	NA	NA	NA	NA	NA	NA
ENST00000251071	-0.186750857	0.895838529	-0.043334706	0.9235227	0.004131575	0.999975927	0.122724154	0.999910412	0.075059681	0.999301108	0.595163471	0.001797183	0.494380402	0.030666383	-0.002298586	0.999797392	-0.119558598	0.779579864	0.083353349	0.99989366	-0.427828896	0.073978956	0.018369543	0.97818998	0.220027657	0.599909749	0.641585514	0.000361836	0.224363762	0.938858992	NA	NA	NA	NA	NA	NA	0.19463363	0.000598576	NA	NA	NA	NA	NA	NA	NA	NA	-0.001497117	NA	NA
ENST00000251076	NA	NA	NA	NA	NA	NA	NA	NA	NA	NA	NA	NA	NA	NA	NA	NA	NA	NA	NA	NA	NA	NA	NA	NA	NA	NA	NA	NA	NA	NA	-0.020251405	0.965189232	-0.382793981	0.03952671	-0.399981949	0.043089413	NA	NA	NA	NA	NA	NA	NA	NA	NA	NA	NA	NA	NA
ENST00000251081	0.081353877	0.995781018	0.25675635	0.33529245	0.361143565	0.251441424	0.160143776	0.999910412	0.187428016	0.999301108	0.054220604	0.912177706	0.065407249	0.970139629	0.12249502	0.999797392	0.418576408	0.09576368	0.086567517	0.99989366	0.350902123	0.156425044	0.043849422	0.941499324	0.359263227	0.221547595	-0.075473536	0.846583045	-0.000793432	0.999994098	NA	NA	NA	NA	NA	NA	NA	NA	NA	NA	NA	NA	NA	NA	NA	NA	NA	NA	NA
ENST00000251091	0.649991391	0.000521387	0.695786741	0.000102746	0.605532702	0.001636838	0.541526424	0.018806368	0.573334084	0.004222247	0.656685084	0.000289277	0.03910615	0.98664151	0.486906847	0.048662215	0.461199025	0.067708061	0.36428007	0.431032696	0.73212846	3.82E-05	0.298411955	0.249074835	0.597402084	0.001858969	0.499123943	0.010708317	0.180894816	0.999994098	0.621237201	2.25E-08	0.593467211	1.83E-07	0.283567781	0.077474816	NA	NA	NA	NA	NA	NA	NA	NA	NA	NA	NA	NA	NA
ENST00000251101	-0.285681941	0.783424455	0.120370716	0.793748999	-0.311652583	0.676639543	-0.27199795	0.999910412	0.064675052	0.999301108	-0.329382536	0.339751242	-0.051459675	0.985692924	0.005552598	0.999797392	-0.555903492	0.122125802	-0.218032677	0.99989366	-0.161966724	0.75565872	-0.349300386	0.265373931	0.020480093	0.986430379	-0.499076406	0.057928422	-0.315738369	0.742168806	-0.016326003	0.967102754	-0.373204051	0.012255606	-0.216931912	0.349015175	NA	NA	NA	NA	NA	NA	NA	NA	NA	NA	NA	NA	NA
ENST00000251108	-0.274392358	NA	-0.119017901	NA	-0.235417549	NA	-0.18079654	NA	-0.183588703	NA	-1.079032814	0.027938125	-0.229182024	NA	-0.083119717	NA	0.00893142	0.993036933	-0.223524658	NA	-0.408976844	NA	-0.242052259	NA	-0.176044455	NA	-0.668391835	NA	0.00455707	NA	NA	NA	NA	NA	NA	NA	NA	NA	NA	NA	NA	NA	NA	NA	NA	NA	NA	NA	NA
ENST00000251127	NA	NA	NA	NA	NA	NA	NA	NA	NA	NA	NA	NA	NA	NA	NA	NA	NA	NA	NA	NA	NA	NA	NA	NA	NA	NA	NA	NA	NA	NA	0.010004352	NA	1.126782989	0.003731616	0.87773613	NA	NA	NA	NA	NA	NA	NA	NA	NA	NA	NA	NA	NA	NA
ENST00000251157	-0.168662021	0.963519641	0.246728126	0.464437251	-0.227507513	0.918426141	0.015206535	0.999910412	-0.025324453	0.999301108	-0.563908707	0.03225877	-0.216382174	0.799637813	-0.070610216	0.999797392	-0.308956225	0.466237577	-0.111769233	0.99989366	-0.196339609	0.673766039	-0.088216918	0.883645537	0.038654079	0.969353063	-0.137006466	0.741893133	-0.163204401	0.999994098	0.018929202	0.960600994	-0.281078737	0.077903841	-0.11723349	0.768596504	NA	NA	NA	NA	NA	NA	NA	NA	NA	NA	NA	NA	NA
ENST00000251289	NA	NA	NA	NA	NA	NA	NA	NA	NA	NA	NA	NA	NA	NA	NA	NA	NA	NA	NA	NA	NA	NA	NA	NA	NA	NA	NA	NA	NA	NA	-0.489591893	0.035647885	0.390619856	0.110936993	0.100119091	0.893278576	NA	NA	NA	NA	NA	NA	NA	NA	NA	NA	NA	NA	NA
ENST00000251366	NA	NA	NA	NA	NA	NA	NA	NA	NA	NA	NA	NA	NA	NA	NA	NA	NA	NA	NA	NA	NA	NA	NA	NA	NA	NA	NA	NA	NA	NA	0.003113716	0.994390323	0.22927321	0.179975392	0.368987727	0.016663165	NA	NA	NA	NA	NA	NA	NA	NA	NA	NA	NA	NA	NA
ENST00000251453	0.132986985	0.969942078	-0.58581227	0.001973245	0.120308957	0.999975927	-0.02497361	0.999910412	-0.140526442	0.999301108	0.390450012	0.089212019	0.252078823	0.571067581	-0.154162599	0.999797392	0.331249617	0.228818933	-0.045363342	0.99989366	0.437492543	0.042849297	0.347318268	0.129431902	-0.322615825	0.293231563	0.689893486	6.09E-05	0.218555539	0.936581307	-0.197948224	0.458307243	0.397532332	0.023555183	0.166583814	0.683723591	NA	NA	NA	NA	NA	NA	NA	NA	NA	NA	NA	NA	NA
ENST00000251473	NA	NA	NA	NA	NA	NA	NA	NA	NA	NA	NA	NA	NA	NA	NA	NA	NA	NA	NA	NA	NA	NA	NA	NA	NA	NA	NA	NA	NA	NA	NA	NA	NA	NA	NA	NA	NA	NA	NA	NA	NA	NA	NA	NA	NA	NA	NA	NA	NA
ENST00000251722	NA	NA	NA	NA	NA	NA	NA	NA	NA	NA	NA	NA	NA	NA	NA	NA	NA	NA	NA	NA	NA	NA	NA	NA	NA	NA	NA	NA	NA	NA	0.00080484	0.998104068	-0.363911327	0.007914922	-0.36623133	0.008743499	NA	NA	NA	NA	NA	NA	NA	NA	NA	NA	NA	NA	NA
ENST00000251749	-0.04927323	0.995956225	-0.363013697	0.340452452	-0.054242685	0.999975927	-0.354153917	0.999910412	0.041692962	0.999301108	-0.288337982	0.526411608	-0.233082895	0.821187807	-0.038841794	0.999797392	-0.800011802	0.041990004	0.045489212	0.99989366	-0.048072704	0.953867286	-0.173919476	0.759684308	0.120826248	0.907842239	0.068581961	0.907492663	-0.159987866	0.999994098	NA	NA	NA	NA	NA	NA	NA	NA	NA	NA	NA	NA	NA	NA	NA	NA	NA	NA	NA
ENST00000251758	NA	NA	NA	NA	NA	NA	NA	NA	NA	NA	NA	NA	NA	NA	NA	NA	NA	NA	NA	NA	NA	NA	NA	NA	NA	NA	NA	NA	NA	NA	-0.610500174	0.05512226	0.427864283	0.224888782	-0.152821601	0.864810902	NA	NA	NA	NA	NA	NA	NA	NA	NA	NA	NA	NA	NA
ENST00000251761	NA	NA	NA	NA	NA	NA	NA	NA	NA	NA	NA	NA	NA	NA	NA	NA	NA	NA	NA	NA	NA	NA	NA	NA	NA	NA	NA	NA	NA	NA	NA	NA	NA	NA	NA	NA	NA	NA	NA	NA	NA	NA	NA	NA	NA	NA	NA	NA	NA
ENST00000251808	0.42668924	0.36923655	0.470437219	0.088731023	0.185225755	0.98486791	0.233257088	0.999910412	0.333169831	0.743186035	-0.182656032	0.687514748	-0.13834127	0.92238807	0.366701082	0.730713082	-0.517765064	0.119550825	0.234533861	0.99989366	0.123367748	0.833336904	0.208798927	0.630796204	0.315357823	0.49576306	-0.280413324	0.397024437	0.038476956	0.999994098	0.37607934	0.053616777	-0.095405815	0.719984645	0.132717134	0.783487757	NA	NA	NA	NA	NA	NA	NA	NA	NA	NA	NA	NA	NA
ENST00000251810	NA	NA	NA	NA	NA	NA	NA	NA	NA	NA	NA	NA	NA	NA	NA	NA	NA	NA	NA	NA	NA	NA	NA	NA	NA	NA	NA	NA	NA	NA	NA	NA	NA	NA	NA	NA	NA	NA	NA	NA	NA	NA	NA	NA	NA	NA	NA	NA	NA
ENST00000251943	0.222123773	0.955633153	0.299151972	0.488895795	-0.31060864	0.8770392	0.259665629	0.999910412	0.277911294	0.999301108	-0.196791851	0.734194595	-0.250967309	0.826024826	0.153187551	0.999797392	-0.750015077	0.052277838	0.102423712	0.99989366	-0.177676467	0.792813725	0.130103536	0.854929366	0.243520474	0.761031895	-0.53345921	0.119444116	-0.038808704	0.999994098	0.282633826	0.257735162	-0.369384017	0.0650798	0.022013666	0.982007784	NA	NA	NA	NA	NA	NA	NA	NA	NA	NA	NA	NA	NA
ENST00000251973	NA	NA	NA	NA	NA	NA	NA	NA	NA	NA	NA	NA	NA	NA	NA	NA	NA	NA	NA	NA	NA	NA	NA	NA	NA	NA	NA	NA	NA	NA	0.200870374	0.306563724	0.33332801	0.020796773	0.223722987	0.314596161	NA	NA	NA	NA	NA	NA	NA	NA	NA	NA	NA	NA	NA
ENST00000252029	0.275931612	0.898225232	0.330718214	0.437016573	0.641041237	0.094703551	0.545572716	0.474988274	0.038722351	0.999301108	0.364536264	0.420882066	0.729122598	0.038813735	0.023476761	0.999797392	0.234687655	0.684827134	0.610226916	0.272331246	0.533405972	0.161124286	0.638168576	0.05037953	0.225780605	0.796584948	0.467111803	0.202512873	0.613491197	0.171386512	0.176435645	0.494054703	0.500004456	0.001506948	0.657469147	5.28E-06	NA	NA	NA	NA	NA	NA	NA	NA	NA	NA	NA	NA	NA
ENST00000252050	0.088074175	0.995781018	0.332747977	0.309445454	-0.507851863	0.138811089	-0.105322505	0.999910412	0.039885989	0.999301108	-0.499990997	0.099100922	-0.237799319	0.78675161	0.145822734	0.999797392	-0.544250275	0.147938143	-0.012991548	0.99989366	-0.274696721	0.521143075	-0.141261474	0.8000234	-0.103679519	0.915386616	-0.557981331	0.0373789	-0.36552466	0.656717742	0.145433279	0.546258248	-0.488272734	0.00053855	-0.200462141	0.4748216	NA	NA	NA	NA	NA	NA	NA	NA	NA	NA	NA	NA	NA
ENST00000252071	NA	NA	NA	NA	NA	NA	NA	NA	NA	NA	NA	NA	NA	NA	NA	NA	NA	NA	NA	NA	NA	NA	NA	NA	NA	NA	NA	NA	NA	NA	0.133667304	0.836347876	-0.81063095	0.008499234	-0.308185187	0.659608899	NA	NA	NA	NA	NA	NA	NA	NA	NA	NA	NA	NA	NA
ENST00000252085	NA	NA	NA	NA	NA	NA	NA	NA	NA	NA	NA	NA	NA	NA	NA	NA	NA	NA	NA	NA	NA	NA	NA	NA	NA	NA	NA	NA	NA	NA	NA	NA	NA	NA	NA	NA	0.112150341	0.0173831	NA	NA	NA	NA	NA	NA	NA	NA	NA	1.97E-05	NA
ENST00000252087	NA	NA	NA	NA	NA	NA	NA	NA	NA	NA	NA	NA	NA	NA	NA	NA	NA	NA	NA	NA	NA	NA	NA	NA	NA	NA	NA	NA	NA	NA	NA	NA	NA	NA	NA	NA	NA	NA	NA	NA	NA	NA	NA	NA	NA	NA	NA	NA	NA
ENST00000252245	NA	NA	NA	NA	NA	NA	NA	NA	NA	NA	NA	NA	NA	NA	NA	NA	NA	NA	NA	NA	NA	NA	NA	NA	NA	NA	NA	NA	NA	NA	0.949057774	0.030742392	1.238099657	0.00096233	1.04906661	NA	NA	NA	NA	NA	NA	NA	NA	NA	NA	NA	NA	NA	NA
ENST00000252252	0.360292556	0.307410449	0.05990932	0.885896354	0.383960725	0.155344674	0.500783459	0.035124263	0.156238589	0.999301108	0.311268467	0.226401184	0.61449146	0.0011594	0.14352592	0.999797392	0.235930671	0.448845399	0.323775932	0.602391404	0.540874366	0.005201171	0.589693522	0.000971976	0.20391186	0.65058787	0.077896414	0.83643694	0.579312298	0.002869096	0.162644564	0.421333422	0.325320435	0.015051838	0.548820797	1.61E-06	NA	NA	NA	NA	NA	NA	NA	NA	NA	NA	NA	NA	NA
ENST00000252444	NA	NA	NA	NA	NA	NA	NA	NA	NA	NA	NA	NA	NA	NA	NA	NA	NA	NA	NA	NA	NA	NA	NA	NA	NA	NA	NA	NA	NA	NA	0.180270569	0.425919301	0.282650307	0.081847762	0.222778084	0.363141635	NA	NA	NA	NA	NA	NA	NA	NA	NA	NA	NA	NA	NA
ENST00000252445	NA	NA	NA	NA	NA	NA	NA	NA	NA	NA	NA	NA	NA	NA	NA	NA	NA	NA	NA	NA	NA	NA	NA	NA	NA	NA	NA	NA	NA	NA	0.049851329	0.938180917	0.51980799	0.05527407	0.189956879	0.789083624	NA	NA	NA	NA	NA	NA	NA	NA	NA	NA	NA	NA	NA
ENST00000252455	NA	NA	NA	NA	NA	NA	NA	NA	NA	NA	NA	NA	NA	NA	NA	NA	NA	NA	NA	NA	NA	NA	NA	NA	NA	NA	NA	NA	NA	NA	NA	NA	NA	NA	NA	NA	NA	NA	NA	NA	NA	NA	NA	NA	NA	NA	NA	NA	NA
ENST00000252483	0.606809909	0.032590292	0.687950028	0.003419519	0.644951488	0.012464449	0.508218933	0.220959359	0.608308242	0.028598646	0.688906241	0.00375158	0.676922173	0.009427832	0.611589086	0.038740496	0.716616815	0.010732861	0.594581392	0.070140966	0.635930487	0.010650863	0.405613846	0.178114131	0.698764479	0.003931048	0.549278663	0.028351394	0.529768741	0.113064345	0.673858675	2.34E-11	0.66798609	1.63E-10	0.528007006	2.36E-06	NA	NA	NA	NA	NA	NA	NA	NA	NA	NA	NA	NA	NA
ENST00000252485	0.570071917	0.08546362	0.645841216	0.011121299	0.568441226	0.064506278	0.505855226	0.286620153	0.565565059	0.08425185	0.650428139	0.012413977	0.701075382	0.00990378	0.52158837	0.199457242	0.701512933	0.019369279	0.5767331	0.128905549	0.634827741	0.016445698	0.298770979	0.441861785	0.638415171	0.021956477	0.541162204	0.043718505	0.477191653	0.260348973	0.620008877	6.98E-08	0.6374878	6.26E-08	0.498553569	0.000105139	NA	NA	NA	NA	NA	NA	NA	NA	NA	NA	NA	NA	NA
ENST00000252487	NA	NA	NA	NA	NA	NA	NA	NA	NA	NA	NA	NA	NA	NA	NA	NA	NA	NA	NA	NA	NA	NA	NA	NA	NA	NA	NA	NA	NA	NA	-0.040590647	0.913547341	0.299317677	0.065483959	0.068610458	0.893021974	NA	NA	NA	NA	NA	NA	NA	NA	NA	NA	NA	NA	NA
ENST00000252527	NA	NA	NA	NA	NA	NA	NA	NA	NA	NA	NA	NA	NA	NA	NA	NA	NA	NA	NA	NA	NA	NA	NA	NA	NA	NA	NA	NA	NA	NA	-0.0628522	0.838178734	0.32285736	0.033043178	0.280246353	0.141583017	NA	NA	NA	NA	NA	NA	NA	NA	NA	NA	NA	NA	NA
ENST00000252599	NA	NA	NA	NA	NA	NA	NA	NA	NA	NA	NA	NA	NA	NA	NA	NA	NA	NA	NA	NA	NA	NA	NA	NA	NA	NA	NA	NA	NA	NA	NA	NA	NA	NA	NA	NA	NA	NA	NA	NA	NA	NA	NA	NA	NA	NA	NA	NA	NA
ENST00000252622	NA	NA	NA	NA	NA	NA	NA	NA	NA	NA	NA	NA	NA	NA	NA	NA	NA	NA	NA	NA	NA	NA	NA	NA	NA	NA	NA	NA	NA	NA	NA	NA	NA	NA	NA	NA	NA	NA	NA	NA	NA	NA	NA	NA	NA	NA	NA	NA	NA
ENST00000252699	0.336073904	0.150422691	0.348737235	0.043907062	0.332878079	0.115247325	0.228161281	0.999910412	0.290493771	0.322132725	0.336380423	0.064202226	0.229217063	0.482453268	0.295306928	0.375561032	0.285192918	0.184530455	0.174311145	0.99989366	0.367679792	0.034186469	-0.002276932	0.997647059	0.200378758	0.522150944	0.097684923	0.724115669	0.078577307	0.999994098	0.30335796	0.001976129	0.288273246	0.003254779	0.136756595	0.458325163	NA	NA	NA	NA	NA	NA	NA	NA	NA	NA	NA	NA	NA
ENST00000252744	0.37156637	0.502866976	0.613607303	0.007780443	0.108346657	0.999975927	0.337494264	0.989739157	0.370635484	0.522658325	-0.06199929	0.914426151	-0.384564246	0.358565831	0.349110676	0.730920625	-0.191883425	0.638252629	0.15164819	0.99989366	0.081795201	0.895936048	0.08380508	0.890281733	0.552455356	0.04117278	-0.089581818	0.843106714	-0.024840644	0.999994098	0.502526573	0.001648369	-0.018246126	0.955920415	0.000346528	0.99965422	NA	NA	NA	NA	NA	NA	NA	NA	NA	NA	NA	NA	NA
ENST00000252785	NA	NA	NA	NA	NA	NA	NA	NA	NA	NA	NA	NA	NA	NA	NA	NA	NA	NA	NA	NA	NA	NA	NA	NA	NA	NA	NA	NA	NA	NA	-0.016579143	0.981950878	0.492741684	0.065658075	0.2536378	0.658577469	NA	NA	NA	NA	NA	NA	NA	NA	NA	NA	NA	NA	NA
ENST00000252809	NA	NA	NA	NA	NA	NA	NA	NA	NA	NA	NA	NA	NA	NA	NA	NA	NA	NA	NA	NA	NA	NA	NA	NA	NA	NA	NA	NA	NA	NA	0.647089698	0.104889329	0.619649484	0.097998675	0.416171293	0.534826677	NA	NA	NA	NA	NA	NA	NA	NA	NA	NA	NA	NA	NA
ENST00000252818	0.184671533	0.991544221	0.053093673	0.946370721	0.441555452	0.646328799	0.531886753	0.751335642	0.116334099	0.999301108	0.571118296	0.169740559	0.166404252	0.938860799	0.261498354	0.999797392	0.783406741	0.054825237	0.256198246	0.99989366	0.358040087	0.515417824	-0.059449502	0.954657486	-0.34585835	0.643905757	0.615754453	0.094485344	0.370553456	0.950229253	0.113648608	0.794712122	0.606311648	0.003609344	0.183328883	0.754400985	NA	NA	NA	NA	NA	NA	NA	NA	NA	NA	NA	NA	NA
ENST00000252826	NA	NA	NA	NA	NA	NA	NA	NA	NA	NA	NA	NA	NA	NA	NA	NA	NA	NA	NA	NA	NA	NA	NA	NA	NA	NA	NA	NA	NA	NA	NA	NA	NA	NA	NA	NA	NA	NA	NA	NA	NA	NA	NA	NA	NA	NA	NA	NA	NA
ENST00000252934	NA	NA	NA	NA	NA	NA	NA	NA	NA	NA	NA	NA	NA	NA	NA	NA	NA	NA	NA	NA	NA	NA	NA	NA	NA	NA	NA	NA	NA	NA	NA	NA	NA	NA	NA	NA	NA	NA	NA	NA	NA	NA	NA	NA	NA	NA	NA	NA	NA
ENST00000252979	NA	NA	NA	NA	NA	NA	NA	NA	NA	NA	NA	NA	NA	NA	NA	NA	NA	NA	NA	NA	NA	NA	NA	NA	NA	NA	NA	NA	NA	NA	0.016398874	0.959077214	-0.045763296	0.823589759	-0.260506406	0.070656064	NA	NA	NA	NA	NA	NA	NA	NA	NA	NA	NA	NA	NA
ENST00000252999	-0.155090283	0.936828814	0.074990945	0.848199642	-0.160396729	0.965915459	0.122252734	0.999910412	-0.117738626	0.999301108	-0.327258012	0.180212171	0.214079699	0.677031674	-0.041775396	0.999797392	0.031549903	0.943001168	0.103839585	0.99989366	-0.330574632	0.171271557	-0.17309075	0.611135105	0.030975673	0.969353063	-0.490347371	0.009173204	0.000401517	0.999994098	NA	NA	NA	NA	NA	NA	NA	NA	NA	NA	NA	NA	NA	NA	NA	NA	NA	NA	NA
ENST00000253003	-0.009636187	0.998995491	-0.068431094	0.919101652	0.007955904	0.999975927	-0.050866938	0.999910412	-0.372197602	0.842418414	0.212064194	0.710055061	0.199245922	0.887859379	-0.106269472	0.999797392	0.729399372	0.04864409	-0.024968354	0.99989366	-0.117695091	0.883279863	0.120151644	0.869341992	-0.459582271	0.352860622	0.199780699	0.691136833	-0.068729934	0.999994098	NA	NA	NA	NA	NA	NA	NA	NA	NA	NA	NA	NA	NA	NA	NA	NA	NA	NA	NA
ENST00000253055	NA	NA	NA	NA	NA	NA	NA	NA	NA	NA	NA	NA	NA	NA	NA	NA	NA	NA	NA	NA	NA	NA	NA	NA	NA	NA	NA	NA	NA	NA	NA	NA	NA	NA	NA	NA	NA	NA	NA	NA	NA	NA	NA	NA	NA	NA	NA	NA	NA
ENST00000253063	-0.189894872	0.956457045	-0.262883319	0.485473915	-0.245586239	0.919519671	-0.259540189	0.999910412	-0.30636106	0.889381077	-0.67224645	0.012306854	-0.246043265	0.816302176	-0.323634234	0.924966071	-0.158157593	0.762608417	0.070275989	0.99989366	-0.605523263	0.035551386	-0.611568199	0.04698509	-0.271716035	0.641933515	-0.572528624	0.034945688	-0.326637876	0.921567848	-0.223407472	0.33896134	-0.398842698	0.017037135	-0.419512281	0.042727647	NA	NA	NA	NA	NA	NA	NA	NA	NA	NA	NA	NA	NA
ENST00000253079	-0.175055326	NA	0.295986729	NA	-0.321277679	NA	-0.030555886	NA	-0.097755684	NA	-0.229021014	0.811994327	0.438663523	NA	0.22219134	NA	-0.931284475	0.085174216	0.369837688	NA	-0.103662732	NA	-0.130532218	NA	-0.035995559	NA	-0.253898256	NA	0.350432767	NA	NA	NA	NA	NA	NA	NA	NA	NA	NA	NA	NA	NA	NA	NA	NA	NA	NA	NA	NA
ENST00000253083	NA	NA	NA	NA	NA	NA	NA	NA	NA	NA	NA	NA	NA	NA	NA	NA	NA	NA	NA	NA	NA	NA	NA	NA	NA	NA	NA	NA	NA	NA	NA	NA	NA	NA	NA	NA	NA	NA	NA	NA	NA	NA	NA	NA	NA	NA	NA	NA	NA
ENST00000253115	NA	NA	NA	NA	NA	NA	NA	NA	NA	NA	NA	NA	NA	NA	NA	NA	NA	NA	NA	NA	NA	NA	NA	NA	NA	NA	NA	NA	NA	NA	0.378394163	0.223714275	0.476708285	0.060708215	0.449171498	0.148834767	NA	NA	NA	NA	NA	NA	NA	NA	NA	NA	NA	NA	NA
ENST00000253193	NA	NA	NA	NA	NA	NA	NA	NA	NA	NA	NA	NA	NA	NA	NA	NA	NA	NA	NA	NA	NA	NA	NA	NA	NA	NA	NA	NA	NA	NA	NA	NA	NA	NA	NA	NA	NA	NA	NA	NA	NA	NA	NA	NA	NA	NA	NA	NA	NA
ENST00000253251	0.076115206	0.995781018	0.206102665	0.604446689	-0.170976873	0.999975927	0.028968151	0.999910412	0.058910683	0.999301108	-0.503084341	0.105412135	-0.237560376	0.78679268	0.278571301	0.999622339	-0.23632072	0.633081718	0.010313229	0.99989366	-0.080967156	0.909846031	-0.05112558	0.947495999	-0.043943641	0.967788751	-0.558009093	0.042738689	-0.119386993	0.999994098	0.13612128	0.606226191	-0.325935713	0.053318088	-0.072055004	0.895336367	NA	NA	NA	NA	NA	NA	NA	NA	NA	NA	NA	NA	NA
ENST00000253320	-0.221647522	0.932695098	0.156474863	0.750856092	-0.025050048	0.999975927	-0.328000756	0.999910412	0.384711252	0.689360459	-0.23461826	0.621661408	-0.1222794	0.948183162	-0.027653689	0.999797392	-0.852835932	0.015075391	-0.248848541	0.99989366	-0.710061892	0.013356227	-0.33699841	0.382894521	0.429821816	0.31852009	-0.119438892	0.813353638	0.023541573	0.999994098	NA	NA	NA	NA	NA	NA	0.100378477	0.02734605	NA	NA	NA	NA	NA	NA	NA	NA	NA	NA	NA
ENST00000253332	-0.007203192	0.998995491	-0.099272268	0.898656575	0.406655593	0.830066787	0.331682991	0.999910412	0.208070933	0.999301108	0.859771382	0.025569961	0.714531767	0.1582432	0.175805981	0.999797392	0.584465479	0.223781359	0.36205854	0.99989366	0.496570224	0.338415947	-0.02367736	0.987216849	-0.091530722	0.950511625	0.525021464	0.240517838	0.368540688	0.999994098	0.091989567	0.864407918	0.631114474	0.00738399	0.3076773	0.497770657	NA	NA	NA	NA	NA	NA	NA	NA	NA	NA	NA	NA	NA
ENST00000253401	-0.103412512	0.995781018	0.15801899	0.816213108	-0.188925784	0.999975927	-0.01333707	0.999910412	0.198711355	0.999301108	-0.440349898	0.383575513	-0.20751999	0.912595634	-0.156946823	0.999797392	-0.849013074	0.060052669	0.098089083	0.99989366	-0.653527278	0.121693281	-0.091199568	0.926919686	0.091472338	0.947104728	-0.432571992	0.342042629	0.000808297	0.999994098	0.073038147	0.877660246	-0.490328678	0.02282423	-0.050280519	0.958080617	NA	NA	NA	NA	NA	NA	NA	NA	NA	NA	NA	NA	NA
ENST00000253413	NA	NA	NA	NA	NA	NA	NA	NA	NA	NA	NA	NA	NA	NA	NA	NA	NA	NA	NA	NA	NA	NA	NA	NA	NA	NA	NA	NA	NA	NA	NA	NA	NA	NA	NA	NA	NA	NA	NA	NA	NA	NA	NA	NA	NA	NA	NA	NA	NA
ENST00000253457	NA	NA	NA	NA	NA	NA	NA	NA	NA	NA	NA	NA	NA	NA	NA	NA	NA	NA	NA	NA	NA	NA	NA	NA	NA	NA	NA	NA	NA	NA	0.084885658	0.805422494	0.37010493	0.041494843	-0.011456946	0.989982678	NA	NA	NA	NA	NA	NA	NA	NA	NA	NA	NA	NA	NA
ENST00000253458	-0.114610645	0.995781018	-0.067977942	0.925945128	-0.022759527	0.999975927	-0.205431092	0.999910412	-0.236915657	0.999301108	-0.695899081	0.07229151	-0.444224102	0.558413889	-0.123640531	0.999797392	-0.372593192	0.515669662	-0.125287112	0.99989366	-0.294550011	0.635747764	-0.101702852	NA	0.101170485	0.937665895	-0.40800123	0.35311599	-0.25886346	0.999994098	NA	NA	NA	NA	NA	NA	NA	NA	NA	NA	NA	NA	NA	NA	NA	NA	NA	NA	NA
ENST00000253475	0.015509488	0.99881982	-0.320003702	0.465523273	0.377695312	0.731419172	-0.051059044	0.999910412	-0.185809404	0.999301108	0.654573411	0.058037021	0.069426473	0.984525736	-0.150797882	0.999797392	0.566311192	0.187833587	-0.070149886	0.99989366	0.358585193	0.467719144	0.284879775	0.586694542	-0.234637374	0.788734547	0.629384322	0.0554511	0.119456097	0.999994098	-0.180945282	0.519001217	0.536730987	0.00150563	0.088030236	0.882568906	NA	NA	NA	NA	NA	NA	NA	NA	NA	NA	NA	NA	NA
ENST00000253688	-0.044614406	0.996549077	-0.186813695	0.765043833	-0.086679103	0.999975927	-0.05729316	0.999910412	0.114695092	0.999301108	-0.271787207	0.653585727	0.145509438	0.951961388	-0.040151944	0.999797392	-0.41993795	0.438251857	-0.097916501	0.99989366	-0.693567924	0.080103454	-0.278928215	NA	-0.175794456	0.883428381	-0.24346815	0.655546566	-0.127896399	0.999994098	NA	NA	NA	NA	NA	NA	NA	NA	NA	NA	NA	NA	NA	NA	NA	NA	NA	NA	NA
ENST00000253788	0.167664808	0.956457045	-0.584399428	0.010712432	0.217578025	0.920313028	-0.049233861	0.999910412	-0.109002992	0.999301108	0.374631779	0.200717595	0.296100718	0.555869975	-0.208463277	0.999797392	0.164527321	0.68149476	-0.22754632	0.99989366	0.410684535	0.136795591	0.432526826	0.089823096	-0.179689073	0.775551686	0.706599592	0.000560389	0.168149057	0.999994098	NA	NA	NA	NA	NA	NA	-0.46869638	0.049663246	NA	NA	NA	NA	NA	NA	NA	NA	NA	NA	NA
ENST00000253803	NA	NA	NA	NA	NA	NA	NA	NA	NA	NA	NA	NA	NA	NA	NA	NA	NA	NA	NA	NA	NA	NA	NA	NA	NA	NA	NA	NA	NA	NA	0.143908932	NA	-0.745055698	0.091751272	0.123748436	NA	NA	NA	NA	NA	NA	NA	NA	NA	NA	NA	NA	NA	NA
ENST00000253812	-0.022237681	0.998683971	0.297651179	0.221794295	0.153409076	0.979862758	-0.008534291	0.999910412	0.016066196	0.999301108	0.114291114	0.774093732	0.210311896	0.708479019	0.002194842	0.999797392	-0.080232401	0.860297942	-0.143456426	0.99989366	-0.177908991	0.63348583	-0.280836685	0.295855846	0.065757874	0.932916521	-0.422756047	0.047495722	-0.239633437	0.874919116	NA	NA	NA	NA	NA	NA	0.087196635	0.03238593	NA	NA	NA	NA	NA	NA	NA	NA	NA	NA	NA
ENST00000253861	NA	NA	NA	NA	NA	NA	NA	NA	NA	NA	NA	NA	NA	NA	NA	NA	NA	NA	NA	NA	NA	NA	NA	NA	NA	NA	NA	NA	NA	NA	0.343628234	0.060551283	-0.163853211	0.441200509	-0.06311194	0.916943514	NA	NA	NA	NA	NA	NA	NA	NA	NA	NA	NA	NA	NA
ENST00000253928	-0.188139194	0.966199301	-0.054134753	0.930679089	-0.161350101	0.999975927	-0.140609541	0.999910412	-0.100969067	0.999301108	-0.132114843	0.82075557	-0.194907124	0.876838235	-0.478830702	0.47877129	0.005707282	0.99344945	-0.069198407	0.99989366	-0.47657144	0.188216368	-0.566820742	0.064660729	-0.196977361	0.805106063	-0.231293185	0.583676994	-0.143022231	0.999994098	NA	NA	NA	NA	NA	NA	NA	NA	NA	NA	NA	NA	NA	NA	NA	NA	NA	NA	NA
ENST00000253952	-0.27166866	0.931309254	-0.227012722	0.686465744	-0.396051613	0.768816547	0.226610014	0.999910412	-0.00500503	0.999490298	-0.466550951	0.322397808	0.257291635	0.862958424	-0.074991172	0.999797392	-1.235553898	0.001353842	0.02007075	0.99989366	-0.509071488	0.27467488	0.016234121	NA	-0.149665012	0.902052051	-0.463142821	0.278528998	0.261620656	0.999994098	-0.052513723	0.906635866	-0.52807399	0.004723267	0.03917003	0.966816472	NA	NA	NA	NA	NA	NA	NA	NA	NA	NA	NA	NA	NA
ENST00000254035	NA	NA	NA	NA	NA	NA	NA	NA	NA	NA	NA	NA	NA	NA	NA	NA	NA	NA	NA	NA	NA	NA	NA	NA	NA	NA	NA	NA	NA	NA	0.018490635	0.983629831	-0.607217793	0.067268498	-0.259566761	0.747969715	NA	NA	NA	NA	NA	NA	NA	NA	NA	NA	NA	NA	NA
ENST00000254043	0.177630662	0.983963162	0.107985444	0.860242557	0.342972482	0.798464087	0.326874207	0.999910412	0.239067966	0.999301108	0.489592373	0.207676478	0.782203666	0.017225977	0.151631373	0.999797392	0.568714305	0.166289262	0.58678511	0.314683741	0.670242403	0.040929514	0.524972169	0.138048157	0.084113992	0.943569553	0.508863335	0.141589401	0.678743204	0.075829106	0.175702444	0.507816327	0.535115366	0.000733239	0.584394106	0.000195966	NA	NA	NA	NA	NA	NA	NA	NA	NA	NA	NA	NA	NA
ENST00000254066	NA	NA	NA	NA	NA	NA	NA	NA	NA	NA	NA	NA	NA	NA	NA	NA	NA	NA	NA	NA	NA	NA	NA	NA	NA	NA	NA	NA	NA	NA	-0.261713277	0.310473189	-0.457324938	0.014194554	-0.042639326	0.959887282	NA	NA	NA	NA	NA	NA	NA	NA	NA	NA	NA	NA	NA
ENST00000254101	NA	NA	NA	NA	NA	NA	NA	NA	NA	NA	NA	NA	NA	NA	NA	NA	NA	NA	NA	NA	NA	NA	NA	NA	NA	NA	NA	NA	NA	NA	-0.210205677	0.360603851	-0.28247149	0.123504484	-0.424339131	0.012669857	NA	NA	NA	NA	NA	NA	NA	NA	NA	NA	NA	NA	NA
ENST00000254260	0.676933862	0.010384393	0.54305052	0.043315031	0.731947404	0.002557561	0.446198018	0.52112248	0.514817706	0.144635556	0.696263232	0.004580423	0.123976018	0.941318754	0.43154953	0.480891821	0.451763875	0.244516254	0.339859179	0.930736941	1.029584414	1.81E-06	0.158134617	0.767228735	0.537733882	0.084260581	0.787101002	0.000453166	0.321572516	0.805427833	0.564034928	5.75E-06	0.80932905	1.06E-11	0.251549986	0.24613382	NA	NA	NA	NA	NA	NA	NA	NA	NA	NA	NA	NA	NA
ENST00000254322	0.300938092	0.677978907	-0.196770526	0.559990593	0.323577537	0.531148856	0.166389602	0.999910412	-0.036988898	0.999301108	0.484185738	0.048669619	0.079955044	0.965282633	-0.119963254	0.999797392	0.290314742	0.400001998	0.086567005	0.99989366	0.736001728	0.000347456	0.344588353	0.218333117	-0.137101911	0.844861126	0.642698111	0.001679918	0.238301291	0.972249214	-0.02756076	0.947221471	0.520419966	0.000350045	0.182505	0.573906706	NA	NA	NA	NA	NA	NA	NA	NA	NA	NA	NA	NA	NA
ENST00000254323	NA	NA	NA	NA	NA	NA	NA	NA	NA	NA	NA	NA	NA	NA	NA	NA	NA	NA	NA	NA	NA	NA	NA	NA	NA	NA	NA	NA	NA	NA	0.520961492	0.010065604	0.466775311	0.027625131	0.279304276	0.466280467	NA	NA	NA	NA	NA	NA	NA	NA	NA	NA	NA	NA	NA
ENST00000254351	-0.00745769	0.99881982	0.014797788	0.965116475	0.067624579	0.999975927	-0.040809934	0.999910412	-0.08642557	0.999301108	0.074855836	0.792989001	0.349783236	0.025589035	-0.047070763	0.999797392	0.006190996	0.985168367	-0.010931201	0.99989366	-0.027130075	0.946206441	-0.068908881	0.829085665	0.143674115	0.652169673	-0.066391003	0.796084993	0.126700106	0.999994098	NA	NA	NA	NA	NA	NA	NA	NA	NA	NA	NA	NA	NA	NA	NA	NA	NA	NA	NA
ENST00000254488	NA	NA	NA	NA	NA	NA	NA	NA	NA	NA	NA	NA	NA	NA	NA	NA	NA	NA	NA	NA	NA	NA	NA	NA	NA	NA	NA	NA	NA	NA	NA	NA	NA	NA	NA	NA	NA	NA	NA	NA	NA	NA	NA	NA	NA	NA	NA	NA	NA
ENST00000254584	NA	NA	NA	NA	NA	NA	NA	NA	NA	NA	NA	NA	NA	NA	NA	NA	NA	NA	NA	NA	NA	NA	NA	NA	NA	NA	NA	NA	NA	NA	-0.020282683	0.95943472	0.334297129	0.03494751	0.184772105	0.517306763	NA	NA	NA	NA	NA	NA	NA	NA	NA	NA	NA	NA	NA
ENST00000254667	0.031749767	0.997730427	0.056047208	0.924792177	0.040895949	0.999975927	0.063978321	0.999910412	0.200758015	0.999301108	0.603877378	0.035631655	0.214023837	0.840753446	0.164605732	0.999797392	0.365723029	0.391195565	-0.249143034	0.99989366	-0.071082857	0.927763085	-0.074643973	0.920274758	0.077138164	0.940658704	0.463111198	0.128277751	-0.027398326	0.999994098	NA	NA	NA	NA	NA	NA	NA	NA	NA	NA	NA	NA	NA	NA	NA	NA	NA	NA	NA
ENST00000254675	-0.01126108	0.99881982	-0.467090693	0.126862013	-0.018411085	0.999975927	-0.098524144	0.999910412	-0.267419293	0.989611206	0.385021863	0.278421014	0.187550483	0.868144193	-0.149011379	0.999797392	0.342646009	0.382036245	-0.162489392	0.99989366	0.326005408	0.412318911	0.335059233	0.362099508	-0.273497712	0.644222962	0.494987446	0.086802578	0.247973365	0.999994098	NA	NA	NA	NA	NA	NA	NA	NA	NA	NA	NA	NA	NA	NA	NA	NA	NA	NA	NA
ENST00000254719	-0.133525002	0.995781018	-0.389925491	0.35942134	0.017637198	0.999975927	0.080438909	0.999910412	-0.124888232	0.999301108	0.208787204	0.731694923	-0.063806117	0.985875819	-0.28540617	0.999797392	0.800528773	0.037088502	0.180391855	0.99989366	0.457296698	0.295311918	0.144504757	0.841360746	-0.591861352	0.187818426	-0.053771467	0.940315377	-0.069589709	0.999994098	NA	NA	NA	NA	NA	NA	NA	NA	NA	NA	NA	NA	NA	NA	NA	NA	NA	NA	NA
ENST00000254810	0.188201879	0.928269203	-0.593389084	0.010749993	0.047358191	0.999975927	0.021852986	0.999910412	-0.160521891	0.999301108	0.320367929	0.316076422	0.152521988	0.888103189	-0.190175119	0.999797392	0.38606918	0.230127112	-0.071384499	0.99989366	0.366015114	0.227136634	0.525943324	0.025787104	-0.155979364	0.822873087	0.53693099	0.020097006	0.27661071	0.851106338	NA	NA	NA	NA	NA	NA	-0.356633105	0.044101546	NA	NA	NA	NA	NA	NA	NA	NA	NA	NA	NA
ENST00000254940	-0.042970382	0.996041187	-0.247541707	0.567277587	0.223813099	0.968848849	0.081138201	0.999910412	0.255947779	0.999301108	0.656017042	0.022803136	0.24233135	0.793519702	0.041671616	0.999797392	0.538896952	0.17149987	-0.006133721	0.99989366	0.571103718	0.069401374	0.420301367	0.208488147	0.056299495	0.962403891	0.838007929	0.000663083	0.286703895	0.975331951	-0.0469636	0.920013809	0.598290324	0.000473212	0.267940478	0.359015824	NA	NA	NA	NA	NA	NA	NA	NA	NA	NA	NA	NA	NA
ENST00000254941	-0.045295255	0.996041187	-0.216825228	0.644221573	0.236742645	0.963154315	0.078402071	0.999910412	0.247337727	0.999301108	0.620999084	0.045221129	0.238823056	0.812256326	0.051684357	0.999797392	0.554203234	0.168076169	-0.015532077	0.99989366	0.590363488	0.067554217	0.381470861	0.304335104	0.072087933	0.950511625	0.850787964	0.000832105	0.2687218	0.999994098	-0.039681661	0.932489683	0.603616366	0.00039927	0.255140768	0.402770132	NA	NA	NA	NA	NA	NA	NA	NA	NA	NA	NA	NA	NA
ENST00000254958	-0.191639409	0.856037808	0.039867382	0.921456458	-0.359089285	0.138811089	-0.549455595	0.003900218	0.023272071	0.999301108	-0.335229603	0.11921826	-0.829729523	6.57E-08	-0.048200535	0.999797392	-0.583416905	0.002873346	-0.955621428	4.15E-10	-0.646349016	7.13E-05	-1.144526349	7.95E-16	-0.072233602	0.917460345	-0.571007626	0.000407566	-0.997781863	1.61E-11	-0.03150673	0.929986582	-0.47433564	0.000224193	-0.901260268	2.06E-15	NA	NA	NA	NA	NA	NA	NA	NA	NA	NA	NA	NA	NA
ENST00000254977	-0.026870828	0.99881982	0.020344772	0.97606739	-0.203377304	0.978176228	0.028368945	0.999910412	-0.110472829	0.999301108	-0.276515224	0.506250589	-0.870584652	0.000856665	0.108829115	0.999797392	-0.177440792	0.736892105	0.033611781	0.99989366	-0.361485794	0.347218969	-0.063349216	0.933354166	-0.071555496	0.945556865	-0.254381776	0.50013394	-0.259424535	0.999994098	NA	NA	NA	NA	NA	NA	NA	NA	NA	NA	NA	NA	NA	NA	NA	NA	NA	NA	NA
ENST00000255136	NA	NA	NA	NA	NA	NA	NA	NA	NA	NA	NA	NA	NA	NA	NA	NA	NA	NA	NA	NA	NA	NA	NA	NA	NA	NA	NA	NA	NA	NA	NA	NA	NA	NA	NA	NA	NA	NA	NA	NA	NA	NA	NA	NA	NA	NA	NA	NA	NA
ENST00000255152	NA	NA	NA	NA	NA	NA	NA	NA	NA	NA	NA	NA	NA	NA	NA	NA	NA	NA	NA	NA	NA	NA	NA	NA	NA	NA	NA	NA	NA	NA	-0.32644876	0.610843228	-0.877747204	0.022732083	0.146500456	0.916047958	NA	NA	NA	NA	NA	NA	NA	NA	NA	NA	NA	NA	NA
ENST00000255389	NA	NA	NA	NA	NA	NA	NA	NA	NA	NA	NA	NA	NA	NA	NA	NA	NA	NA	NA	NA	NA	NA	NA	NA	NA	NA	NA	NA	NA	NA	-0.061299132	0.906930496	-0.408208873	0.091418959	0.14568642	0.820079216	NA	NA	NA	NA	NA	NA	NA	NA	NA	NA	NA	NA	NA
ENST00000255390	NA	NA	NA	NA	NA	NA	NA	NA	NA	NA	NA	NA	NA	NA	NA	NA	NA	NA	NA	NA	NA	NA	NA	NA	NA	NA	NA	NA	NA	NA	-0.414448694	0.095776287	-0.075944549	0.83354017	0.075623844	0.923392166	NA	NA	NA	NA	NA	NA	NA	NA	NA	NA	NA	NA	NA
ENST00000255486	NA	NA	NA	NA	NA	NA	NA	NA	NA	NA	NA	NA	NA	NA	NA	NA	NA	NA	NA	NA	NA	NA	NA	NA	NA	NA	NA	NA	NA	NA	0.145147763	0.753335526	0.261520093	0.398681055	-0.513636588	0.067192637	NA	NA	NA	NA	NA	NA	NA	NA	NA	NA	NA	NA	NA
ENST00000255495	-0.165027968	0.995781018	0.1857816	NA	-0.310196233	NA	0.142795505	0.999910412	0.009345368	0.999301108	-0.591290505	0.281987369	-0.396512552	0.75304858	0.281417994	0.999797392	-0.444273143	0.480849027	0.046165796	0.99989366	0.13821022	0.897369862	0.145078221	NA	-0.050726736	NA	-0.847541576	0.049714839	0.055081119	0.999994098	NA	NA	NA	NA	NA	NA	NA	NA	NA	NA	NA	NA	NA	NA	NA	NA	NA	NA	NA
ENST00000255499	NA	NA	NA	NA	NA	NA	NA	NA	NA	NA	NA	NA	NA	NA	NA	NA	NA	NA	NA	NA	NA	NA	NA	NA	NA	NA	NA	NA	NA	NA	0.100189516	0.804083859	-0.27906379	0.247998247	-0.572464741	0.005108255	NA	NA	NA	NA	NA	NA	NA	NA	NA	NA	NA	NA	NA
ENST00000255641	NA	NA	NA	NA	NA	NA	NA	NA	NA	NA	NA	NA	NA	NA	NA	NA	NA	NA	NA	NA	NA	NA	NA	NA	NA	NA	NA	NA	NA	NA	NA	NA	NA	NA	NA	NA	NA	NA	NA	NA	NA	NA	NA	NA	NA	NA	NA	NA	NA
ENST00000255674	NA	NA	NA	NA	NA	NA	NA	NA	NA	NA	NA	NA	NA	NA	NA	NA	NA	NA	NA	NA	NA	NA	NA	NA	NA	NA	NA	NA	NA	NA	NA	NA	NA	NA	NA	NA	NA	NA	NA	NA	NA	NA	NA	NA	NA	NA	NA	NA	NA
ENST00000255681	0.027916259	0.99881982	-0.089777872	0.903114291	-0.312780394	0.932013206	0.126825275	0.999910412	-0.050854489	0.999301108	-0.720032593	0.062864652	-0.370350861	0.682280581	0.175782979	0.999797392	-0.894461221	0.041970161	0.366310022	0.99989366	-0.476088127	0.330748011	0.168117587	0.823111465	0.152025755	0.901597185	-0.857116324	0.01102309	0.044680498	0.999994098	0.022280903	0.971059079	-0.69678872	0.001152633	0.178786989	0.765808322	NA	NA	NA	NA	NA	NA	NA	NA	NA	NA	NA	NA	NA
ENST00000255759	NA	NA	NA	NA	NA	NA	NA	NA	NA	NA	NA	NA	NA	NA	NA	NA	NA	NA	NA	NA	NA	NA	NA	NA	NA	NA	NA	NA	NA	NA	NA	NA	NA	NA	NA	NA	NA	NA	NA	NA	NA	NA	NA	NA	NA	NA	NA	NA	NA
ENST00000255784	NA	NA	NA	NA	NA	NA	NA	NA	NA	NA	NA	NA	NA	NA	NA	NA	NA	NA	NA	NA	NA	NA	NA	NA	NA	NA	NA	NA	NA	NA	-0.305408248	0.586771288	-0.862149694	0.010118402	-0.065190497	0.964405335	NA	NA	NA	NA	NA	NA	NA	NA	NA	NA	NA	NA	NA
ENST00000255882	NA	NA	NA	NA	NA	NA	NA	NA	NA	NA	NA	NA	NA	NA	NA	NA	NA	NA	NA	NA	NA	NA	NA	NA	NA	NA	NA	NA	NA	NA	0.004396618	0.992045986	-0.398220418	0.007246567	-0.124419838	0.754368781	NA	NA	NA	NA	NA	NA	NA	NA	NA	NA	NA	NA	NA
ENST00000255977	-0.116558061	0.995781018	-0.660836713	0.020317429	-0.028709771	0.999975927	-0.053288299	0.999910412	-0.245384099	0.999301108	0.126489717	0.830301163	0.153815343	0.923628769	-0.156899865	0.999797392	0.162158129	0.774868801	-0.079011358	0.99989366	0.20212732	0.71634166	0.08975055	0.900180949	-0.216585523	0.770369118	0.189617577	0.674860384	-0.19952545	0.999994098	NA	NA	NA	NA	NA	NA	NA	NA	NA	NA	NA	NA	NA	NA	NA	NA	NA	NA	NA
ENST00000255992	-0.292225188	0.927455203	-0.157909355	0.822500734	-0.369201503	NA	-0.051693414	0.999910412	-0.199442627	0.999301108	0.102247608	0.906645391	-0.050191907	0.990206399	0.003748716	0.999797392	-0.231128605	0.74010043	-0.283806129	0.99989366	-0.740567535	0.084326645	-0.191608315	NA	-0.15777078	0.903143029	-0.264259641	0.651147514	-0.250923402	0.999994098	NA	NA	NA	NA	NA	NA	NA	NA	NA	NA	NA	NA	NA	NA	NA	NA	NA	NA	NA
ENST00000256015	0.369205182	0.62037755	0.034672351	0.954985123	0.312039885	0.74950652	0.301281324	0.999910412	-0.032233423	0.999301108	0.689287954	0.007657326	0.272796652	0.706121978	0.135571999	0.999797392	0.572179033	0.102168776	0.191489903	0.99989366	0.65941436	0.013546799	0.456070545	0.126964201	0.1218637	0.896222819	0.848853095	0.000220257	0.252063524	0.999994098	0.129876922	0.656839368	0.635370764	1.16E-05	0.308697136	0.146517061	NA	NA	NA	NA	NA	NA	NA	NA	NA	NA	NA	NA	NA
ENST00000256031	0.099136822	0.99492144	0.145781439	0.611532609	0.088860703	0.999975927	0.160559682	0.999910412	0.411337188	0.071888502	0.226612435	0.386996488	0.291195318	0.351986329	0.2750457	0.711796853	0.203154445	0.484393326	0.227429812	0.965095237	0.170192185	0.596625779	0.19881385	0.48289116	0.305447257	0.269072269	0.137418101	0.631189751	0.384418516	0.118533756	0.242660481	0.047938127	0.171132183	0.173797923	0.260126156	0.029208003	NA	NA	NA	NA	NA	NA	NA	NA	NA	NA	NA	NA	NA
ENST00000256062	NA	NA	NA	NA	NA	NA	NA	NA	NA	NA	NA	NA	NA	NA	NA	NA	NA	NA	NA	NA	NA	NA	NA	NA	NA	NA	NA	NA	NA	NA	0.476140084	0.226245748	0.636879559	0.034905198	0.2282099	0.776262808	NA	NA	NA	NA	NA	NA	NA	NA	NA	NA	NA	NA	NA
ENST00000256078	0.238970153	0.98034935	0.293375756	NA	0.260882639	NA	0.009752595	0.999910412	0.205730932	0.999301108	0.27941724	0.706242566	-0.549037585	0.498147627	0.086017942	0.999797392	0.876724658	0.070748922	0.089476871	0.99989366	0.435375689	0.494141372	0.008538606	NA	0.241873329	NA	0.522165563	0.294343614	-0.142616563	0.999994098	0.261478841	0.476582876	0.459227375	0.083499649	-0.116814718	0.88652877	NA	NA	NA	NA	NA	NA	NA	NA	NA	NA	NA	NA	NA
ENST00000256084	0.214356445	0.982123641	0.158721174	0.818744823	-0.099149882	0.999975927	-0.027569297	0.999910412	0.091135795	0.999301108	-1.129475618	0.000547481	-0.539831477	0.399833617	0.087780584	0.999797392	-0.207006002	0.752084285	-0.2178858	0.99989366	-0.277205623	0.680670466	-0.142855234	0.865233232	0.356453683	0.657261823	-0.454437363	0.314262406	-0.228719368	0.999994098	NA	NA	NA	NA	NA	NA	NA	NA	NA	NA	NA	NA	NA	NA	NA	NA	NA	NA	NA
ENST00000256108	NA	NA	NA	NA	NA	NA	NA	NA	NA	NA	NA	NA	NA	NA	NA	NA	NA	NA	NA	NA	NA	NA	NA	NA	NA	NA	NA	NA	NA	NA	-0.008617596	0.990624265	0.172133368	0.647221892	-0.521483622	0.079356346	NA	NA	NA	NA	NA	NA	NA	NA	NA	NA	NA	NA	NA
ENST00000256194	0.160667501	0.927455203	0.211544863	0.43789369	-0.001154587	0.999975927	-0.151003304	0.999910412	0.202126033	0.981600192	0.128555501	0.731945796	-0.373427048	0.187919632	0.181048122	0.999797392	0.141921195	0.676776992	-0.36187255	0.415250319	-0.065828977	0.89952386	-0.48177708	0.014174191	0.2080955	0.624560902	0.116732351	0.726471414	-0.462732847	0.053478268	0.203732821	0.159617398	0.078241002	0.64409514	-0.387302436	0.000320663	NA	NA	NA	NA	NA	NA	NA	NA	NA	NA	NA	NA	NA
ENST00000256196	0.377089311	0.547229608	0.448711846	0.110610992	-0.031489047	0.999975927	0.112547009	0.999910412	0.646030349	0.014794051	-0.255586801	0.517063108	-0.228476612	0.790057825	0.515592279	0.169406736	0.078966167	0.883007174	0.076349852	0.99989366	0.12862402	0.825537347	0.169952162	0.731653588	0.527395589	0.086174202	-0.149679432	0.722707439	-0.045028592	0.999994098	0.533469838	7.57E-05	-0.030935277	0.911491784	-0.014628113	0.985866397	NA	NA	NA	NA	NA	NA	NA	NA	NA	NA	NA	NA	NA
ENST00000256319	NA	NA	NA	NA	NA	NA	NA	NA	NA	NA	NA	NA	NA	NA	NA	NA	NA	NA	NA	NA	NA	NA	NA	NA	NA	NA	NA	NA	NA	NA	-0.100201623	0.828000723	0.434563329	0.070202826	0.015924569	0.989322467	NA	NA	NA	NA	NA	NA	NA	NA	NA	NA	NA	NA	NA
ENST00000256343	0.380025098	0.88687439	0.27344884	NA	-0.582469289	NA	0.571690239	0.957970795	0.258247001	0.999301108	-1.094255546	0.004562521	0.377339695	0.766419159	0.440776546	0.985012702	-1.288505013	0.00216893	0.480667316	0.988947681	-0.404528238	0.535852727	0.580591177	NA	0.565876101	NA	-0.561369546	0.241799306	0.616108511	0.490972651	0.463729349	0.115218807	-0.739178013	0.001514877	0.500888656	0.110515735	NA	NA	NA	NA	NA	NA	NA	NA	NA	NA	NA	NA	NA
ENST00000256413	0.283326036	0.719170349	0.439365013	0.068897878	0.299873152	0.611828975	0.165756455	0.999910412	0.286071125	0.787395414	0.20059669	0.590849572	-0.19998353	0.792469018	0.345907589	0.641909357	0.173353175	0.661538048	0.123313301	0.99989366	0.152979259	0.735742724	-0.196911563	0.610757438	0.176830355	0.766452475	-0.203666862	0.532042187	-0.096628014	0.999994098	0.320703681	0.062799893	0.136036211	0.509369001	-0.04515365	0.943098014	NA	NA	NA	NA	NA	NA	NA	NA	NA	NA	NA	NA	NA
ENST00000256429	NA	NA	NA	NA	NA	NA	NA	NA	NA	NA	NA	NA	NA	NA	NA	NA	NA	NA	NA	NA	NA	NA	NA	NA	NA	NA	NA	NA	NA	NA	0.422702306	1.28E-05	0.313047284	0.004446521	0.162384418	0.3968701	NA	NA	NA	NA	NA	NA	NA	NA	NA	NA	NA	NA	NA
ENST00000256433	0.308187973	0.88944636	-0.196543755	0.72992952	0.165939359	0.999975927	0.048310761	0.999910412	-0.169620441	0.999301108	0.04587115	0.959383767	0.175788296	0.927726333	-0.673339686	0.199116143	-0.331122464	0.57515783	-0.031485733	0.99989366	0.409468703	0.400403728	0.728880541	0.025305683	-0.196391285	0.847439862	0.253109426	0.615993997	0.456827671	0.626880784	NA	NA	NA	NA	NA	NA	NA	NA	NA	NA	NA	NA	NA	NA	NA	NA	NA	NA	NA
ENST00000256443	0.951853435	0.000187839	0.869403793	0.000841226	0.276770878	0.89897535	0.284050572	0.999910412	1.006734193	4.28E-05	0.551321322	0.092915513	0.214967889	0.85323909	0.643348337	0.087262625	-0.291372126	0.593465675	0.463694522	0.618051713	0.787544506	0.00437082	0.687642454	0.012432299	0.676821127	0.0315443	0.518336223	0.097053936	0.550312452	0.191612424	0.849735364	6.39E-07	0.433512769	0.042697963	0.451745931	0.050029204	NA	NA	NA	NA	NA	NA	NA	NA	NA	NA	NA	NA	NA
ENST00000256463	0.079378931	0.995956225	-0.618727677	0.060887816	0.157170896	0.999975927	0.025597803	0.999910412	-0.044552758	0.999301108	0.161176794	0.791441399	-0.1387809	0.944995724	-0.195435487	0.999797392	0.166665099	0.784572321	-0.23258944	0.99989366	0.519578715	0.16095148	0.416083758	0.283867385	-0.178406588	0.849421424	0.498735243	0.146842443	0.120773783	0.999994098	NA	NA	NA	NA	NA	NA	NA	NA	NA	NA	NA	NA	NA	NA	NA	NA	NA	NA	NA
ENST00000256495	0.375952688	0.320705867	0.230602429	0.42633932	0.600184074	0.004169283	-0.060761425	0.999910412	0.387106041	0.274295904	0.649627861	0.000870684	-0.039065163	0.987706988	0.212284857	0.999797392	0.52940137	0.044917805	-0.11586942	0.99989366	0.750718555	7.29E-05	-0.09312112	0.850713621	0.322151761	0.337042216	0.519078602	0.011882632	-0.020184784	0.999994098	0.323868543	0.002285172	0.623489527	1.06E-11	-0.075615242	0.822491823	NA	NA	NA	NA	NA	NA	NA	NA	NA	NA	NA	NA	NA
ENST00000256544	0.363569402	0.604961829	0.476602931	0.091385537	0.043290007	0.999975927	0.115859309	0.999910412	0.338934422	0.743929802	0.026817039	0.970842947	-0.108985104	0.951961388	0.220568643	0.999797392	0.027351249	0.965384754	0.298917336	0.99989366	0.207552751	0.662269973	0.332660032	0.333906101	0.372549664	0.368552897	0.247255927	0.488405394	0.250143313	0.999994098	0.361897783	0.019970641	0.12879349	0.528641844	0.183141247	0.524428266	NA	NA	NA	NA	NA	NA	NA	NA	NA	NA	NA	NA	NA
ENST00000256594	0.07557994	0.995956225	-0.125227803	0.85975151	0.071724059	0.999975927	-0.405797432	0.999910412	-0.097685347	0.999301108	0.528769173	0.250908815	0.169581938	0.938408938	-0.226839855	0.999797392	0.557931965	0.266697228	-0.129699613	0.99989366	0.281327007	0.673766039	0.056071899	NA	-0.396135896	0.573652463	0.65311389	0.08587443	-0.147975658	0.999994098	-0.157686533	0.698852443	0.434372946	0.076594346	-0.063620009	0.945772352	NA	NA	NA	NA	NA	NA	NA	NA	NA	NA	NA	NA	NA
ENST00000256640	NA	NA	NA	NA	NA	NA	NA	NA	NA	NA	NA	NA	NA	NA	NA	NA	NA	NA	NA	NA	NA	NA	NA	NA	NA	NA	NA	NA	NA	NA	0.527883181	0.004819348	-0.196344126	0.460068039	0.224399554	0.640853258	NA	NA	NA	NA	NA	NA	NA	NA	NA	NA	NA	NA	NA
ENST00000256644	0.005872812	0.999359632	-0.512504451	0.213397026	0.288171628	0.955009874	-0.116779054	0.999910412	-0.248277635	0.999301108	0.653666391	0.092823466	0.138479889	0.952803025	-0.240423291	0.999797392	0.369006667	0.50012449	-0.127184454	0.99989366	0.43662133	0.377771278	0.331060062	0.537034875	-0.517789121	0.336628272	0.813323672	0.01293068	0.273691228	0.999994098	-0.322756998	0.285841963	0.539702668	0.016300187	0.158989405	0.802356086	NA	NA	NA	NA	NA	NA	NA	NA	NA	NA	NA	NA	NA
ENST00000256682	0.079523998	0.995781018	-0.135731823	0.749256266	0.165119168	0.999975927	0.070839951	0.999910412	0.076979262	0.999301108	0.541716205	0.032241658	0.23253184	0.744522822	-0.127666062	0.999797392	0.430285614	0.206769999	0.124343019	0.99989366	0.473964248	0.082815045	0.308514494	0.342673514	-0.099873125	0.910306562	0.415464434	0.121446482	0.160651092	0.999994098	-0.03821768	0.908850547	0.415179005	0.001610704	0.184590884	0.455739708	NA	NA	NA	NA	NA	NA	NA	NA	NA	NA	NA	NA	NA
ENST00000256686	NA	NA	NA	NA	NA	NA	NA	NA	NA	NA	NA	NA	NA	NA	NA	NA	NA	NA	NA	NA	NA	NA	NA	NA	NA	NA	NA	NA	NA	NA	NA	NA	NA	NA	NA	NA	NA	NA	NA	NA	NA	NA	NA	NA	NA	NA	NA	NA	NA
ENST00000256759	0.308104188	0.480463085	0.349963922	0.109631668	0.683573073	5.05E-05	0.749349088	1.16E-05	0.693598883	4.67E-05	1.037527923	4.63E-12	1.122094046	6.16E-14	0.598176708	0.001729823	0.858960922	3.18E-07	0.738350276	1.54E-05	0.644673593	0.000193926	0.766948352	1.45E-06	0.470475597	0.026940523	0.939105111	8.31E-10	0.904805476	6.02E-09	0.449052104	0.0014394	0.849000866	5.23E-13	0.880741474	9.13E-14	0.164469219	0.067798409	NA	NA	NA	NA	NA	NA	NA	NA	NA	NA	NA
ENST00000256830	0.636098616	0.040405974	0.741873104	0.003126658	0.072432274	0.999975927	0.328193635	0.999910412	0.549807317	0.131145438	0.032173091	0.965702249	-0.177855076	0.887917119	0.556793776	0.153194811	0.265998557	0.533566821	0.160072874	0.99989366	0.380801452	0.293994531	-0.012685126	0.991789091	0.559195573	0.08940951	-0.161388571	0.720713761	-0.186060998	0.999994098	0.665436272	1.83E-05	0.126874915	0.624251857	-0.021743302	0.981323912	NA	NA	NA	NA	NA	NA	NA	NA	NA	NA	NA	NA	NA
ENST00000256832	0.581056992	0.075732544	0.680197345	0.006545862	0.096483311	0.999975927	0.342671881	0.999910412	0.513716524	0.175475074	0.094694784	0.870758054	-0.239103987	0.785493521	0.524199584	0.195447557	0.301024195	0.444897482	0.180061851	0.99989366	0.35312076	0.332607447	0.010239981	0.994066698	0.504606582	0.13931123	-0.107669519	0.823824449	-0.109724604	0.999994098	0.608368147	7.02E-05	0.158407118	0.495789951	-0.000976682	0.998776149	NA	NA	NA	NA	NA	NA	NA	NA	NA	NA	NA	NA	NA
ENST00000256951	0.674865345	2.53E-06	0.547851005	0.000351418	0.793098122	5.95E-09	0.823442505	2.87E-09	0.557792335	0.000287491	0.677224252	1.30E-06	1.038562641	9.88E-16	0.571395548	0.000279943	0.409072936	0.037487793	0.664847039	6.53E-06	1.151685305	2.46E-19	0.965051707	7.16E-14	0.730730506	1.03E-07	0.781732167	6.42E-09	0.994477075	2.47E-14	0.591045829	3.77E-06	0.77824788	7.87E-11	0.907024456	1.46E-14	-0.400348196	0.098560209	NA	NA	NA	NA	NA	NA	NA	NA	NA	NA	NA
ENST00000256996	NA	NA	NA	NA	NA	NA	NA	NA	NA	NA	NA	NA	NA	NA	NA	NA	NA	NA	NA	NA	NA	NA	NA	NA	NA	NA	NA	NA	NA	NA	0.05474945	0.874589918	-0.135082014	0.556163733	-0.399417597	0.02825066	NA	NA	NA	NA	NA	NA	NA	NA	NA	NA	NA	NA	NA
ENST00000257013	0.150535159	0.995781018	0.030922992	0.968270265	0.283216392	0.945679384	-0.111825748	0.999910412	0.009423893	0.999301108	0.479544672	0.260246958	0.184600155	0.915613591	-0.091472263	0.999797392	0.651234835	0.127916145	0.095802587	0.99989366	0.681161427	0.055582177	0.300284097	0.571845717	-0.211945035	0.826255514	0.736890223	0.020425101	0.148257845	0.999994098	-0.031250442	0.949148015	0.588455518	0.00103058	0.146485504	0.779848659	NA	NA	NA	NA	NA	NA	NA	NA	NA	NA	NA	NA	NA
ENST00000257075	NA	NA	NA	NA	NA	NA	NA	NA	NA	NA	NA	NA	NA	NA	NA	NA	NA	NA	NA	NA	NA	NA	NA	NA	NA	NA	NA	NA	NA	NA	0.129557957	0.529968717	-0.001399537	0.996115271	0.264245165	0.086019974	NA	NA	NA	NA	NA	NA	NA	NA	NA	NA	NA	NA	NA
ENST00000257100	0.947602782	1.49E-05	0.629278912	0.01253639	1.067649743	3.92E-07	0.831157255	0.001457685	1.044954274	5.89E-07	1.478076561	4.25E-14	1.035766134	5.57E-06	0.853190601	0.000301412	1.094388837	8.20E-06	0.701626522	0.023215955	1.009442826	4.18E-06	0.848963473	0.000231908	0.804023269	0.000513917	1.479382251	3.87E-14	1.022404428	6.58E-06	0.899351	4.83E-11	1.286239189	9.32E-22	0.824504678	3.62E-08	NA	NA	NA	NA	NA	NA	NA	NA	NA	NA	NA	NA	NA
ENST00000257118	-0.204753988	0.897724607	-0.100385296	0.821695622	0.186930937	0.96546841	0.126723462	0.999910412	0.151552095	0.999301108	0.521538283	0.029956631	-0.02529695	0.992067356	0.063294948	0.999797392	0.056740831	0.917376568	0.168906277	0.99989366	0.321618175	0.312747004	0.093960326	0.863004258	0.103427005	0.898631146	0.562465115	0.010340562	0.00274305	0.999994098	0.020337277	0.958565884	0.368437352	0.012366922	0.056246899	0.920633428	NA	NA	NA	NA	NA	NA	NA	NA	NA	NA	NA	NA	NA
ENST00000257177	0.031167862	0.996041187	0.129342962	0.732242386	-0.130023001	0.999975927	-0.162860363	0.999910412	0.009636737	0.999301108	-0.07622015	0.878721181	-0.47650917	0.091840524	0.00428786	0.999797392	-0.028123734	0.959829551	-0.085906213	0.99989366	-0.152454166	0.735419619	-0.370172112	0.157131854	0.16263828	0.78945073	-0.278648304	0.322767991	-0.237046309	0.965854169	0.088676789	0.693322214	-0.141341719	0.377315952	-0.284733233	0.045782978	NA	NA	NA	NA	NA	NA	NA	NA	NA	NA	NA	NA	NA
ENST00000257189	0.195429871	0.896040643	0.178091139	0.580077054	0.385700357	0.227845176	0.173872693	0.999910412	0.122328827	0.999301108	0.087440338	0.849402972	0.18579615	0.799996709	0.172929966	0.999797392	0.356567143	0.192954447	0.12304403	0.99989366	0.477829533	0.033534546	0.241874163	0.448927265	0.243320202	0.566902445	-0.036002803	0.939343736	0.151578887	0.999994098	0.183448473	0.36291415	0.274027383	0.063509472	0.170212279	0.528121883	NA	NA	NA	NA	NA	NA	NA	NA	NA	NA	NA	NA	NA
ENST00000257247	-0.223271533	0.725365017	0.036436783	0.925026549	0.091048166	0.999975927	-0.034170044	0.999910412	-0.0513764	0.999301108	0.059200149	0.881422714	-2.85E-05	0.999961933	-0.008704141	0.999797392	-0.008533335	0.982841159	-0.11183517	0.99989366	0.035757862	0.941587615	-0.271910948	0.206422952	-0.068588059	0.918322626	-0.322001124	0.090912221	-0.201021654	0.886484591	NA	NA	NA	NA	NA	NA	NA	NA	NA	NA	NA	NA	NA	NA	NA	NA	NA	NA	NA
ENST00000257261	NA	NA	NA	NA	NA	NA	NA	NA	NA	NA	NA	NA	NA	NA	NA	NA	NA	NA	NA	NA	NA	NA	NA	NA	NA	NA	NA	NA	NA	NA	NA	NA	NA	NA	NA	NA	0.308379717	0.010235924	NA	NA	NA	NA	NA	NA	NA	NA	NA	NA	NA
ENST00000257262	0.415007607	0.682741041	-0.168300102	0.771083698	-0.003939587	0.999975927	-0.374057269	0.999910412	-0.14086182	0.999301108	0.237694689	0.677641861	0.187120791	0.906889094	-0.241084215	0.999797392	0.16185033	0.799041474	-0.434828034	0.873364131	0.128615018	0.87562588	0.086715884	0.918307681	-0.143056109	0.898631146	0.632723645	0.054602755	-0.164329089	0.999994098	NA	NA	NA	NA	NA	NA	NA	NA	NA	NA	NA	NA	NA	NA	NA	NA	NA	NA	NA
ENST00000257287	NA	NA	NA	NA	NA	NA	NA	NA	NA	NA	NA	NA	NA	NA	NA	NA	NA	NA	NA	NA	NA	NA	NA	NA	NA	NA	NA	NA	NA	NA	-0.008396737	0.990505575	-0.483167139	0.069446919	-0.340282254	0.415157579	NA	NA	NA	NA	NA	NA	NA	NA	NA	NA	NA	NA	NA
ENST00000257435	-0.346489978	0.896040643	-0.120165159	0.876549464	-0.276765654	NA	-0.507063248	0.999910412	-0.229953222	0.999301108	-0.369545188	0.558146471	-0.891462383	0.054899312	-0.250949111	0.999797392	0.131765581	0.867960056	-0.231485019	0.99989366	-0.000192667	0.999865958	-0.221258753	NA	-0.055397311	0.972701698	0.057905267	0.94694065	-0.486401654	0.783560778	-0.097047233	0.847642418	-0.11687414	0.761808954	-0.580577772	0.028159537	NA	NA	NA	NA	NA	NA	NA	NA	NA	NA	NA	NA	NA
ENST00000257497	0.30677822	0.167973055	0.04100679	0.898635992	0.330645048	0.071875512	0.310791437	0.212311351	0.208994385	0.715678151	0.185073592	0.397189629	0.343268374	0.055216738	0.152252169	0.999797392	0.271980201	0.160868764	0.147733678	0.99989366	0.656575266	1.72E-07	0.540209941	3.29E-05	0.264561943	0.231910209	0.401662966	0.004693874	0.529090569	0.000105365	0.190095665	0.291705669	0.375166304	0.002314764	0.384324477	0.002391906	-0.324707625	0.022144539	NA	NA	NA	NA	NA	NA	NA	NA	NA	NA	NA
ENST00000257527	0.210619256	0.909665376	0.336211579	0.270690428	0.498533628	0.110243145	0.261163062	0.999910412	0.46482207	0.22034134	1.099421486	1.86E-08	0.783756538	0.000628633	0.373406566	0.664143536	0.828237293	0.000475368	0.332680637	0.873752389	0.626165197	0.009466197	0.268707143	0.471493113	0.249212835	0.644553897	0.639258922	0.004992257	0.326625228	0.69760251	0.327396132	0.136057381	0.766830218	3.42E-07	0.389095704	0.060203716	0.156557313	0.043258992	NA	NA	NA	NA	NA	NA	NA	NA	NA	NA	NA
ENST00000257536	NA	NA	NA	NA	NA	NA	NA	NA	NA	NA	NA	NA	NA	NA	NA	NA	NA	NA	NA	NA	NA	NA	NA	NA	NA	NA	NA	NA	NA	NA	-0.286123833	0.439219479	0.391679666	0.167085609	0.582281106	0.029114898	NA	NA	NA	NA	NA	NA	NA	NA	NA	NA	NA	NA	NA
ENST00000257566	NA	NA	NA	NA	NA	NA	NA	NA	NA	NA	NA	NA	NA	NA	NA	NA	NA	NA	NA	NA	NA	NA	NA	NA	NA	NA	NA	NA	NA	NA	0.118744063	0.806272121	0.472772877	0.066761318	-0.255301562	0.640906821	NA	NA	NA	NA	NA	NA	NA	NA	NA	NA	NA	NA	NA
ENST00000257570	NA	NA	NA	NA	NA	NA	NA	NA	NA	NA	NA	NA	NA	NA	NA	NA	NA	NA	NA	NA	NA	NA	NA	NA	NA	NA	NA	NA	NA	NA	0.761147107	NA	0.827000722	0.054709453	0.543973884	NA	NA	NA	NA	NA	NA	NA	NA	NA	NA	NA	NA	NA	NA
ENST00000257604	0.183821002	0.976938297	0.256700242	0.551661625	-0.43119277	0.483775838	-0.020640732	0.999910412	0.28945375	0.989611206	-0.837468371	0.003324788	-0.327808887	0.676059583	-0.194966711	0.999797392	-0.631952633	0.138644761	-0.254778676	0.99989366	-0.39718928	0.34747374	-0.171700013	0.778918988	-0.064666808	0.956992072	-0.359851493	0.338705965	-0.269468183	0.999994098	0.126893017	0.698920375	-0.510392425	0.003433925	-0.224943728	0.522817482	NA	NA	NA	NA	NA	NA	NA	NA	NA	NA	NA	NA	NA
ENST00000257626	NA	NA	NA	NA	NA	NA	NA	NA	NA	NA	NA	NA	NA	NA	NA	NA	NA	NA	NA	NA	NA	NA	NA	NA	NA	NA	NA	NA	NA	NA	0.473974515	0.007353633	0.500753914	0.005356511	0.335004393	0.189756063	NA	NA	NA	NA	NA	NA	NA	NA	NA	NA	NA	NA	NA
ENST00000257745	0.045501174	0.995956225	0.123630788	0.728067403	-0.223876916	0.828651903	0.056320707	0.999910412	0.143492419	0.999301108	-0.385682018	0.114942684	-0.235910915	0.659901248	-0.057360656	0.999797392	-0.158740315	0.689873485	-0.156881265	0.99989366	-0.193566871	0.596213474	-0.119157127	0.783625821	0.141992783	0.811878079	-0.507694259	0.01177588	-0.052126285	0.999994098	0.090957392	0.67575356	-0.300115427	0.014089399	-0.108009801	0.729287937	NA	NA	NA	NA	NA	NA	NA	NA	NA	NA	NA	NA	NA
ENST00000257749	0.547527418	0.348555968	0.60058175	0.084986693	0.474675378	0.474106876	0.431493591	0.999910412	0.542076001	0.36844878	0.378881308	0.415059925	0.456447519	0.502872589	0.851454691	0.01234384	0.880792973	0.017554465	0.722497831	0.145277007	0.557864291	0.150855496	0.144910899	0.851774264	0.548364286	0.231051663	0.349504041	0.413370777	0.238782467	0.999994098	0.701519797	1.60E-05	0.566256961	0.001718429	0.282461352	0.424473368	NA	NA	NA	NA	NA	NA	NA	NA	NA	NA	NA	NA	NA
ENST00000257770	-0.037279892	0.995956225	-0.021626319	0.960990744	0.163470981	0.944389716	-0.175815273	0.999910412	0.14736741	0.999301108	0.37332502	0.07063966	0.092972683	0.934844779	0.000329441	0.999797392	0.149745126	0.635467417	-0.265723748	0.801880724	-0.146558726	0.674335547	-0.244574012	0.327179991	0.144752765	0.770692553	0.289602327	0.178155426	-0.025425993	0.999994098	NA	NA	NA	NA	NA	NA	0.103451112	0.037882344	NA	NA	NA	NA	NA	NA	NA	NA	NA	NA	NA
ENST00000257787	0.255110519	0.912537224	0.178447392	0.734113032	0.278473284	0.92339376	0.117143749	0.999910412	0.146473835	0.999301108	0.471867335	0.224168872	0.024463611	0.993807583	0.454289528	0.681554463	0.802717394	0.023979474	-0.226488552	0.99989366	0.263632239	0.632374196	0.260957687	0.617839043	0.15426445	0.882343952	0.417465728	0.257994167	0.116431542	0.999994098	0.249934837	0.316414679	0.458966352	0.010388523	0.052904818	0.944311766	NA	NA	NA	NA	NA	NA	NA	NA	NA	NA	NA	NA	NA
ENST00000257821	-0.117784693	0.995781018	0.043896049	0.94470267	-0.151127961	0.999975927	-0.052878985	0.999910412	-0.403842994	0.605893622	-0.394487356	0.301245683	-0.355467476	0.57188807	-0.355094908	0.877589868	-0.321227649	0.510301889	-0.010644975	0.99989366	-0.563105533	0.088345899	-0.256835072	0.581488938	-0.060483236	0.956332661	-0.380802611	0.276675355	-0.271941652	0.999994098	-0.122093066	0.690196029	-0.39881422	0.026949415	-0.200006771	0.565518612	NA	NA	NA	NA	NA	NA	NA	NA	NA	NA	NA	NA	NA
ENST00000257831	0.166371602	0.894798608	0.205885513	0.390990448	0.365225421	0.107202858	0.416904241	0.070003589	0.086296265	0.999301108	0.248206246	0.306983513	0.240540389	0.514942682	0.051403792	0.999797392	0.322571529	0.202888861	0.156455452	0.99989366	0.464306112	0.009204414	0.537836929	0.000705251	0.150707382	0.739593808	0.444040925	0.009547661	0.455892198	0.018006081	0.126333316	0.478546287	0.373223682	0.000385191	0.379194505	0.000295322	NA	NA	NA	NA	NA	NA	NA	NA	NA	NA	NA	NA	NA
ENST00000257836	0.094295331	0.995781018	0.122667694	0.772235402	0.039641715	0.999975927	0.505251663	0.128652124	0.19188203	0.999301108	0.000770897	0.999001041	0.272673561	0.63399055	-0.008212298	0.999797392	-0.00536382	0.992701633	0.310661155	0.899812278	0.041323372	0.95151491	0.468244232	0.057843467	0.277084037	0.532648276	0.103285816	0.80559297	0.288117394	0.805536612	0.141471226	0.438305859	0.053060865	0.790184659	0.372163243	0.001748635	NA	NA	NA	NA	NA	NA	NA	NA	NA	NA	NA	NA	NA
ENST00000257899	0.07145027	NA	-0.182379698	NA	0.215182954	NA	0.054308882	NA	-0.097252074	0.999301108	0.421665579	0.547237021	-0.109592164	0.979807944	-0.053333087	NA	0.719341856	0.205260811	0.059087566	NA	0.921110046	0.051041347	0.274681786	NA	0.183585505	NA	0.740770295	NA	-0.104146678	NA	-0.034149266	0.962059046	0.675827272	0.015141769	0.065266729	0.957135713	NA	NA	NA	NA	NA	NA	NA	NA	NA	NA	NA	NA	NA
ENST00000257934	NA	NA	NA	NA	NA	NA	NA	NA	NA	NA	NA	NA	NA	NA	NA	NA	NA	NA	NA	NA	NA	NA	NA	NA	NA	NA	NA	NA	NA	NA	-0.353754284	0.418383277	-0.902543759	0.002120443	-0.130993468	0.904370107	NA	NA	NA	NA	NA	NA	NA	NA	NA	NA	NA	NA	NA
ENST00000257935	NA	NA	NA	NA	NA	NA	NA	NA	NA	NA	NA	NA	NA	NA	NA	NA	NA	NA	NA	NA	NA	NA	NA	NA	NA	NA	NA	NA	NA	NA	0.46365428	0.094501429	-0.161741755	0.645293452	-0.018273597	0.98932575	NA	NA	NA	NA	NA	NA	NA	NA	NA	NA	NA	NA	NA
ENST00000257966	NA	NA	NA	NA	NA	NA	NA	NA	NA	NA	NA	NA	NA	NA	NA	NA	NA	NA	NA	NA	NA	NA	NA	NA	NA	NA	NA	NA	NA	NA	NA	NA	NA	NA	NA	NA	0.002867127	0.076940311	NA	NA	NA	NA	NA	NA	NA	NA	NA	NA	NA
ENST00000258014	0.892481953	NA	0.512068008	NA	0.740284835	NA	0.796974742	0.432521246	0.960499235	0.089732452	0.678151181	0.234308396	0.628356057	0.467864963	0.981521114	NA	0.891055424	0.09576368	0.959467182	NA	0.763768876	0.15211939	0.958619123	NA	0.853760829	NA	1.202422184	0.002898662	1.042904898	NA	0.868293048	0.000790235	1.038521424	1.73E-05	0.973376978	0.000114044	NA	NA	NA	NA	NA	NA	NA	NA	NA	NA	NA	NA	NA
ENST00000258104	-0.021423928	0.99881982	0.411909281	0.278011254	-0.395462878	0.656063383	-0.479655318	0.79702586	-0.005958765	0.999301108	-0.651104233	0.058588491	-0.065801676	0.985692924	0.130017298	0.999797392	-0.328330214	0.535549053	0.068741305	0.99989366	-0.435289188	0.315128375	-0.401113516	0.350220864	0.2152883	0.802998346	-0.441295751	0.236750685	-0.556562234	0.314831718	0.208765433	0.481509226	-0.466811254	0.01789678	-0.337484796	0.228367119	NA	NA	NA	NA	NA	NA	NA	NA	NA	NA	NA	NA	NA
ENST00000258111	NA	NA	NA	NA	NA	NA	NA	NA	NA	NA	NA	NA	NA	NA	NA	NA	NA	NA	NA	NA	NA	NA	NA	NA	NA	NA	NA	NA	NA	NA	0.349833558	0.568682284	-0.73869899	0.073703448	-0.412238326	NA	NA	NA	NA	NA	NA	NA	NA	NA	NA	NA	NA	NA	NA
ENST00000258148	0.247840545	0.888449352	0.489345039	0.088146396	0.060150495	0.999975927	0.190460821	0.999910412	0.128504989	0.999301108	0.02476192	0.973842227	-0.077794391	0.974908237	0.096788817	0.999797392	0.119439038	0.827626631	0.143892686	0.99989366	0.305765211	0.451244114	0.160521466	0.768344056	0.402797604	0.319751554	-0.259372249	0.487675931	0.049801424	0.999994098	0.327112413	0.09110362	0.048484055	0.869126095	0.058172688	0.930790025	NA	NA	NA	NA	NA	NA	NA	NA	NA	NA	NA	NA	NA
ENST00000258149	0.286585883	0.617700891	0.342014793	0.142297971	0.194093651	0.91510067	0.20635382	0.999910412	0.145706234	0.999301108	0.015032586	0.980083331	-0.017684441	0.993429685	0.118843883	0.999797392	0.06348389	0.887643321	0.058740948	0.99989366	0.434723736	0.051447368	0.215095445	0.506383802	0.349908706	0.233034039	-0.013167108	0.9782262	0.070100141	0.999994098	0.278551241	0.06987625	0.152327541	0.375479109	0.082481374	0.848665632	NA	NA	NA	NA	NA	NA	NA	NA	NA	NA	NA	NA	NA
ENST00000258157	NA	NA	NA	NA	NA	NA	NA	NA	NA	NA	NA	NA	NA	NA	NA	NA	NA	NA	NA	NA	NA	NA	NA	NA	NA	NA	NA	NA	NA	NA	NA	NA	NA	NA	NA	NA	NA	NA	NA	NA	NA	NA	NA	NA	NA	NA	NA	NA	NA
ENST00000258173	NA	NA	NA	NA	NA	NA	NA	NA	NA	NA	NA	NA	NA	NA	NA	NA	NA	NA	NA	NA	NA	NA	NA	NA	NA	NA	NA	NA	NA	NA	-0.063274169	0.932347605	-0.725258891	0.019416957	-0.212548556	0.804031818	NA	NA	NA	NA	NA	NA	NA	NA	NA	NA	NA	NA	NA
ENST00000258201	-0.380363232	0.716680895	-0.427109595	0.252271462	-0.136123592	0.999975927	-0.474100968	0.74112884	-0.196969963	0.999301108	-0.471904818	0.236668866	-0.573826712	0.187919632	-0.483810029	0.592114222	-0.395312029	0.438026625	-0.678289446	0.142204133	-0.496727833	0.215258543	-0.555301424	0.101937534	-0.125185115	0.90901867	-0.367208881	0.352087199	-0.674383903	0.083781457	-0.292036001	0.141256773	-0.375169322	0.032682396	-0.625888572	2.41E-05	NA	NA	NA	NA	NA	NA	NA	NA	NA	NA	NA	NA	NA
ENST00000258317	NA	NA	NA	NA	NA	NA	NA	NA	NA	NA	NA	NA	NA	NA	NA	NA	NA	NA	NA	NA	NA	NA	NA	NA	NA	NA	NA	NA	NA	NA	0.003096433	0.997423462	-0.729917092	0.090834238	-0.355565868	NA	NA	NA	NA	NA	NA	NA	NA	NA	NA	NA	NA	NA	NA
ENST00000258349	-0.079458779	0.995781018	-0.090236267	0.865548565	0.092394111	0.999975927	0.541215974	0.202089705	-0.060192564	0.999301108	-0.155780443	0.762983151	0.130556365	0.93861296	-0.110312842	0.999797392	-0.11013811	0.847642139	0.310981091	0.99989366	-0.028145289	0.971266744	0.474511605	0.111345088	-0.003554754	0.997223215	-0.517880868	0.068386374	0.164188681	0.999994098	NA	NA	NA	NA	NA	NA	NA	NA	NA	NA	NA	NA	NA	NA	NA	NA	NA	NA	NA
ENST00000258381	NA	NA	NA	NA	NA	NA	NA	NA	NA	NA	NA	NA	NA	NA	NA	NA	NA	NA	NA	NA	NA	NA	NA	NA	NA	NA	NA	NA	NA	NA	-0.137388199	0.739728904	-0.084963635	0.829957411	-0.852937709	1.20E-05	NA	NA	NA	NA	NA	NA	NA	NA	NA	NA	NA	NA	NA
ENST00000258382	NA	NA	NA	NA	NA	NA	NA	NA	NA	NA	NA	NA	NA	NA	NA	NA	NA	NA	NA	NA	NA	NA	NA	NA	NA	NA	NA	NA	NA	NA	-0.163581548	0.69688602	-0.109834079	0.783134369	-0.769495655	0.000396405	NA	NA	NA	NA	NA	NA	NA	NA	NA	NA	NA	NA	NA
ENST00000258405	-0.188245	0.826353957	-0.288023233	0.150675557	-0.103011345	0.999975927	-0.466065062	0.015009824	-0.035263585	0.999301108	-0.269135411	0.224995952	-0.353118479	0.110030218	-0.061565075	0.999797392	-0.151756735	0.618894651	-0.745839141	7.02E-07	-0.438808857	0.012424363	-0.778371795	1.79E-08	-0.012039725	0.98872667	-0.234397087	0.267978394	-0.610568305	7.67E-05	-0.111764517	0.613030533	-0.23317112	0.099040531	-0.581005793	7.38E-08	NA	NA	NA	NA	NA	NA	NA	NA	NA	NA	NA	NA	NA
ENST00000258412	0.090872104	0.968606041	-0.028643208	0.924338204	0.087735825	0.999975927	0.08887937	0.999910412	0.026425484	0.999301108	0.152448265	0.45188666	0.380078724	0.005828672	0.003516427	0.999797392	0.066244319	0.802334374	0.091332508	0.99989366	0.100031743	0.704866616	0.174381374	0.349395286	0.163622963	0.531462281	0.180415461	0.285998841	0.183503366	0.683978186	NA	NA	NA	NA	NA	NA	NA	NA	NA	NA	NA	NA	NA	NA	NA	NA	NA	NA	NA
ENST00000258416	-0.168860916	0.991700818	-0.598842535	0.083637376	0.103525003	0.999975927	-0.007095344	0.999910412	-0.251683885	0.999301108	0.193472127	0.749730592	0.108343876	0.965282633	-0.317068929	0.999797392	-0.10235849	0.887088203	-0.150757402	0.99989366	0.520225051	0.183489909	0.298886245	0.543657394	-0.33219292	0.608291212	0.292744394	0.511061672	0.131525883	0.999994098	NA	NA	NA	NA	NA	NA	NA	NA	NA	NA	NA	NA	NA	NA	NA	NA	NA	NA	NA
ENST00000258418	0.511024872	0.000666779	0.255052484	0.184840746	0.246376626	0.446100779	0.406994862	0.037123238	0.514403125	0.000532655	0.518161322	0.000324742	0.311152068	0.165659951	0.39474384	0.042078244	0.177994089	0.495970919	0.396318733	0.052299409	0.613396562	9.82E-06	0.599386847	1.05E-05	0.397306555	0.023089211	0.476429926	0.000959638	0.478855394	0.002447225	0.417309678	0.000151334	0.424492015	0.000102414	0.435381165	7.79E-05	-0.247009852	0.073678038	NA	NA	NA	NA	NA	NA	NA	NA	NA	NA	NA
ENST00000258494	0.482302149	0.798915014	-0.084319249	NA	-0.111264619	NA	-0.576724208	0.999910412	0.456135186	0.947385452	-0.0927486	0.928942489	-0.886798099	0.093530343	0.46804115	NA	-0.0833384	0.927956681	-0.434875852	NA	0.247700777	0.784275324	-0.419585271	NA	-0.129759401	NA	-0.616053189	0.222069937	-0.50864739	NA	NA	NA	NA	NA	NA	NA	NA	NA	NA	NA	NA	NA	NA	NA	NA	NA	NA	NA	NA
ENST00000258607	-0.235626329	0.973376931	-0.45616603	0.338624663	-0.028113512	0.999975927	-0.472038893	0.999910412	-0.363501379	0.989611206	0.050818728	0.959383767	-1.003284707	0.009379613	-0.21607665	0.999797392	-0.49373565	0.37332267	-0.626444461	0.52741425	-0.06365561	0.952964244	-0.484103978	0.325182343	-0.08220094	0.955677255	-0.218826349	0.72430947	-0.518684739	0.616171552	-0.225646506	0.510999235	-0.12840862	0.705228118	-0.66258393	0.001663354	NA	NA	NA	NA	NA	NA	NA	NA	NA	NA	NA	NA	NA
ENST00000258672	NA	NA	NA	NA	NA	NA	NA	NA	NA	NA	NA	NA	NA	NA	NA	NA	NA	NA	NA	NA	NA	NA	NA	NA	NA	NA	NA	NA	NA	NA	-0.247207758	0.646805826	-0.722575059	0.022512812	-0.0611771	0.963813527	NA	NA	NA	NA	NA	NA	NA	NA	NA	NA	NA	NA	NA
ENST00000258679	NA	NA	NA	NA	NA	NA	NA	NA	NA	NA	NA	NA	NA	NA	NA	NA	NA	NA	NA	NA	NA	NA	NA	NA	NA	NA	NA	NA	NA	NA	0.138965956	0.619808199	0.456985437	0.005574789	0.104067134	0.843388549	NA	NA	NA	NA	NA	NA	NA	NA	NA	NA	NA	NA	NA
ENST00000258743	NA	NA	NA	NA	NA	NA	NA	NA	NA	NA	NA	NA	NA	NA	NA	NA	NA	NA	NA	NA	NA	NA	NA	NA	NA	NA	NA	NA	NA	NA	0.675558117	NA	1.404311566	0.000113463	-0.31152443	NA	NA	NA	NA	NA	NA	NA	NA	NA	NA	NA	NA	NA	NA
ENST00000258807	-0.036871835	0.996041187	-0.070628911	0.884391258	0.198812593	0.949776909	0.277250912	0.999910412	0.053116465	0.999301108	0.02540461	0.969472842	0.448216154	0.151965035	0.049852416	0.999797392	0.437426047	0.184519878	0.411187616	0.452707488	0.02754842	0.968179964	0.490789079	0.038649006	0.162071635	0.808753852	0.165055011	0.654210367	0.607372613	0.012079113	0.012734137	0.971664893	0.160481342	0.326411172	0.473214516	4.48E-05	NA	NA	NA	NA	NA	NA	NA	NA	NA	NA	NA	NA	NA
ENST00000258888	-0.299317811	0.963022134	-0.150417544	NA	-0.258678057	NA	0.143494925	0.999910412	-0.076757627	0.999301108	-0.884246486	0.064074274	-0.106131414	0.981417366	-0.030134715	NA	-0.676740271	0.235138091	-0.180588611	NA	-0.134543391	0.905598044	-0.029071899	NA	0.052035318	NA	-0.46192768	0.421305518	0.13593039	NA	NA	NA	NA	NA	NA	NA	NA	NA	NA	NA	NA	NA	NA	NA	NA	NA	NA	NA	NA
ENST00000258962	-0.109418316	0.995781018	-0.560664698	0.036115529	-0.037305621	0.999975927	-0.115859059	0.999910412	-0.154521267	0.999301108	0.01043918	0.989240723	0.070192046	0.976489344	-0.301855571	0.941321655	-0.197949143	0.671814571	-0.117362862	0.99989366	-0.071510999	0.919317065	0.132708457	0.803589431	-0.205961892	0.755633826	0.035214108	0.951271502	0.006796066	0.999994098	NA	NA	NA	NA	NA	NA	NA	NA	NA	NA	NA	NA	NA	NA	NA	NA	NA	NA	NA
ENST00000258963	-0.255583314	0.958822361	-0.570685453	0.184653998	0.354852128	0.892846488	-0.206767102	0.999910412	0.089231361	0.999301108	0.556202281	0.234308396	-0.328923918	0.784234559	0.065549635	0.999797392	0.741622698	0.11293551	0.038414041	0.99989366	0.654682243	0.1270697	0.105191799	NA	-0.059477441	0.968221723	0.799211218	0.026349209	0.08749322	0.999994098	-0.110885907	0.81300198	0.651641702	0.003503862	-0.076871919	0.933269021	NA	NA	NA	NA	NA	NA	NA	NA	NA	NA	NA	NA	NA
ENST00000258969	NA	NA	NA	NA	NA	NA	NA	NA	NA	NA	NA	NA	NA	NA	NA	NA	NA	NA	NA	NA	NA	NA	NA	NA	NA	NA	NA	NA	NA	NA	0.10895516	0.826444612	-0.466084159	0.075689827	0.033501489	0.977442965	NA	NA	NA	NA	NA	NA	NA	NA	NA	NA	NA	NA	NA
ENST00000258991	-0.117008539	0.995330708	-0.177319893	0.609739767	-0.232479455	0.85214188	-0.236551185	0.999910412	-0.272440986	0.838926096	-0.315304703	0.290927101	-0.139305472	0.897089443	-0.192891509	0.999797392	-0.489042689	0.141563161	-0.207208706	0.99989366	-0.23507569	0.522851534	-0.245983391	0.458018327	-0.00157706	0.99853064	-0.412574933	0.089288862	-0.234683337	0.969273941	-0.164064772	0.284455787	-0.316468591	0.003503862	-0.209196946	0.145659578	NA	NA	NA	NA	NA	NA	NA	NA	NA	NA	NA	NA	NA
ENST00000259008	0.330575972	0.833664151	0.542644891	0.115634142	0.320675375	0.863713537	0.333002767	0.999910412	0.906963182	0.001670219	0.641246538	0.058959076	-0.02075915	0.995140303	0.674055191	0.101429341	0.459205767	0.330108403	0.326220984	0.99989366	0.542952238	0.149008839	0.274821592	0.619176081	0.573487989	0.166917758	0.470925873	0.195471516	0.227907517	0.999994098	0.690218041	8.63E-06	0.534761548	0.002363666	0.136015465	0.813033	NA	NA	NA	NA	NA	NA	NA	NA	NA	NA	NA	NA	NA
ENST00000259021	NA	NA	NA	NA	NA	NA	NA	NA	NA	NA	NA	NA	NA	NA	NA	NA	NA	NA	NA	NA	NA	NA	NA	NA	NA	NA	NA	NA	NA	NA	-0.163046147	0.654113422	-0.403669412	0.079763738	-0.101423806	0.888500594	NA	NA	NA	NA	NA	NA	NA	NA	NA	NA	NA	NA	NA
ENST00000259037	NA	NA	NA	NA	NA	NA	NA	NA	NA	NA	NA	NA	NA	NA	NA	NA	NA	NA	NA	NA	NA	NA	NA	NA	NA	NA	NA	NA	NA	NA	NA	NA	NA	NA	NA	NA	NA	NA	NA	NA	NA	NA	NA	NA	NA	NA	NA	NA	NA
ENST00000259043	NA	NA	NA	NA	NA	NA	NA	NA	NA	NA	NA	NA	NA	NA	NA	NA	NA	NA	NA	NA	NA	NA	NA	NA	NA	NA	NA	NA	NA	NA	NA	NA	NA	NA	NA	NA	NA	NA	NA	NA	NA	NA	NA	NA	NA	NA	NA	NA	NA
ENST00000259053	0.40825767	0.784799625	0.560582417	0.179326085	-0.136202327	NA	0.207789639	0.999910412	0.250315844	0.999301108	-0.857291934	0.025393353	-0.347956614	0.772547422	-0.009348471	0.999797392	-0.246062786	0.714477605	0.179023916	0.99989366	-0.213280193	0.789649068	0.100444761	NA	0.496162932	0.404130163	-0.576424698	0.172705052	0.132438538	0.999994098	0.483479862	0.077653755	-0.413040152	0.133530774	-0.06189314	0.955826081	NA	NA	NA	NA	NA	NA	NA	NA	NA	NA	NA	NA	NA
ENST00000259056	0.192038507	0.833664151	0.319909817	0.106531887	0.694490791	2.71E-06	0.704412421	4.71E-06	0.340682403	0.206311906	0.529493751	0.001020331	0.691095835	5.27E-06	0.383860259	0.117584409	0.44963329	0.025776545	0.761936531	3.52E-07	0.699768729	2.55E-06	0.825262656	3.35E-09	0.350748423	0.123768822	0.441788264	0.008313873	0.711074309	1.79E-06	0.306869121	0.002793186	0.580582179	9.61E-12	0.749433209	1.33E-19	NA	NA	NA	NA	NA	NA	NA	NA	NA	NA	NA	NA	NA
ENST00000259119	-0.000870019	0.999664852	0.131082261	0.702778842	0.277550448	0.602688918	-0.142420876	0.999910412	0.048153207	0.999301108	0.006639083	0.991669209	-0.633587975	0.002977423	0.175230388	0.999797392	0.079103867	0.856871218	-0.469710896	0.14430314	0.129009837	0.76885521	-0.395514844	0.09090097	0.00799314	0.993629833	-0.178416484	0.559041135	-0.60804981	0.004864074	0.107735363	0.679035331	0.084214215	0.703461894	-0.486305063	0.000388592	NA	NA	NA	NA	NA	NA	NA	NA	NA	NA	NA	NA	NA
ENST00000259199	NA	NA	NA	NA	NA	NA	NA	NA	NA	NA	NA	NA	NA	NA	NA	NA	NA	NA	NA	NA	NA	NA	NA	NA	NA	NA	NA	NA	NA	NA	-0.010196839	0.988075685	-0.506459853	0.028044449	0.060416086	0.950100514	NA	NA	NA	NA	NA	NA	NA	NA	NA	NA	NA	NA	NA
ENST00000259205	0.985842787	0.053151641	0.428787712	0.472375281	0.513293777	0.725073429	0.702606903	0.611584717	0.639609881	0.57342831	0.423084297	0.523720051	0.785590993	0.185349301	0.457344273	0.999622339	0.047365805	0.961102778	0.476010749	0.99989366	0.904929006	0.045357544	1.018594913	NA	0.64100695	0.341602108	0.848419058	0.053433041	0.883436294	0.114350479	0.493694703	0.255357373	0.656044874	0.051240374	0.8576152	0.008499852	NA	NA	NA	NA	NA	NA	NA	NA	NA	NA	NA	NA	NA
ENST00000259206	0.76414549	5.66E-05	0.575218882	0.005415056	0.623582046	0.002572913	0.532750979	0.04346025	0.556986801	0.014692879	0.473301233	0.040955827	0.642453449	0.002271701	0.518015479	0.048466955	0.413403554	0.152280047	0.571667143	0.019433988	1.034796805	2.18E-09	0.87262254	7.70E-07	0.585267526	0.006356961	0.884015743	5.22E-07	0.708383504	0.000357804	0.602824771	1.17E-05	0.714034109	6.77E-08	0.660737832	1.21E-06	-0.40673849	0.016480583	NA	NA	NA	NA	NA	NA	NA	NA	NA	NA	NA
ENST00000259229	NA	NA	NA	NA	NA	NA	NA	NA	NA	NA	NA	NA	NA	NA	NA	NA	NA	NA	NA	NA	NA	NA	NA	NA	NA	NA	NA	NA	NA	NA	NA	NA	NA	NA	NA	NA	NA	NA	NA	NA	NA	NA	NA	NA	NA	NA	NA	NA	NA
ENST00000259241	NA	NA	NA	NA	NA	NA	NA	NA	NA	NA	NA	NA	NA	NA	NA	NA	NA	NA	NA	NA	NA	NA	NA	NA	NA	NA	NA	NA	NA	NA	-0.201811182	0.343631485	-0.29169331	0.074822804	0.043288444	0.945036776	NA	NA	NA	NA	NA	NA	NA	NA	NA	NA	NA	NA	NA
ENST00000259253	-0.180863646	0.942849645	0.029215506	0.958327808	-0.05008847	0.999975927	0.110607844	0.999910412	0.167064483	0.999301108	-0.166597955	0.7002332	0.048357349	0.98580339	0.006608813	0.999797392	0.127984953	0.777579929	-0.045372216	0.99989366	-0.073224083	0.907539674	0.089621574	0.873830298	-0.075082349	0.934812013	-0.484145171	0.048922586	-0.053163568	0.999994098	NA	NA	NA	NA	NA	NA	NA	NA	NA	NA	NA	NA	NA	NA	NA	NA	NA	NA	NA
ENST00000259318	-0.019479884	0.99881982	0.068336572	0.903521329	0.05345245	0.999975927	-0.070255142	0.999910412	0.158367797	0.999301108	0.5666872	0.042882378	-0.019241225	0.994716513	0.45533978	0.434444991	0.467169123	0.208413821	-0.145385707	0.99989366	0.27503313	0.522485124	-0.153740516	0.775951071	-0.136153141	0.881724334	0.362623667	0.254197064	-0.172481096	0.999994098	0.097266478	0.776000734	0.369215903	0.038035927	-0.107949602	0.838113993	NA	NA	NA	NA	NA	NA	NA	NA	NA	NA	NA	NA	NA
ENST00000259324	0.139336647	0.936828814	0.055471427	0.878318193	0.326300126	0.197126335	0.580330887	0.000681294	0.162111908	0.999301108	0.514468377	0.001697155	0.838283946	4.80E-09	0.192114994	0.998302063	0.454071625	0.027867046	0.587355482	0.000553855	0.338131938	0.095488227	0.541299855	0.000612077	0.168336866	0.682735511	0.429444011	0.011533107	0.62776855	6.67E-05	0.139474977	0.351491408	0.420432259	2.87E-06	0.641951817	1.77E-14	NA	NA	NA	NA	NA	NA	NA	NA	NA	NA	NA	NA	NA
ENST00000259371	NA	NA	NA	NA	NA	NA	NA	NA	NA	NA	NA	NA	NA	NA	NA	NA	NA	NA	NA	NA	NA	NA	NA	NA	NA	NA	NA	NA	NA	NA	0.108924347	0.478862191	0.253409359	0.011281861	0.102973114	0.664383028	NA	NA	NA	NA	NA	NA	NA	NA	NA	NA	NA	NA	NA
ENST00000259457	NA	NA	NA	NA	NA	NA	NA	NA	NA	NA	NA	NA	NA	NA	NA	NA	NA	NA	NA	NA	NA	NA	NA	NA	NA	NA	NA	NA	NA	NA	NA	NA	NA	NA	NA	NA	NA	NA	NA	NA	NA	NA	NA	NA	NA	NA	NA	NA	NA
ENST00000259523	-0.073015199	0.995781018	-0.090060458	0.799534318	0.10791944	0.999975927	0.098890817	0.999910412	0.327532947	0.32008878	0.25583969	0.291886351	0.467422178	0.016296926	0.336311102	0.365098642	0.463387256	0.029624309	0.349180078	0.308036557	0.201981904	0.480942382	0.130907451	0.706751703	0.155841908	0.740771204	0.490181205	0.003273561	0.194965928	0.961284792	0.10650409	0.70160267	0.329413813	0.030391683	0.26137603	0.202733243	0.30994304	0.014337792	NA	NA	NA	NA	NA	NA	NA	NA	NA	NA	NA
ENST00000259569	-0.113312617	0.995781018	-0.679569327	0.067941117	-0.464805364	0.571385809	-0.058752663	0.999910412	-0.289064478	0.999301108	-0.239072257	0.701117397	-0.00721568	0.998598344	-0.252601891	0.999797392	0.090786382	0.903376061	-0.182768258	0.99989366	-0.266520403	0.677978952	0.103398006	0.904644905	-0.327149263	0.673937949	-0.0335579	0.964249033	-0.202816434	0.999994098	NA	NA	NA	NA	NA	NA	NA	NA	NA	NA	NA	NA	NA	NA	NA	NA	NA	NA	NA
ENST00000259632	0.369908173	0.847673611	-0.696760996	0.0778885	-0.227067391	NA	-0.14364798	0.999910412	-0.26160973	0.999301108	0.03243796	0.974454825	0.097102324	0.976738819	0.062150729	0.999797392	0.068262945	0.934388025	-0.31900218	0.99989366	-0.119535599	0.899628444	0.313722976	NA	-0.457091841	0.482782941	0.071837297	0.92444318	-0.056990537	0.999994098	NA	NA	NA	NA	NA	NA	NA	NA	NA	NA	NA	NA	NA	NA	NA	NA	NA	NA	NA
ENST00000259939	0.164558731	0.970093588	0.535008889	0.039919426	-0.175606181	0.997711318	0.334511847	0.999910412	-0.04016461	0.999301108	-0.600498388	0.023013668	-0.071392603	0.975404743	0.09373042	0.999797392	-0.309871497	0.447215109	0.105430751	0.99989366	-0.146205112	0.794849975	0.274266307	0.462997856	0.22870708	0.70030008	-0.281305132	0.400777755	0.090398612	0.999994098	0.217808503	0.391950442	-0.332915794	0.07957598	0.184064471	0.623749233	NA	NA	NA	NA	NA	NA	NA	NA	NA	NA	NA	NA	NA
ENST00000259988	0.009586658	0.99881982	-0.104339034	0.717180734	0.309621106	0.197705049	0.351705912	0.169464818	0.257281453	0.546397999	0.486671823	0.001755049	0.790908469	4.47E-09	0.17485854	0.999797392	0.593504795	0.000266344	0.41873838	0.035349504	0.276538913	0.184771909	0.574095487	6.50E-05	0.130890459	0.772370842	0.513572588	0.000509471	0.607274177	3.28E-05	0.082696309	0.748063629	0.436805393	0.000283292	0.566870396	4.73E-07	NA	NA	NA	NA	NA	NA	NA	NA	NA	NA	NA	NA	NA
ENST00000259997	0.362074155	0.649036901	0.381866911	0.240357041	0.352228117	0.616173967	0.217687022	0.999910412	0.354432868	0.734196679	0.389227023	0.263821982	-0.268472868	0.741800323	0.340491582	0.882076234	0.213155959	0.657748803	0.092308155	0.99989366	0.652500135	0.014547287	-0.212092446	0.667157845	0.294198617	0.581600595	0.307326333	0.372675659	-0.071754124	0.999994098	0.362953858	0.031803587	0.442099754	0.00329647	-0.084666422	0.873301812	NA	NA	NA	NA	NA	NA	NA	NA	NA	NA	NA	NA	NA
ENST00000260047	-0.122098131	0.995781018	-0.320338364	NA	-0.413916351	NA	-0.106242237	0.999910412	-0.526767211	0.730204685	-0.397187065	0.511047362	-0.092533411	0.982013254	-0.286797652	0.999797392	-0.263194866	0.704536862	0.238984677	0.99989366	-0.775685775	0.082257939	-0.040551584	NA	0.147894247	NA	-0.561761239	0.228068824	0.159751726	0.999994098	-0.27203228	0.453041758	-0.491811892	0.048799576	0.080500016	0.930779497	NA	NA	NA	NA	NA	NA	NA	NA	NA	NA	NA	NA	NA
ENST00000260049	-0.164660141	NA	0.151266027	NA	-0.601182398	NA	0.268137937	NA	0.089633686	NA	-0.38765282	NA	0.381524516	NA	0.503417703	NA	-0.925227452	0.089161169	0.488313516	NA	-0.515670167	NA	0.132800496	NA	-0.010285298	NA	-0.279964535	NA	0.112195189	NA	NA	NA	NA	NA	NA	NA	NA	NA	NA	NA	NA	NA	NA	NA	NA	NA	NA	NA	NA
ENST00000260102	NA	NA	NA	NA	NA	NA	NA	NA	NA	NA	NA	NA	NA	NA	NA	NA	NA	NA	NA	NA	NA	NA	NA	NA	NA	NA	NA	NA	NA	NA	NA	NA	NA	NA	NA	NA	NA	NA	NA	NA	NA	NA	NA	NA	NA	NA	NA	NA	NA
ENST00000260128	0.115006096	NA	0.019474697	NA	-0.292982351	NA	0.019310764	0.999910412	-0.232620094	0.999301108	-0.904986013	0.056715045	-0.153697101	0.964957793	-0.283386905	NA	-0.365435534	0.59617963	-0.298233283	NA	-0.042332641	0.972907577	0.049947259	NA	0.046600079	NA	-0.790130443	0.091775406	-0.352704416	NA	0.131820989	0.816954713	-0.56127789	0.073231747	-0.295963506	0.658869452	NA	NA	NA	NA	NA	NA	NA	NA	NA	NA	NA	NA	NA
ENST00000260130	0.119007003	0.995781018	-0.286846099	0.398412261	0.164394785	0.999975927	-0.00130033	0.999910412	0.079355788	0.999301108	0.242450553	0.558897795	-0.080610471	0.970139629	-0.178764297	0.999797392	0.226967453	0.63190781	-0.163306686	0.99989366	0.313884567	0.412788619	0.175536906	0.716743537	-0.299961658	0.537733863	0.538450086	0.036913562	0.295774236	0.856462651	NA	NA	NA	NA	NA	NA	NA	NA	NA	NA	NA	NA	NA	NA	NA	NA	NA	NA	NA
ENST00000260184	NA	NA	NA	NA	NA	NA	NA	NA	NA	NA	NA	NA	NA	NA	NA	NA	NA	NA	NA	NA	NA	NA	NA	NA	NA	NA	NA	NA	NA	NA	0.15408586	0.553492857	0.307425402	0.086625081	-0.041926774	0.952420498	NA	NA	NA	NA	NA	NA	NA	NA	NA	NA	NA	NA	NA
ENST00000260283	NA	NA	NA	NA	NA	NA	NA	NA	NA	NA	NA	NA	NA	NA	NA	NA	NA	NA	NA	NA	NA	NA	NA	NA	NA	NA	NA	NA	NA	NA	0.564878905	0.333450096	1.400374613	0.000139387	0.37768046	0.706091318	NA	NA	NA	NA	NA	NA	NA	NA	NA	NA	NA	NA	NA
ENST00000260324	0.511114863	0.123204397	0.183200447	0.638099792	0.464153451	0.181003504	0.45571184	0.380121535	-0.02295609	0.999301108	0.563053332	0.032954415	0.556165547	0.059410856	0.018559697	0.999797392	0.604670666	0.070227684	0.525831002	0.177478887	0.548616121	0.043830492	0.574990436	0.019201177	0.188196396	0.77941987	0.48442888	0.068179769	0.517439345	0.123135814	0.198969789	0.325234387	0.525459128	8.62E-05	0.533705713	4.80E-05	NA	NA	NA	NA	NA	NA	NA	NA	NA	NA	NA	NA	NA
ENST00000260356	NA	NA	NA	NA	NA	NA	NA	NA	NA	NA	NA	NA	NA	NA	NA	NA	NA	NA	NA	NA	NA	NA	NA	NA	NA	NA	NA	NA	NA	NA	NA	NA	NA	NA	NA	NA	0.225209438	0.088633651	NA	NA	NA	NA	NA	NA	NA	NA	NA	NA	NA
ENST00000260372	NA	NA	NA	NA	NA	NA	NA	NA	NA	NA	NA	NA	NA	NA	NA	NA	NA	NA	NA	NA	NA	NA	NA	NA	NA	NA	NA	NA	NA	NA	NA	NA	NA	NA	NA	NA	NA	NA	NA	NA	NA	NA	NA	NA	NA	NA	NA	NA	NA
ENST00000260379	0.163370049	0.940985566	-0.301016218	0.245499859	-0.019846748	0.999975927	0.105326801	0.999910412	-0.192656696	0.999301108	0.209663476	0.528209104	0.286085231	0.499469588	-0.137526937	0.999797392	0.23125915	0.469100191	-0.047662335	0.99989366	0.219767879	0.519769779	0.444343903	0.041488678	-0.333501048	0.305849616	0.371459275	0.110076825	0.309428401	0.549302441	NA	NA	NA	NA	NA	NA	NA	NA	NA	NA	NA	NA	NA	NA	NA	NA	NA	NA	NA
ENST00000260403	NA	NA	NA	NA	NA	NA	NA	NA	NA	NA	NA	NA	NA	NA	NA	NA	NA	NA	NA	NA	NA	NA	NA	NA	NA	NA	NA	NA	NA	NA	0.236507257	0.603618064	0.435950809	0.162023487	0.60379171	0.043982612	NA	NA	NA	NA	NA	NA	NA	NA	NA	NA	NA	NA	NA
ENST00000260404	NA	NA	NA	NA	NA	NA	NA	NA	NA	NA	NA	NA	NA	NA	NA	NA	NA	NA	NA	NA	NA	NA	NA	NA	NA	NA	NA	NA	NA	NA	-0.921239996	0.002024265	-0.954675611	0.001484189	0.000322456	0.999903757	NA	NA	NA	NA	NA	NA	NA	NA	NA	NA	NA	NA	NA
ENST00000260408	-0.014521914	0.99881982	-0.012443576	0.981751206	-0.064676193	0.999975927	0.052031057	0.999910412	0.005167288	0.999301108	-0.046115849	0.929756454	-0.003144635	0.998844739	0.014292934	0.999797392	0.02866798	0.953573136	-0.052280169	0.99989366	-0.015212363	0.979829895	-0.034454558	0.956875576	0.114879751	0.865970151	-0.449703456	0.037275502	-0.069293239	0.999994098	NA	NA	NA	NA	NA	NA	NA	NA	NA	NA	NA	NA	NA	NA	NA	NA	NA	NA	NA
ENST00000260443	0.033127566	0.996549077	-0.465042179	0.129433917	0.143121404	0.999975927	0.089605941	0.999910412	-0.023240991	0.999301108	0.436807843	0.181584929	0.024110955	0.993157363	0.030375575	0.999797392	0.024973207	0.970779408	-0.019553807	0.99989366	0.492932945	0.108627148	0.426248513	0.164821499	0.045423941	0.96681395	0.625605985	0.013776744	0.310945337	0.839645327	-0.087757359	0.821491494	0.382210753	0.053071976	0.201878226	0.60756141	NA	NA	NA	NA	NA	NA	NA	NA	NA	NA	NA	NA	NA
ENST00000260502	0.594413392	0.003281798	0.69872516	0.000121248	0.49374954	0.02834985	0.238368203	0.999910412	0.763230179	1.54E-05	0.52141316	0.010077851	0.041335429	0.985875819	0.541647705	0.016652622	0.543725207	0.015730184	0.204000212	0.99989366	0.546454768	0.005990616	-0.011835671	0.989019491	0.614663382	0.001443755	0.509468185	0.00908729	0.016433736	0.999994098	0.663510284	5.51E-13	0.543848716	1.52E-08	0.071393066	0.846775559	NA	NA	NA	NA	NA	NA	NA	NA	NA	NA	NA	NA	NA
ENST00000260506	-0.116243467	0.99492144	0.075072155	0.86484424	0.257100575	0.747274179	0.034343774	0.999910412	-0.021167754	0.999301108	0.254271588	0.426730106	-0.238359544	0.694804012	-0.136848943	0.999797392	0.710670068	0.003446665	-0.004438765	0.99989366	0.263734263	0.428467967	0.044060552	0.94589245	-0.009271055	0.993629833	0.338608629	0.184207106	-0.305661431	0.676803135	-0.036198966	0.913304344	0.365796817	0.006439096	-0.105594347	0.789083624	NA	NA	NA	NA	NA	NA	NA	NA	NA	NA	NA	NA	NA
ENST00000260508	0.090573048	0.995781018	0.23390425	0.572112209	0.286141143	0.876682402	0.20881143	0.999910412	0.032683121	0.999301108	0.547705194	0.090384873	-0.417675842	0.450743969	0.043213238	0.999797392	0.01003363	0.98898069	0.083080387	0.99989366	0.131736104	0.852770374	0.204453734	0.69850573	0.486704408	0.212329711	0.558473355	0.060045401	0.010223356	0.999994098	NA	NA	NA	NA	NA	NA	NA	NA	NA	NA	NA	NA	NA	NA	NA	NA	NA	NA	NA
ENST00000260619	NA	NA	NA	NA	NA	NA	NA	NA	NA	NA	NA	NA	NA	NA	NA	NA	NA	NA	NA	NA	NA	NA	NA	NA	NA	NA	NA	NA	NA	NA	0.020135112	0.965919728	-0.336925895	0.07469327	0.105818359	0.844196155	NA	NA	NA	NA	NA	NA	NA	NA	NA	NA	NA	NA	NA
ENST00000260630	-0.761253337	0.000229209	-0.793433005	9.97E-05	-0.765280715	8.40E-05	-0.225140528	0.999910412	-1.018220626	4.60E-08	-1.100240515	5.36E-10	-0.26494858	0.673292412	-0.429148163	0.293868168	-0.82012358	0.000371996	0.028564844	0.99989366	-0.736959637	0.000270858	0.068870255	0.911637768	-0.574375321	0.017086602	-1.431491057	1.21E-16	-0.62550321	0.019900265	-0.683671421	0.000137325	-0.850634056	2.82E-07	-0.263164409	0.48252797	NA	NA	NA	NA	NA	NA	NA	NA	NA	NA	NA	NA	NA
ENST00000260638	0.208713226	0.889990452	-0.11850364	0.769956661	0.002282168	0.999975927	0.141766791	0.999910412	-0.029317558	0.999301108	0.218626416	0.538930425	-0.075730158	0.967418975	-0.031867114	0.999797392	-0.41929652	0.230507027	-0.01483924	0.99989366	0.38168638	0.161670722	0.406738031	0.096648559	0.060543149	0.943949367	0.332438235	0.205421515	0.431061724	0.182725274	NA	NA	NA	NA	NA	NA	-0.474607663	0.010979977	NA	NA	NA	NA	NA	NA	NA	NA	NA	NA	NA
ENST00000260648	0.073977218	0.995956225	0.031046948	0.966834213	-0.249004524	0.969384839	-0.140337686	0.999910412	-0.140191316	0.999301108	-0.397313136	0.373249483	-0.440390594	0.488338559	0.213573378	0.999797392	-0.730341585	0.098680435	-0.104649568	0.99989366	-0.320896289	0.54399037	-0.119384788	0.874395939	-0.142071245	0.898631146	-0.409273273	0.301975776	-0.080838646	0.999994098	0.013308453	0.978365249	-0.394716752	0.027517434	-0.166714296	0.680515486	NA	NA	NA	NA	NA	NA	NA	NA	NA	NA	NA	NA	NA
ENST00000260733	-0.038191068	0.996549077	0.081568775	0.894612148	-0.169587155	0.999975927	0.138437043	0.999910412	-0.195929642	0.999301108	-0.613593563	0.07097716	-0.371209074	0.582336001	-0.072198941	0.999797392	-0.097347486	0.884282485	-0.029136419	0.99989366	-0.339645886	0.476723338	-0.508766651	0.140853597	0.088540748	0.938325993	-0.452925106	0.202525844	-0.354602851	0.849137897	0.000381153	0.999587887	-0.366996204	0.087629721	-0.207142403	0.6245916	NA	NA	NA	NA	NA	NA	NA	NA	NA	NA	NA	NA	NA
ENST00000260777	-0.20226332	0.953687003	-0.085061696	0.878979263	-0.168012065	0.999975927	-0.200164062	0.999910412	0.199943419	0.999301108	-0.089434941	0.886366317	-0.293481773	0.685352508	0.101518998	0.999797392	-0.26129299	0.574059387	-0.245250165	0.99989366	-0.285726327	0.524848374	-0.531782335	0.072750594	-0.007948343	0.995025946	-0.04286819	0.944150789	-0.390043299	0.605596149	0.014816615	0.973065642	-0.157312125	0.456353259	-0.341538019	0.065001762	NA	NA	NA	NA	NA	NA	NA	NA	NA	NA	NA	NA	NA
ENST00000260795	-0.27810032	0.636703048	-0.208805353	0.451693786	-0.057503681	0.999975927	0.127121912	0.999910412	-0.401436581	0.161601059	-0.140188762	0.706969923	0.524917852	0.012385568	-0.270886349	0.831543714	0.109897794	0.77752587	0.292232981	0.769007896	-0.117464219	0.79244834	0.129512936	0.746027857	-0.078373346	0.918143747	-0.039301039	0.927479062	0.364440238	0.256646286	-0.247850366	0.113112273	-0.057450468	0.787982738	0.301714141	0.03688875	NA	NA	NA	NA	NA	NA	NA	NA	NA	NA	NA	NA	NA
ENST00000260810	NA	NA	NA	NA	NA	NA	NA	NA	NA	NA	NA	NA	NA	NA	NA	NA	NA	NA	NA	NA	NA	NA	NA	NA	NA	NA	NA	NA	NA	NA	-0.350851444	0.090399126	-0.151572725	0.546174367	0.090545878	0.877803473	NA	NA	NA	NA	NA	NA	NA	NA	NA	NA	NA	NA	NA
ENST00000260818	-0.112883544	0.995781018	-0.064792448	0.900509507	-0.036931883	0.999975927	-0.141224931	0.999910412	-0.049638416	0.999301108	0.015808704	0.982417724	-0.295464255	0.60911554	0.209347895	0.999797392	0.05650521	0.924916841	-0.285320635	0.99989366	-0.219456348	0.62524226	-0.199437648	0.64704447	-0.046664407	0.962403891	-0.476786282	0.074328268	-0.192862068	0.999994098	NA	NA	NA	NA	NA	NA	NA	NA	NA	NA	NA	NA	NA	NA	NA	NA	NA	NA	NA
ENST00000260843	NA	NA	NA	NA	NA	NA	NA	NA	NA	NA	NA	NA	NA	NA	NA	NA	NA	NA	NA	NA	NA	NA	NA	NA	NA	NA	NA	NA	NA	NA	0.299336434	0.09361537	0.086372214	0.713131438	0.016523037	0.983821924	NA	NA	NA	NA	NA	NA	NA	NA	NA	NA	NA	NA	NA
ENST00000260947	0.991734852	0.073941679	0.612810223	NA	0.846321045	NA	0.259909525	0.999910412	0.679219624	0.543566454	0.503640642	0.449112355	-0.200389667	0.946364194	0.623077108	NA	0.579878237	0.347959415	0.336515074	NA	0.873533118	0.082854934	0.255697387	NA	0.74341032	NA	0.821648127	0.090272641	0.005464995	NA	0.902065776	0.000270228	0.738474296	0.008154013	0.160153352	0.854869697	NA	NA	NA	NA	NA	NA	NA	NA	NA	NA	NA	NA	NA
ENST00000261016	-0.243611962	0.977146032	-0.123981074	NA	-0.416991816	NA	0.028265471	0.999910412	0.037769842	0.999301108	-0.509583429	0.356949743	-0.27618108	0.875044909	-0.10103897	0.999797392	-0.9685974	0.041820124	-0.306393745	0.99989366	-0.336144897	0.639213232	0.06634634	NA	0.193930885	NA	-0.327837078	0.576922605	-0.102817592	0.999994098	0.031430843	0.959481226	-0.46371578	0.066987101	-0.205437704	0.74260856	NA	NA	NA	NA	NA	NA	NA	NA	NA	NA	NA	NA	NA
ENST00000261017	NA	NA	NA	NA	NA	NA	NA	NA	NA	NA	NA	NA	NA	NA	NA	NA	NA	NA	NA	NA	NA	NA	NA	NA	NA	NA	NA	NA	NA	NA	-0.096832334	0.777665718	-0.369124988	0.048025403	-0.222783794	0.525005245	NA	NA	NA	NA	NA	NA	NA	NA	NA	NA	NA	NA	NA
ENST00000261018	-0.630662384	0.461216114	-0.11174265	NA	-0.410584407	NA	-0.205906305	0.999910412	-0.0773319	0.999301108	-0.504422448	0.362329078	0.003464094	0.999809546	-0.153929944	0.999797392	-1.091638266	0.017071725	-0.325957853	0.99989366	-0.229007148	0.793121834	0.054354207	NA	0.166999419	NA	-0.377877927	0.496058511	-0.217565895	0.999994098	NA	NA	NA	NA	NA	NA	NA	NA	NA	NA	NA	NA	NA	NA	NA	NA	NA	NA	NA
ENST00000261037	-0.02204467	0.99881982	0.226030945	0.503119119	-0.091306373	0.999975927	0.032285118	0.999910412	0.295377375	0.811449749	-0.000791141	0.999001041	-0.313660696	0.542391036	0.066645604	0.999797392	-0.046271327	0.934385882	-0.188792559	0.99989366	-0.279323937	0.446595659	-0.589927979	0.011378487	0.141040188	0.847442909	-0.271182458	0.384988169	-0.293311214	0.80883671	NA	NA	NA	NA	NA	NA	NA	NA	NA	NA	NA	NA	NA	NA	NA	NA	NA	NA	NA
ENST00000261168	0.003200159	0.999376553	0.154084675	0.757625061	-0.142216187	0.999975927	-0.158675807	0.999910412	-0.153941505	0.999301108	-0.070628446	0.919664379	-0.981505083	0.000345158	0.029869138	0.999797392	-0.48000846	0.280046385	-0.174021139	0.99989366	-0.166470421	0.794844553	-0.40030118	0.278608036	-0.189530366	0.819879031	-0.327723419	0.383609836	-0.142438359	0.999994098	NA	NA	NA	NA	NA	NA	NA	NA	NA	NA	NA	NA	NA	NA	NA	NA	NA	NA	NA
ENST00000261170	NA	NA	NA	NA	NA	NA	NA	NA	NA	NA	NA	NA	NA	NA	NA	NA	NA	NA	NA	NA	NA	NA	NA	NA	NA	NA	NA	NA	NA	NA	0.200800057	NA	-0.913209939	0.027832887	-0.455615307	NA	NA	NA	NA	NA	NA	NA	NA	NA	NA	NA	NA	NA	NA
ENST00000261178	0.915183869	1.90E-06	0.890418452	4.25E-06	0.516586594	0.054536487	0.678717138	0.005607814	1.083021943	2.39E-09	0.771176444	0.000175233	0.15704122	0.887233033	0.794539502	0.000148711	0.556082107	0.078029417	0.443567354	0.358127088	0.867807779	1.84E-05	0.608760092	0.006065634	1.039819848	1.27E-08	0.660076534	0.00176346	0.481393104	0.143197135	0.983060141	1.77E-17	0.686144458	8.01E-08	0.460013533	0.001861365	NA	NA	NA	NA	NA	NA	NA	NA	NA	NA	NA	NA	NA
ENST00000261182	0.057313573	0.995781018	-0.370679543	0.069791181	-0.010954446	0.999975927	-0.183173048	0.999910412	0.01024805	0.999301108	0.182532683	0.54068331	-0.08073517	0.950110127	-0.015952555	0.999797392	-0.013495643	0.977753787	-0.218084096	0.99989366	0.381135266	0.066797533	0.156885902	0.627423674	-0.043687464	0.95399004	0.143384792	0.617460135	-0.107861471	0.999994098	NA	NA	NA	NA	NA	NA	-0.291479369	0.025202199	NA	NA	NA	NA	NA	NA	NA	NA	NA	NA	NA
ENST00000261192	-0.151639073	0.99544853	0.070869047	0.908682833	0.097769793	0.999975927	0.050888121	0.999910412	0.063831034	0.999301108	-0.035191089	0.964992325	-0.656003397	0.059017326	-0.152280467	0.999797392	-0.658201573	0.100298415	-0.119717886	0.99989366	0.290756548	0.5401704	-0.055651673	0.948310789	0.186398945	0.829529385	-0.182120452	0.702887958	0.004585937	0.999994098	NA	NA	NA	NA	NA	NA	NA	NA	NA	NA	NA	NA	NA	NA	NA	NA	NA	NA	NA
ENST00000261200	NA	NA	NA	NA	NA	NA	NA	NA	NA	NA	NA	NA	NA	NA	NA	NA	NA	NA	NA	NA	NA	NA	NA	NA	NA	NA	NA	NA	NA	NA	0.785175954	0.077107428	-0.294889301	0.595744994	0.213877243	NA	NA	NA	NA	NA	NA	NA	NA	NA	NA	NA	NA	NA	NA
ENST00000261201	NA	NA	NA	NA	NA	NA	NA	NA	NA	NA	NA	NA	NA	NA	NA	NA	NA	NA	NA	NA	NA	NA	NA	NA	NA	NA	NA	NA	NA	NA	0.78613287	0.08421686	-0.265159699	0.647324601	0.318370454	NA	NA	NA	NA	NA	NA	NA	NA	NA	NA	NA	NA	NA	NA
ENST00000261219	0.280470313	0.647369845	0.424086788	0.051846645	0.284758051	0.567990976	0.124588289	0.999910412	0.284745283	0.689933989	0.244570613	0.41671319	0.067062764	0.970139629	0.181875714	0.999797392	0.241116377	0.486155096	0.116891008	0.99989366	0.250811053	0.424010523	0.048160226	0.935447784	0.370906001	0.193737428	0.478920726	0.017613699	0.078192529	0.999994098	0.324745341	0.001393328	0.314405518	0.002876965	0.075368162	0.818908438	NA	NA	NA	NA	NA	NA	NA	NA	NA	NA	NA	NA	NA
ENST00000261220	NA	NA	NA	NA	NA	NA	NA	NA	NA	NA	NA	NA	NA	NA	NA	NA	NA	NA	NA	NA	NA	NA	NA	NA	NA	NA	NA	NA	NA	NA	NA	NA	NA	NA	NA	NA	NA	NA	NA	NA	NA	NA	NA	NA	NA	NA	NA	NA	NA
ENST00000261226	1.024625938	6.08E-10	0.919386593	7.16E-08	1.222121485	3.97E-14	1.000559941	2.24E-08	1.11333804	7.08E-12	1.478712367	5.13E-21	0.828136309	1.03E-05	0.872051491	8.12E-07	1.361946318	1.58E-14	0.920417374	7.13E-07	1.507433019	2.99E-21	1.094053545	5.34E-11	0.903283297	9.72E-08	1.504296399	1.35E-21	0.782570814	3.87E-05	0.993189315	5.88E-24	1.455022173	7.90E-50	0.889678067	3.81E-17	NA	NA	NA	NA	NA	NA	NA	NA	NA	NA	NA	NA	NA
ENST00000261234	-0.040730515	0.998000541	-0.129682692	0.857621607	-0.365571871	NA	-0.470635297	0.999910412	-0.063056095	0.999301108	-0.17005577	0.814031057	0.014815358	0.99671335	0.189230888	0.999797392	0.08079433	0.92037793	-0.401009752	0.99989366	-0.959435346	0.008285735	-0.178169152	NA	-0.365186425	0.647748227	0.160749846	0.797489812	0.030232638	0.999994098	NA	NA	NA	NA	NA	NA	NA	NA	NA	NA	NA	NA	NA	NA	NA	NA	NA	NA	NA
ENST00000261245	0.311493407	0.883636377	0.393440551	0.349710478	-0.095953624	0.999975927	0.17259887	0.999910412	0.315287878	0.998332965	-0.37245772	0.432313632	-0.157623711	0.938284795	0.265291321	0.999797392	-0.249813821	0.656019474	0.035987537	0.99989366	-0.020478702	0.982222299	0.187625372	0.778257044	0.315451263	0.666426833	-0.589435455	0.096826618	-0.036508332	0.999994098	NA	NA	NA	NA	NA	NA	NA	NA	NA	NA	NA	NA	NA	NA	NA	NA	NA	NA	NA
ENST00000261247	NA	NA	NA	NA	NA	NA	NA	NA	NA	NA	NA	NA	NA	NA	NA	NA	NA	NA	NA	NA	NA	NA	NA	NA	NA	NA	NA	NA	NA	NA	-0.317538912	0.097738671	0.020496154	0.948202865	-0.09354182	0.855897889	NA	NA	NA	NA	NA	NA	NA	NA	NA	NA	NA	NA	NA
ENST00000261252	0.652824966	0.450495169	0.706298953	NA	0.409557669	NA	0.685818658	0.530276706	0.267169683	0.999301108	0.117917609	0.899172011	0.7880114	0.137670626	0.864909356	0.128754025	0.311443856	0.637726264	0.900463562	0.098873711	0.192358123	0.838056242	0.698800925	NA	0.323400008	NA	0.142423439	0.851397129	0.743509996	0.231519113	0.437557898	0.152650356	0.343935529	0.21137069	0.879034645	2.81E-05	NA	NA	NA	NA	NA	NA	NA	NA	NA	NA	NA	NA	NA
ENST00000261254	-0.024800815	0.996376543	0.154310037	0.57479918	0.545870233	0.001653437	0.296054579	0.676478523	0.180905551	0.995039976	0.575736345	0.000459739	0.219811144	0.60638233	0.22497538	0.922314539	0.48592097	0.014842804	0.282606894	0.689849885	0.607859103	0.000211289	0.21464016	0.422992171	0.103805871	0.858893653	0.418203196	0.020343585	0.30037	0.395048461	0.128334928	0.401432714	0.543698589	7.72E-11	0.257425871	0.019124859	NA	NA	NA	NA	NA	NA	NA	NA	NA	NA	NA	NA	NA
ENST00000261275	NA	NA	NA	NA	NA	NA	NA	NA	NA	NA	NA	NA	NA	NA	NA	NA	NA	NA	NA	NA	NA	NA	NA	NA	NA	NA	NA	NA	NA	NA	-0.409306894	0.241912407	0.108560368	0.806561411	-0.613792439	0.030590714	NA	NA	NA	NA	NA	NA	NA	NA	NA	NA	NA	NA	NA
ENST00000261302	0.27708692	0.836517487	0.297753294	0.387987753	-0.050928201	0.999975927	0.043517049	0.999910412	0.058056866	0.999301108	-0.588294293	0.037721268	-0.841343538	0.000897308	0.121344695	0.999797392	-0.234983668	0.614227825	-0.177022278	0.99989366	-0.179187985	0.737001589	-0.238407479	0.586804508	0.111628118	0.904803495	-0.180846198	0.667641756	-0.503621823	0.207247876	NA	NA	NA	NA	NA	NA	-0.055608788	0.084200021	NA	NA	NA	NA	NA	NA	NA	NA	NA	NA	NA
ENST00000261303	0.0908686	0.995956225	-0.021967466	0.982099889	-0.339458548	0.932699894	-0.236511259	0.999910412	0.081430559	0.999301108	-0.103772292	0.907408896	0.066742553	0.988251464	-0.001066345	0.999797392	-0.885605602	0.064322841	-0.177407514	0.99989366	-0.203123414	0.814271161	0.029590082	NA	-0.092946249	0.950027502	-0.140360418	0.842649141	0.015256488	0.999994098	NA	NA	NA	NA	NA	NA	NA	NA	NA	NA	NA	NA	NA	NA	NA	NA	NA	NA	NA
ENST00000261333	NA	NA	NA	NA	NA	NA	NA	NA	NA	NA	NA	NA	NA	NA	NA	NA	NA	NA	NA	NA	NA	NA	NA	NA	NA	NA	NA	NA	NA	NA	0.064951418	0.876665368	-0.336564744	0.099891852	-0.201021223	0.609103773	NA	NA	NA	NA	NA	NA	NA	NA	NA	NA	NA	NA	NA
ENST00000261349	NA	NA	NA	NA	NA	NA	NA	NA	NA	NA	NA	NA	NA	NA	NA	NA	NA	NA	NA	NA	NA	NA	NA	NA	NA	NA	NA	NA	NA	NA	0.100534757	0.694822513	-0.277566063	0.069413876	-0.009021151	0.99061665	NA	NA	NA	NA	NA	NA	NA	NA	NA	NA	NA	NA	NA
ENST00000261353	NA	NA	NA	NA	NA	NA	NA	NA	NA	NA	NA	NA	NA	NA	NA	NA	NA	NA	NA	NA	NA	NA	NA	NA	NA	NA	NA	NA	NA	NA	NA	NA	NA	NA	NA	NA	NA	NA	NA	NA	NA	NA	NA	NA	NA	NA	NA	NA	NA
ENST00000261374	NA	NA	NA	NA	NA	NA	NA	NA	NA	NA	NA	NA	NA	NA	NA	NA	NA	NA	NA	NA	NA	NA	NA	NA	NA	NA	NA	NA	NA	NA	0.717511318	0.024963809	0.392269111	0.263697141	-0.016721801	0.99130844	NA	NA	NA	NA	NA	NA	NA	NA	NA	NA	NA	NA	NA
ENST00000261377	0.566721038	0.691915097	0.640193012	NA	0.566758487	NA	0.001589115	0.999910412	1.15154162	0.009695927	0.483106839	0.456383132	-0.11853602	0.978571189	0.726014763	0.488868486	0.371756809	0.592679156	-0.255801451	0.99989366	0.901682882	0.057418032	-0.276682476	NA	0.779040445	NA	0.657967507	0.19683172	0.061632285	0.999994098	1.028443195	9.92E-06	0.78368301	0.002697676	-0.55093085	0.145981242	NA	NA	NA	NA	NA	NA	NA	NA	NA	NA	NA	NA	NA
ENST00000261381	0.096158059	0.995781018	0.325010995	0.423596955	-0.15769959	0.999975927	-0.43535975	0.906949791	0.069885803	0.999301108	-0.705119347	0.023809422	-0.936391843	0.001463398	0.218427808	0.999797392	-0.709341721	0.072736852	-0.611048328	0.237888292	-0.538161054	0.134549755	-0.90740106	0.000853449	0.175577432	0.849950652	-0.801797969	0.004128043	-1.031108314	0.000223984	0.202365196	0.539553925	-0.529053365	0.008287364	-0.808961588	6.12E-06	NA	NA	NA	NA	NA	NA	NA	NA	NA	NA	NA	NA	NA
ENST00000261401	0.28214948	0.565260296	0.309768746	0.162834848	0.3639068	0.159044233	0.114449515	0.999910412	0.279845999	0.6064978	0.478322695	0.0117836	0.103488285	0.926137074	0.25831864	0.82069838	0.319328216	0.234130797	0.009629736	0.99989366	0.397353863	0.05877235	0.119690213	0.755590468	0.3802737	0.117040274	0.377063943	0.059987842	0.144121145	0.999994098	0.30942147	0.000250953	0.400972654	5.14E-07	0.094983528	0.66047663	NA	NA	NA	NA	NA	NA	NA	NA	NA	NA	NA	NA	NA
ENST00000261402	-0.264539526	0.877008616	-0.242690215	0.544571889	-0.039180721	0.999975927	-0.592625658	0.121683926	-0.167123083	0.999301108	-0.253906307	0.57570357	-0.953527662	0.000146489	-0.172670062	0.999797392	0.1315356	0.817408565	-0.566942521	0.199623689	-0.558756792	0.081094343	-1.092773962	1.33E-06	-0.100599727	0.92308736	-0.388855041	0.243968762	-1.112946352	2.44E-06	-0.178551989	0.556182533	-0.227209856	0.330728324	-0.850850775	4.30E-08	NA	NA	NA	NA	NA	NA	NA	NA	NA	NA	NA	NA	NA
ENST00000261416	-0.008578161	0.99881982	-0.006465902	0.991457803	-0.230976032	0.876682402	-0.419490102	0.396169459	0.024011396	0.999301108	-0.112842578	0.81005212	0.218487739	0.748642194	-0.032704125	0.999797392	0.181520485	0.669517799	-0.096859634	0.99989366	-0.451830808	0.095208988	-0.099145554	0.850878919	0.102607021	0.898631146	-0.148170739	0.694543995	-0.24154271	0.975271269	NA	NA	NA	NA	NA	NA	NA	NA	NA	NA	NA	NA	NA	NA	NA	NA	NA	NA	NA
ENST00000261425	NA	NA	NA	NA	NA	NA	NA	NA	NA	NA	NA	NA	NA	NA	NA	NA	NA	NA	NA	NA	NA	NA	NA	NA	NA	NA	NA	NA	NA	NA	-0.010726822	0.981374151	0.318601545	0.062887926	0.064230147	0.913756703	NA	NA	NA	NA	NA	NA	NA	NA	NA	NA	NA	NA	NA
ENST00000261434	NA	NA	NA	NA	NA	NA	NA	NA	NA	NA	NA	NA	NA	NA	NA	NA	NA	NA	NA	NA	NA	NA	NA	NA	NA	NA	NA	NA	NA	NA	-0.539411924	0.08403841	-0.256989268	0.462453958	0.038057462	0.974313669	NA	NA	NA	NA	NA	NA	NA	NA	NA	NA	NA	NA	NA
ENST00000261439	0.130624551	0.995781018	-0.480009051	0.220059651	-0.028639134	0.999975927	-0.201550261	0.999910412	0.102179586	0.999301108	0.417821955	0.350550332	-0.363078541	0.666552807	-0.013518503	0.999797392	0.979400982	0.005857479	-0.046103921	0.99989366	0.10533017	0.903452149	-0.395063821	NA	-0.197709399	0.838655885	0.028789254	0.968790295	-0.497668571	0.510883524	NA	NA	NA	NA	NA	NA	NA	NA	NA	NA	NA	NA	NA	NA	NA	NA	NA	NA	NA
ENST00000261443	-0.09665279	0.995670662	-0.374675448	0.068960104	0.009796803	0.999975927	-0.026254513	0.999910412	-0.083688192	0.999301108	0.148185277	0.658062411	-0.137034988	0.862058821	-0.081161763	0.999797392	0.041629243	0.922071682	-0.124792474	0.99989366	0.206055432	0.493078273	0.152930024	0.651747248	-0.264793256	0.410380364	0.088449082	0.795265784	0.033706543	0.999994098	NA	NA	NA	NA	NA	NA	NA	NA	NA	NA	NA	NA	NA	NA	NA	NA	NA	NA	NA
ENST00000261489	-0.436991355	0.283887303	-0.375656029	0.19073714	-0.502120727	0.090589002	-0.261618488	0.999910412	-0.462240551	0.205828606	-0.524243613	0.045367013	-0.571771729	0.04221211	-0.293853889	0.923136749	-0.702380714	0.021626692	-0.554161047	0.108207109	-0.462756408	0.099988134	-0.25951219	0.486291457	-0.164120086	0.813758771	-0.142900712	0.723455476	-0.232103172	0.999994098	-0.332911933	0.058330848	-0.43682694	0.003796798	-0.380017827	0.025396673	NA	NA	NA	NA	NA	NA	NA	NA	NA	NA	NA	NA	NA
ENST00000261503	-0.039323515	0.996041187	-0.100902739	0.85216038	-0.195440513	0.986622095	-0.374260696	0.999910412	-0.272314529	0.984567171	-0.437129467	0.20806569	-0.563941324	0.11765735	0.016494744	0.999797392	-0.380036831	0.379953752	-0.467046353	0.551371366	-0.481867286	0.149132254	-0.642054877	0.018864472	-0.052787032	0.962403891	-0.562703172	0.047598236	-0.941561282	0.00025407	-0.061895281	0.863651066	-0.399497507	0.016180881	-0.629417068	1.90E-05	NA	NA	NA	NA	NA	NA	NA	NA	NA	NA	NA	NA	NA
ENST00000261509	0.540935063	0.003020218	0.61150679	0.000246791	0.331417996	0.24101143	-0.04642768	0.999910412	0.55580191	0.001757316	0.22718454	0.394737494	-0.482450511	0.017730986	0.455846655	0.040109842	0.187255886	0.533566821	-0.15098947	0.99989366	0.463127576	0.013444322	-0.131791334	0.715579391	0.602338882	0.000321969	0.293680847	0.174839356	-0.265080279	0.619337622	0.571838798	8.45E-09	0.311052551	0.009112078	-0.227334586	0.154290646	NA	NA	NA	NA	NA	NA	NA	NA	NA	NA	NA	NA	NA
ENST00000261517	-0.264987586	0.834439189	0.152202648	0.715284798	-0.142339166	0.999975927	-0.478277146	0.304180711	-0.19425439	0.999301108	-0.217620667	0.603191417	-0.298324008	0.611258359	-0.004976061	0.999797392	-0.298658557	0.470770069	-0.038080517	0.99989366	-0.378003605	0.255352525	-0.41871823	0.150535616	0.209624874	0.73102616	-0.613432442	0.011350171	-0.318948836	0.75641296	0.015357711	0.974080364	-0.328313989	0.078167036	-0.321777202	0.150607666	NA	NA	NA	NA	NA	NA	NA	NA	NA	NA	NA	NA	NA
ENST00000261523	NA	NA	NA	NA	NA	NA	NA	NA	NA	NA	NA	NA	NA	NA	NA	NA	NA	NA	NA	NA	NA	NA	NA	NA	NA	NA	NA	NA	NA	NA	0.661046844	0.023459212	0.022001737	0.969350687	0.342969364	0.52460317	NA	NA	NA	NA	NA	NA	NA	NA	NA	NA	NA	NA	NA
ENST00000261560	NA	NA	NA	NA	NA	NA	NA	NA	NA	NA	NA	NA	NA	NA	NA	NA	NA	NA	NA	NA	NA	NA	NA	NA	NA	NA	NA	NA	NA	NA	0.395457994	0.014140457	0.240158234	0.201572448	0.31678034	0.133205078	NA	NA	NA	NA	NA	NA	NA	NA	NA	NA	NA	NA	NA
ENST00000261569	0.596222845	0.00623806	0.784578926	2.11E-05	0.690024524	0.000409006	0.67292237	0.001643543	0.70638757	0.000272398	0.733043606	8.96E-05	0.458123151	0.086579949	0.61360051	0.005537521	0.589017625	0.014468254	0.646760352	0.003182961	0.900457155	4.43E-07	0.666421705	0.000466564	0.659251294	0.000885591	0.615490834	0.001484122	0.546315895	0.019697413	0.690182701	2.37E-12	0.722074119	3.94E-13	0.594309887	9.46E-09	NA	NA	NA	NA	NA	NA	NA	NA	NA	NA	NA	NA	NA
ENST00000261584	0.17883744	0.995670662	-0.194203445	0.755888297	-0.302597023	0.944158068	-0.201302239	0.999910412	0.379207083	0.933259289	-0.211241241	0.750554247	-0.183651434	0.927586594	-0.005725959	0.999797392	-0.706270068	0.139210378	0.000896151	0.99989366	-0.68551209	0.087612766	0.036951596	NA	0.01465209	0.993629833	-0.280886134	0.58712028	0.030282595	0.999994098	0.047230923	0.928434995	-0.411661614	0.0670722	-0.001568799	0.998422816	NA	NA	NA	NA	NA	NA	NA	NA	NA	NA	NA	NA	NA
ENST00000261598	0.143977811	0.99492144	0.227167716	0.576470004	-0.059556083	0.999975927	-0.113256303	0.999910412	-0.095199088	0.999301108	-0.224573935	0.637353373	-0.256843922	0.76461145	-0.146602417	0.999797392	0.018742021	0.979482242	0.177699688	0.99989366	-0.166361021	0.781416368	-0.003285901	0.997878573	-0.035440129	0.975889144	-0.511049028	0.088456818	-0.051082747	0.999994098	NA	NA	NA	NA	NA	NA	NA	NA	NA	NA	NA	NA	NA	NA	NA	NA	NA	NA	NA
ENST00000261609	-0.081964036	0.995781018	0.141115778	0.684538008	-0.091867294	0.999975927	-0.07572821	0.999910412	0.044929398	0.999301108	-0.350043361	0.191522266	-0.163831083	0.843615818	-0.199029087	0.999797392	-0.41372918	0.205415346	0.074666948	0.99989366	-0.369128985	0.164899624	-0.100110444	0.830940774	0.032202172	0.97055987	-0.532001635	0.009720291	-0.135044118	0.999994098	-0.009485746	0.980340485	-0.341330252	0.009908006	-0.070931083	0.868529688	NA	NA	NA	NA	NA	NA	NA	NA	NA	NA	NA	NA	NA
ENST00000261622	NA	NA	NA	NA	NA	NA	NA	NA	NA	NA	NA	NA	NA	NA	NA	NA	NA	NA	NA	NA	NA	NA	NA	NA	NA	NA	NA	NA	NA	NA	NA	NA	NA	NA	NA	NA	0.239366499	0.00970181	NA	NA	NA	NA	NA	NA	NA	NA	NA	NA	NA
ENST00000261623	0.040399093	0.995956225	-0.166528465	0.656071869	-0.049940706	0.999975927	0.079260332	0.999910412	-0.038351577	0.999301108	0.158842435	0.714837511	0.490749952	0.088158415	-0.083230206	0.999797392	0.047639311	0.930561437	0.001083116	0.99989366	-0.112984413	0.841331586	-0.083017063	0.886067749	-0.113530491	0.889503306	-0.187867967	0.594946019	0.076303718	0.999994098	NA	NA	NA	NA	NA	NA	NA	NA	NA	NA	NA	NA	NA	NA	NA	NA	NA	NA	NA
ENST00000261636	0.152046362	0.9929843	-0.351746856	0.342282772	0.24717437	0.945221612	0.083428871	0.999910412	-0.249024367	0.999301108	0.456258319	0.20041995	0.098264864	0.965282633	-0.175752017	0.999797392	-0.159882297	0.78621531	0.077116624	0.99989366	0.679712337	0.018566907	0.44602824	0.180754416	-0.300868811	0.61239381	0.69146148	0.010159251	0.262390591	0.999994098	-0.189247288	0.56702671	0.436864295	0.036512244	0.226045729	0.579762183	NA	NA	NA	NA	NA	NA	NA	NA	NA	NA	NA	NA	NA
ENST00000261646	NA	NA	NA	NA	NA	NA	NA	NA	NA	NA	NA	NA	NA	NA	NA	NA	NA	NA	NA	NA	NA	NA	NA	NA	NA	NA	NA	NA	NA	NA	NA	NA	NA	NA	NA	NA	NA	NA	NA	NA	NA	NA	NA	NA	NA	NA	NA	NA	NA
ENST00000261653	-0.14739269	0.99492144	0.020627465	0.976177276	0.259663014	0.919519671	-0.24348831	0.999910412	-0.048558077	0.999301108	0.272805924	0.541087816	-0.12029584	0.951241013	-0.08253098	0.999797392	0.262007695	0.59803967	-0.309060854	0.99989366	0.249495859	0.618191028	-0.532645655	0.084233687	-0.018652896	0.98872667	0.357940706	0.30692974	-0.266321466	0.999994098	-0.045651111	0.886970759	0.302340938	0.045312392	-0.319585595	0.047880503	NA	NA	NA	NA	NA	NA	NA	NA	NA	NA	NA	NA	NA
ENST00000261673	NA	NA	NA	NA	NA	NA	NA	NA	NA	NA	NA	NA	NA	NA	NA	NA	NA	NA	NA	NA	NA	NA	NA	NA	NA	NA	NA	NA	NA	NA	NA	NA	NA	NA	NA	NA	NA	NA	NA	NA	NA	NA	NA	NA	NA	NA	NA	NA	NA
ENST00000261681	NA	NA	NA	NA	NA	NA	NA	NA	NA	NA	NA	NA	NA	NA	NA	NA	NA	NA	NA	NA	NA	NA	NA	NA	NA	NA	NA	NA	NA	NA	0.337199975	0.047817832	0.07054412	0.777475202	0.169626991	0.615625555	NA	NA	NA	NA	NA	NA	NA	NA	NA	NA	NA	NA	NA
ENST00000261692	0.044309966	0.996041187	-0.245741091	0.590251099	0.301099745	0.87875023	0.227752225	0.999910412	-0.07915287	0.999301108	0.488537411	0.195402316	-0.193527273	0.893126881	-0.096299132	0.999797392	0.245786177	0.660158719	0.152584263	0.99989366	0.36683543	0.418562048	0.625180672	0.040944722	-0.360730479	0.534136379	0.578946983	0.068179769	0.172907081	0.999994098	-0.152468105	0.665268087	0.417277781	0.046714208	0.245201821	0.510545937	NA	NA	NA	NA	NA	NA	NA	NA	NA	NA	NA	NA	NA
ENST00000261693	NA	NA	NA	NA	NA	NA	NA	NA	NA	NA	NA	NA	NA	NA	NA	NA	NA	NA	NA	NA	NA	NA	NA	NA	NA	NA	NA	NA	NA	NA	NA	NA	NA	NA	NA	NA	NA	NA	NA	NA	NA	NA	NA	NA	NA	NA	NA	NA	NA
ENST00000261700	0.260023351	0.948332723	-0.329277002	0.516107261	0.294445796	0.957379704	0.08563328	0.999910412	-0.076655685	0.999301108	0.708360548	0.066335154	0.010468197	0.998110628	-0.04417808	0.999797392	0.495009939	0.326413727	0.203489692	0.99989366	0.553813362	0.213389866	0.313691358	0.589556919	0.064752803	0.963020574	0.551349175	0.171285394	0.205996489	0.999994098	-0.045832997	0.929513377	0.554788434	0.006279868	0.204868659	0.664908614	NA	NA	NA	NA	NA	NA	NA	NA	NA	NA	NA	NA	NA
ENST00000261714	-0.117034794	0.995781018	-0.474503538	NA	-0.300517783	NA	-0.167297399	0.999910412	-0.103223814	0.999301108	-0.04125067	0.969574667	-0.348445455	0.776768056	-0.855549101	0.096879802	-0.159124632	0.837147813	-0.163318268	0.99989366	-0.035459199	0.974979934	-0.032687353	NA	-0.219897079	NA	-0.123903032	0.868483632	-0.338488994	0.999994098	NA	NA	NA	NA	NA	NA	NA	NA	NA	NA	NA	NA	NA	NA	NA	NA	NA	NA	NA
ENST00000261721	0.099903282	0.995781018	-0.31740504	0.349663987	0.112429571	0.999975927	0.143152358	0.999910412	0.124172785	0.999301108	0.277151038	0.476959119	-0.023232736	0.99331565	0.014156923	0.999797392	0.428523847	0.259792425	-0.069550152	0.99989366	0.351844917	0.331135542	0.247777531	0.542963186	-0.061386142	0.95201229	0.515856759	0.052277632	0.245431538	0.999994098	-0.025665018	0.950412971	0.342359479	0.041239793	0.124576914	0.776791991	NA	NA	NA	NA	NA	NA	NA	NA	NA	NA	NA	NA	NA
ENST00000261726	0.355967461	0.77546161	0.669751841	0.034188853	-0.240045303	0.975655571	-0.256001998	0.999910412	0.010863135	0.999301108	-0.819968362	0.008813359	-0.629963986	0.157310171	0.013864836	0.999797392	-0.573061899	0.204370086	-0.584246832	0.44801379	-0.441464245	0.310221546	-0.289741556	0.589464978	0.099866481	0.932863057	-0.560866071	0.105144555	-0.458460596	0.609626916	0.380701119	0.148092696	-0.528406005	0.015992306	-0.571138675	0.014359684	NA	NA	NA	NA	NA	NA	NA	NA	NA	NA	NA	NA	NA
ENST00000261749	NA	NA	NA	NA	NA	NA	NA	NA	NA	NA	NA	NA	NA	NA	NA	NA	NA	NA	NA	NA	NA	NA	NA	NA	NA	NA	NA	NA	NA	NA	NA	NA	NA	NA	NA	NA	-0.355418004	0.067641552	NA	NA	NA	NA	NA	NA	NA	NA	NA	NA	NA
ENST00000261769	0.473495868	0.03650444	0.52983092	0.004538344	0.429191103	0.064812356	0.347388087	0.458307588	0.418600999	0.100686575	0.384094862	0.083078777	0.349680319	0.221231525	0.409057474	0.153069137	0.250762688	0.3539653	0.271977998	0.836017991	0.479266395	0.014575168	0.205189276	0.503079721	0.416988989	0.080528762	0.051640644	0.896551964	0.144459606	0.999994098	0.460557545	3.45E-05	0.332034559	0.006534116	0.254834034	0.097163142	NA	NA	NA	NA	NA	NA	NA	NA	NA	NA	NA	NA	NA
ENST00000261772	NA	NA	NA	NA	NA	NA	NA	NA	NA	NA	NA	NA	NA	NA	NA	NA	NA	NA	NA	NA	NA	NA	NA	NA	NA	NA	NA	NA	NA	NA	-0.127669287	0.701999071	-0.347587314	0.071148068	-0.145873517	0.765051419	NA	NA	NA	NA	NA	NA	NA	NA	NA	NA	NA	NA	NA
ENST00000261783	NA	NA	NA	NA	NA	NA	NA	NA	NA	NA	NA	NA	NA	NA	NA	NA	NA	NA	NA	NA	NA	NA	NA	NA	NA	NA	NA	NA	NA	NA	NA	NA	NA	NA	NA	NA	NA	NA	NA	NA	NA	NA	NA	NA	NA	NA	NA	NA	NA
ENST00000261797	0.042647573	0.995956225	0.151037767	0.508379537	-0.008582192	0.999975927	-0.090155991	0.999910412	-0.008752606	0.999301108	-0.136223685	0.614471544	-0.144304389	0.782289002	0.014652111	0.999797392	-0.005314472	0.988738374	-0.123508456	0.99989366	-0.201441692	0.385865559	-0.323567283	0.056020591	0.064651985	0.914190687	-0.189353264	0.356394365	-0.240699954	0.515619833	NA	NA	NA	NA	NA	NA	NA	NA	NA	NA	NA	NA	NA	NA	NA	NA	NA	NA	NA
ENST00000261800	-0.135547243	0.932235431	0.071679436	0.828722991	-0.250338151	0.496177437	-0.340580193	0.242354705	-0.184973843	0.941674601	-0.558412711	0.000208717	-0.411805444	0.032111669	-0.054830382	0.999797392	-0.403474314	0.044227036	-0.268329542	0.661325125	-0.325672064	0.092156629	-0.549477747	0.000253056	0.03382952	0.961918035	-0.642501292	6.64E-06	-0.371822784	0.087521668	-0.045978474	0.866581153	-0.41679938	0.000137446	-0.400303466	0.000414449	NA	NA	NA	NA	NA	NA	NA	NA	NA	NA	NA	NA	NA
ENST00000261819	NA	NA	NA	NA	NA	NA	NA	NA	NA	NA	NA	NA	NA	NA	NA	NA	NA	NA	NA	NA	NA	NA	NA	NA	NA	NA	NA	NA	NA	NA	-0.157592282	0.383087993	-0.269554028	0.042689256	0.065884323	0.868180746	NA	NA	NA	NA	NA	NA	NA	NA	NA	NA	NA	NA	NA
ENST00000261822	0.035482612	0.996376543	0.035132417	0.954264934	0.025408529	0.999975927	0.12365095	0.999910412	0.051795688	0.999301108	0.195796595	0.675421164	0.142398619	0.926173603	0.035097075	0.999797392	0.814725422	0.004458694	0.225633326	0.99989366	-0.023439036	0.975622201	-0.119062209	0.8428742	-0.086874611	0.932619063	0.211622225	0.586878108	0.022622854	0.999994098	NA	NA	NA	NA	NA	NA	NA	NA	NA	NA	NA	NA	NA	NA	NA	NA	NA	NA	NA
ENST00000261837	NA	NA	NA	NA	NA	NA	NA	NA	NA	NA	NA	NA	NA	NA	NA	NA	NA	NA	NA	NA	NA	NA	NA	NA	NA	NA	NA	NA	NA	NA	NA	NA	NA	NA	NA	NA	NA	NA	NA	NA	NA	NA	NA	NA	NA	NA	NA	NA	NA
ENST00000261839	NA	NA	NA	NA	NA	NA	NA	NA	NA	NA	NA	NA	NA	NA	NA	NA	NA	NA	NA	NA	NA	NA	NA	NA	NA	NA	NA	NA	NA	NA	0.35939941	0.310426956	0.531949762	0.068101061	0.61765152	0.022626361	NA	NA	NA	NA	NA	NA	NA	NA	NA	NA	NA	NA	NA
ENST00000261844	-0.06393561	0.995956225	0.174187482	0.715324821	-0.232269948	0.963154315	-0.15825018	0.999910412	-0.178013444	0.999301108	-0.854189057	0.002004238	-0.737430325	0.02087307	-0.31044137	0.996316878	-0.102869606	0.873712146	-0.04375038	0.99989366	-0.654890673	0.041100079	-0.435841425	0.218775619	0.108469575	0.919407751	-0.667178655	0.020690112	-0.44836058	0.47644344	-0.005578371	0.992976261	-0.526701942	0.013232678	-0.352060548	0.243749657	NA	NA	NA	NA	NA	NA	NA	NA	NA	NA	NA	NA	NA
ENST00000261854	-0.106005651	0.995781018	0.247350195	0.59021804	-0.182469667	0.999975927	0.212290414	0.999910412	0.027124451	0.999301108	-0.138853088	0.830627331	0.38088891	0.579953641	-0.081857371	0.999797392	0.272280978	0.614634954	-0.177043211	0.99989366	-0.721129314	0.035081619	-0.069780242	0.938620426	0.251624004	0.742423799	-0.004639814	0.994864232	0.13201171	0.999994098	NA	NA	NA	NA	NA	NA	NA	NA	NA	NA	NA	NA	NA	NA	NA	NA	NA	NA	NA
ENST00000261858	-0.070149482	0.995956225	-0.020920439	0.982595552	-0.217150286	0.999975927	-0.161155712	0.999910412	-0.138905779	0.999301108	0.099248695	0.909976539	-0.073611385	0.985898153	-0.136600915	0.999797392	-0.920235036	0.043548429	-0.138240024	0.99989366	-0.221413582	0.782356923	-0.222501391	0.769497862	-6.81E-05	0.999908151	-0.183613969	0.777402523	-0.294387578	0.999994098	NA	NA	NA	NA	NA	NA	NA	NA	NA	NA	NA	NA	NA	NA	NA	NA	NA	NA	NA
ENST00000261862	0.3143611	0.637021065	0.436046439	0.076989902	0.123118208	0.999975927	0.30927588	0.999910412	0.293874512	0.773062695	-0.000204343	0.999495684	-0.087690869	0.958270842	0.240475884	0.999797392	-0.016762023	0.974341885	0.349682886	0.673213818	0.077260276	0.89553	0.106419723	0.834062918	0.22636272	0.653741118	-0.201652614	0.539252555	0.087150705	0.999994098	0.31159119	0.060110218	-0.005017923	0.986194389	0.16345141	0.589831977	NA	NA	NA	NA	NA	NA	NA	NA	NA	NA	NA	NA	NA
ENST00000261868	0.070915171	0.995781018	-0.178360939	0.628078157	-0.11672992	0.999975927	-0.056008942	0.999910412	0.029296506	0.999301108	-0.038859324	0.947830196	0.035122957	0.988608432	0.213621875	0.999797392	-0.101313917	0.840728545	-0.143820626	0.99989366	0.293799388	0.385085912	0.367682806	0.179821176	0.203975886	0.720255608	0.429786526	0.083861635	0.243318688	0.967057214	NA	NA	NA	NA	NA	NA	-0.256040052	0.015086987	NA	NA	NA	NA	NA	NA	NA	NA	NA	NA	NA
ENST00000261880	NA	NA	NA	NA	NA	NA	NA	NA	NA	NA	NA	NA	NA	NA	NA	NA	NA	NA	NA	NA	NA	NA	NA	NA	NA	NA	NA	NA	NA	NA	0.038867591	0.904098642	-0.286269324	0.041782726	0.033725432	0.953600296	NA	NA	NA	NA	NA	NA	NA	NA	NA	NA	NA	NA	NA
ENST00000261890	0.0146092	0.99881982	-0.361477008	0.186340288	0.213582573	0.920979952	-0.011592531	0.999910412	-0.173934902	0.999301108	0.283459243	0.387691194	-0.035796413	0.988608432	-0.070103922	0.999797392	0.204663456	0.617483302	-0.038003268	0.99989366	0.352677336	0.241619063	0.425176072	0.087858368	-0.102659255	0.898631146	0.471383125	0.047440759	0.280720584	0.793559862	-0.136437774	0.604340233	0.304679807	0.068691098	0.152896397	0.669837274	NA	NA	NA	NA	NA	NA	NA	NA	NA	NA	NA	NA	NA
ENST00000261918	0.665080213	0.01912308	0.74743159	0.002039837	0.946596982	2.71E-05	0.232050979	0.999910412	0.736036381	0.00418758	1.333579566	6.82E-11	-0.047471522	0.988251464	0.687667352	0.015846227	1.169370967	4.85E-07	-0.157105059	0.99989366	1.095839133	4.54E-07	-0.386131829	0.261916914	0.698248655	0.007346901	0.913911364	4.25E-05	-0.353065337	0.721670406	0.780647519	7.77E-08	1.133384876	2.81E-16	-0.244428448	0.437802391	NA	NA	NA	NA	NA	NA	NA	NA	NA	NA	NA	NA	NA
ENST00000261921	NA	NA	NA	NA	NA	NA	NA	NA	NA	NA	NA	NA	NA	NA	NA	NA	NA	NA	NA	NA	NA	NA	NA	NA	NA	NA	NA	NA	NA	NA	NA	NA	NA	NA	NA	NA	NA	NA	NA	NA	NA	NA	NA	NA	NA	NA	NA	NA	NA
ENST00000261951	NA	NA	NA	NA	NA	NA	NA	NA	NA	NA	NA	NA	NA	NA	NA	NA	NA	NA	NA	NA	NA	NA	NA	NA	NA	NA	NA	NA	NA	NA	NA	NA	NA	NA	NA	NA	NA	NA	NA	NA	NA	NA	NA	NA	NA	NA	NA	NA	NA
ENST00000261978	0.020230068	0.99881982	0.158982384	0.642225783	-0.126393823	0.999975927	-0.215554381	0.999910412	0.146585555	0.999301108	0.020155842	0.974089656	-0.15497486	0.866713299	-0.093856172	0.999797392	-0.310132478	0.34591066	-0.347060389	0.650015674	-0.294945461	0.340446951	-0.736854711	0.000114368	-0.090020613	0.910976089	-0.341694983	0.180040025	-0.756773118	0.000155067	0.047001379	0.90844724	-0.195923312	0.353387412	-0.429015494	0.015169271	0.081877537	0.083035946	NA	NA	NA	NA	NA	NA	NA	NA	NA	NA	NA
ENST00000262030	-0.084984277	0.995781018	-0.45491897	0.047812894	-0.007587871	0.999975927	-0.028386234	0.999910412	-0.223239092	0.97439793	0.029669059	0.959610471	0.134276033	0.897491511	-0.251308161	0.954035153	0.100059978	0.812874236	-0.076743696	0.99989366	0.323759001	0.24987655	0.220487019	0.515091165	-0.284759631	0.459083576	0.154458377	0.650460173	0.113192311	0.999994098	NA	NA	NA	NA	NA	NA	NA	NA	NA	NA	NA	NA	NA	NA	NA	NA	NA	NA	NA
ENST00000262031	0.336537269	0.625247097	0.503509365	0.04795048	0.259109007	0.827281934	0.456531628	0.303190685	0.519744157	0.087004431	0.172856068	0.689857994	-0.136644404	0.919291994	0.446527018	0.316851693	0.194485395	0.642339723	0.354763051	0.753914877	0.368026338	0.231109316	0.314448287	0.327416135	0.372391076	0.319867013	0.111145277	0.795182309	0.275438328	0.884906564	0.425545695	0.003853635	0.247122827	0.144233947	0.265695857	0.198757628	NA	NA	NA	NA	NA	NA	NA	NA	NA	NA	NA	NA	NA
ENST00000262032	0.047116868	NA	-0.092229692	NA	-0.083904137	NA	0.392620218	NA	0.007244767	NA	-0.394804107	NA	0.00487907	NA	0.151557143	NA	-0.974525081	0.059202509	0.454919769	NA	-0.430514607	NA	0.027296487	NA	-0.272700289	NA	-0.361534231	NA	0.062213945	NA	NA	NA	NA	NA	NA	NA	NA	NA	NA	NA	NA	NA	NA	NA	NA	NA	NA	NA	NA
ENST00000262033	0.127702402	0.987545602	-0.346682025	0.20408847	0.298074602	0.62142908	0.044697514	0.999910412	-0.186745524	0.999301108	0.310171177	0.306383456	0.019404401	0.993429685	0.009655728	0.999797392	0.23773287	0.522361144	-0.024827671	0.99989366	0.260011955	0.454773908	0.352298527	0.18967589	0.056621371	0.949085491	0.471755394	0.039838753	0.342991216	0.482052285	-0.07274445	0.820594117	0.323914173	0.044938413	0.173825573	0.5796393	NA	NA	NA	NA	NA	NA	NA	NA	NA	NA	NA	NA	NA
ENST00000262055	-0.039968076	0.996549077	-0.058442721	0.932828975	-0.1084861	0.999975927	-0.397196501	0.999910412	-0.05922251	0.999301108	-0.310478236	0.523234774	-0.077890941	0.979606503	-0.044259185	0.999797392	-0.729813957	0.086464453	-0.103296038	0.99989366	-0.458532218	0.273161376	-0.539595608	0.119164602	-0.150631864	0.889494128	-0.412880485	0.281269672	-0.137577812	0.999994098	-0.097060757	0.792140472	-0.373419996	0.054806925	-0.209277774	0.559300129	NA	NA	NA	NA	NA	NA	NA	NA	NA	NA	NA	NA	NA
ENST00000262093	NA	NA	NA	NA	NA	NA	NA	NA	NA	NA	NA	NA	NA	NA	NA	NA	NA	NA	NA	NA	NA	NA	NA	NA	NA	NA	NA	NA	NA	NA	-0.532860116	0.081717712	-0.409741471	0.182261944	-0.163320554	0.830207825	NA	NA	NA	NA	NA	NA	NA	NA	NA	NA	NA	NA	NA
ENST00000262096	NA	NA	NA	NA	NA	NA	NA	NA	NA	NA	NA	NA	NA	NA	NA	NA	NA	NA	NA	NA	NA	NA	NA	NA	NA	NA	NA	NA	NA	NA	0.163265941	0.673125888	0.44737028	0.063315042	0.204255291	0.709771526	NA	NA	NA	NA	NA	NA	NA	NA	NA	NA	NA	NA	NA
ENST00000262124	NA	NA	NA	NA	NA	NA	NA	NA	NA	NA	NA	NA	NA	NA	NA	NA	NA	NA	NA	NA	NA	NA	NA	NA	NA	NA	NA	NA	NA	NA	-0.020194787	0.965227158	0.351948257	0.058526544	0.344429925	0.108188063	NA	NA	NA	NA	NA	NA	NA	NA	NA	NA	NA	NA	NA
ENST00000262134	-0.152901541	0.965592055	-0.435014982	0.081795924	-0.228455072	0.8770392	-0.193081998	0.999910412	-0.307190841	0.710961981	-0.095938453	0.843573321	-0.420327783	0.198967963	-0.219684111	0.999797392	-0.061647794	0.910388889	-0.452185366	0.276835719	-0.056084554	0.93035057	-0.339409982	0.228682828	-0.116947025	0.877598611	-0.19278082	0.56752962	-0.266573547	0.859309417	-0.239023827	0.097732581	-0.138188595	0.390910035	-0.335649186	0.007493031	NA	NA	NA	NA	NA	NA	NA	NA	NA	NA	NA	NA	NA
ENST00000262158	-0.121001656	0.995781018	-0.1056962	0.869904112	-0.300690571	0.918426141	-0.551220426	0.597471703	-0.371213121	0.879027312	-0.473842727	0.271231545	-0.767889076	0.050789423	-0.270819931	0.999797392	-0.103855746	0.884310969	-0.646403112	0.311382659	-0.931677706	0.004178537	-1.026006377	0.000585032	-0.044455975	0.973927489	-0.926030426	0.002080542	-0.869535337	0.016751132	-0.083983876	0.85293364	-0.551155361	0.009866629	-0.892173364	2.88E-06	NA	NA	NA	NA	NA	NA	NA	NA	NA	NA	NA	NA	NA
ENST00000262160	0.10042232	0.995781018	0.193225716	0.669255408	0.409533611	0.505974069	0.336063954	0.999910412	0.112870929	0.999301108	0.350965328	0.376705355	0.025393387	0.99331565	0.073090541	0.999797392	0.783377686	0.012757195	0.129332137	0.99989366	0.482207919	0.157879091	0.345545564	0.379784407	0.165336665	0.84830215	0.304528885	0.41760521	0.181264381	0.999994098	0.147739961	0.573407856	0.466754416	0.002120443	0.196316028	0.526201382	NA	NA	NA	NA	NA	NA	NA	NA	NA	NA	NA	NA	NA
ENST00000262187	NA	NA	NA	NA	NA	NA	NA	NA	NA	NA	NA	NA	NA	NA	NA	NA	NA	NA	NA	NA	NA	NA	NA	NA	NA	NA	NA	NA	NA	NA	0.330902302	0.108825027	0.346133272	0.066897921	0.204964885	0.564151927	NA	NA	NA	NA	NA	NA	NA	NA	NA	NA	NA	NA	NA
ENST00000262225	0.395765599	0.258041306	-0.061864429	0.888302615	0.325558499	0.440376679	0.093602477	0.999910412	-0.080981186	0.999301108	0.197608184	0.571364414	-0.015489708	0.994716513	-0.133493741	0.999797392	0.166072926	0.646880615	-0.062121516	0.99989366	0.399833466	0.102144785	0.509721259	0.014180509	0.340001045	0.293625212	0.671746636	0.000300769	0.405500081	0.20221957	NA	NA	NA	NA	NA	NA	-0.487043486	0.000162991	NA	NA	NA	NA	NA	NA	NA	NA	NA	NA	0.002959119
ENST00000262244	0.176320534	0.927455203	0.104889047	0.80049557	-0.052058392	0.999975927	-0.195547565	0.999910412	0.164105733	0.999301108	-0.049008104	0.928395399	-0.655630448	0.003079807	0.244281013	0.981124979	-0.055984524	0.912281971	-0.248584642	0.99989366	-0.270202965	0.41585656	-0.436220517	0.066193146	-0.053622294	0.951057636	-0.273682268	0.329528401	-0.540737891	0.032928152	0.135897062	0.559828877	-0.131623773	0.492150808	-0.417681934	0.002553225	NA	NA	NA	NA	NA	NA	NA	NA	NA	NA	NA	NA	NA
ENST00000262291	0.603220539	0.002594147	0.730702146	4.21E-05	0.417378433	0.111578386	0.122389188	0.999910412	0.843132163	6.96E-07	0.484741209	0.021374253	0.376535411	0.196089576	0.649248858	0.000979745	0.412873687	0.100094861	0.05020368	0.99989366	0.415297665	0.067569754	0.025866255	0.968256937	0.862836983	2.43E-07	0.487138814	0.014122417	0.070379659	0.999994098	0.752010062	5.44E-14	0.451098997	5.88E-05	0.125181026	0.6715028	NA	NA	NA	NA	NA	NA	NA	NA	NA	NA	NA	NA	NA
ENST00000262304	0.011561805	0.99881982	0.090390573	0.85216038	-0.200979438	0.961674841	-0.059944677	0.999910412	-0.0400577	0.999301108	-0.33058309	0.319734261	0.053971422	0.98458641	-0.062549651	0.999797392	-0.291038014	0.467346009	0.131742228	0.99989366	-0.467696164	0.101282817	-0.070617339	0.912571152	-0.017607213	0.988380743	-0.444792056	0.095752137	-0.016758998	0.999994098	0.004178776	0.991071358	-0.346307343	0.004495415	-0.003742732	0.996187375	NA	NA	NA	NA	NA	NA	NA	NA	NA	NA	NA	NA	NA
ENST00000262306	0.268865474	0.899263871	-0.40111485	0.30757644	0.086892968	0.999975927	0.047186481	0.999910412	-0.119315515	0.999301108	0.048441999	0.951293859	0.23377529	0.843271553	-0.004710356	0.999797392	0.295337509	0.561777155	-0.349932027	0.99989366	0.36257377	0.429690392	0.353339715	0.419226678	-0.414439386	0.441976107	0.582000239	0.071028062	0.29707038	0.999994098	NA	NA	NA	NA	NA	NA	NA	NA	NA	NA	NA	NA	NA	NA	NA	NA	NA	NA	NA
ENST00000262316	0.125223808	0.995781018	0.145559162	0.783901278	-0.007940042	0.999975927	-0.176726795	0.999910412	0.137807366	0.999301108	0.006295745	0.99421551	0.115120466	0.957367018	0.041394277	0.999797392	0.119857766	0.844187963	-0.183379708	0.99989366	0.037198472	0.965042726	-0.576970461	0.070029241	0.100327383	0.928920296	0.287030618	0.473049366	-0.286995172	0.999994098	NA	NA	NA	NA	NA	NA	NA	NA	NA	NA	NA	NA	NA	NA	NA	NA	NA	NA	NA
ENST00000262318	NA	NA	NA	NA	NA	NA	NA	NA	NA	NA	NA	NA	NA	NA	NA	NA	NA	NA	NA	NA	NA	NA	NA	NA	NA	NA	NA	NA	NA	NA	NA	NA	NA	NA	NA	NA	NA	NA	NA	NA	NA	NA	NA	NA	NA	NA	NA	NA	NA
ENST00000262319	NA	NA	NA	NA	NA	NA	NA	NA	NA	NA	NA	NA	NA	NA	NA	NA	NA	NA	NA	NA	NA	NA	NA	NA	NA	NA	NA	NA	NA	NA	NA	NA	NA	NA	NA	NA	NA	NA	NA	NA	NA	NA	NA	NA	NA	NA	NA	NA	NA
ENST00000262320	NA	NA	NA	NA	NA	NA	NA	NA	NA	NA	NA	NA	NA	NA	NA	NA	NA	NA	NA	NA	NA	NA	NA	NA	NA	NA	NA	NA	NA	NA	NA	NA	NA	NA	NA	NA	NA	NA	NA	NA	NA	NA	NA	NA	NA	NA	NA	NA	NA
ENST00000262325	NA	NA	NA	NA	NA	NA	NA	NA	NA	NA	NA	NA	NA	NA	NA	NA	NA	NA	NA	NA	NA	NA	NA	NA	NA	NA	NA	NA	NA	NA	NA	NA	NA	NA	NA	NA	NA	NA	NA	NA	NA	NA	NA	NA	NA	NA	NA	NA	NA
ENST00000262348	-0.095957236	0.995781018	0.076933725	0.888267216	-0.151757363	0.999975927	-0.080929288	0.999910412	0.060947681	0.999301108	-0.472763119	0.151379506	-0.193131319	0.866713299	0.222560317	0.999797392	0.421165548	0.277385315	-0.070076536	0.99989366	-0.397953223	0.280882734	-0.501273667	0.097536403	0.128802525	0.889494128	-0.533492575	0.063639481	-0.410007139	0.528735703	NA	NA	NA	NA	NA	NA	NA	NA	NA	NA	NA	NA	NA	NA	NA	NA	NA	NA	NA
ENST00000262367	0.002680282	0.999441497	0.247029098	0.465810908	0.164927437	0.999975927	0.249249261	0.999910412	0.062481461	0.999301108	-0.060860732	0.919088213	-0.009735154	0.996766677	0.106366003	0.999797392	0.02351672	0.96886313	0.314936605	0.932731913	0.071602932	0.914389992	0.016951218	0.985396091	0.034048984	0.974161828	-0.451325733	0.092355267	-0.06458604	0.999994098	NA	NA	NA	NA	NA	NA	0.14075056	0.087691064	NA	NA	NA	NA	NA	NA	NA	NA	NA	NA	NA
ENST00000262384	0.095299721	0.995781018	0.245625383	0.381232097	0.357468954	0.301325125	0.161946579	0.999910412	0.198585134	0.999301108	0.208238865	0.540094895	-0.036147361	0.988406815	0.214754455	0.999797392	0.548669267	0.035010535	0.142586348	0.99989366	0.348888127	0.192588248	-0.076690512	0.884431004	0.267803877	0.48673804	0.10118948	0.791091994	-0.133399643	0.999994098	0.219149049	0.171605417	0.308041831	0.017943021	0.000861123	0.998422816	NA	NA	NA	NA	NA	NA	NA	NA	NA	NA	NA	NA	NA
ENST00000262395	0.085919088	0.995781018	-0.046911702	0.94406356	0.265589206	0.930001691	0.101429526	0.999910412	0.06239782	0.999301108	0.561523285	0.090012861	0.285994831	0.738998718	-0.048230302	0.999797392	0.547248372	0.152318323	-0.029582077	0.99989366	0.599086102	0.061305826	-0.050564365	0.954657486	0.053016477	0.963766848	0.638465808	0.027381258	0.061412663	0.999994098	0.052387936	0.888672216	0.55700488	0.000165109	0.032051229	0.966409829	NA	NA	NA	NA	NA	NA	NA	NA	NA	NA	NA	NA	NA
ENST00000262396	0.04374737	0.996041187	-0.021669577	0.976612913	0.382603067	0.660297265	0.101559458	0.999910412	0.127525929	0.999301108	0.635608943	0.048109347	0.346875121	0.633379743	-0.047999017	0.999797392	0.606036107	0.116743683	-0.075082592	0.99989366	0.642021308	0.045784054	-0.086998606	0.912537441	0.012207147	0.993629833	0.683342936	0.0188857	0.096030899	0.999994098	0.057371454	0.878896358	0.625104729	2.62E-05	0.035726986	0.962664963	NA	NA	NA	NA	NA	NA	NA	NA	NA	NA	NA	NA	NA
ENST00000262428	0.431948909	0.377299944	-0.037120141	0.950320451	0.215022726	0.960290021	0.012085946	0.999910412	0.336402053	0.752673449	0.55726284	0.04332445	-0.052939803	0.985875155	0.339584855	0.846788427	0.722410187	0.014073839	0.166348417	0.99989366	0.519021355	0.071174662	0.359895249	0.275895525	0.243440928	0.681707614	0.472979576	0.089007658	0.329343104	0.744802495	0.277985794	0.209815941	0.500887822	0.002018303	0.165089235	0.683555472	NA	NA	NA	NA	NA	NA	NA	NA	NA	NA	NA	NA	NA
ENST00000262429	0.308660656	0.691915097	0.218387932	0.525017966	0.157297542	0.999975927	0.317566393	0.999910412	0.016490938	0.999301108	0.154541442	0.731014392	0.451038462	0.166970345	-0.024911246	0.999797392	-0.03140689	0.957347069	0.449941079	0.318039439	0.143849012	0.780009528	0.459871394	0.071564607	0.362692741	0.327694618	0.210507584	0.541978728	0.563123513	0.038086484	0.185984825	0.349113416	0.135330211	0.468369851	0.461498701	0.000332305	NA	NA	NA	NA	NA	NA	NA	NA	NA	NA	NA	NA	NA
ENST00000262435	0.476690262	0.160651767	0.377280832	0.17638827	0.167496699	0.994969941	0.051831362	0.999910412	0.571959601	0.032282758	0.307266054	0.350789207	-0.394295101	0.322532448	0.470984189	0.211604229	0.176524285	0.668538991	-0.216434025	0.99989366	0.196672026	0.651496005	-0.336241112	0.281533959	0.469483906	0.121968898	0.315850725	0.281046984	-0.343363751	0.608036259	0.50717065	4.16E-05	0.259259365	0.09050907	-0.289788676	0.095824032	NA	NA	NA	NA	NA	NA	NA	NA	NA	NA	NA	NA	NA
ENST00000262461	NA	NA	NA	NA	NA	NA	NA	NA	NA	NA	NA	NA	NA	NA	NA	NA	NA	NA	NA	NA	NA	NA	NA	NA	NA	NA	NA	NA	NA	NA	0.303503072	0.038360041	-0.054314589	0.808537537	-0.013619509	0.984037264	NA	NA	NA	NA	NA	NA	NA	NA	NA	NA	NA	NA	NA
ENST00000262464	-0.004273925	0.998995491	0.04644489	0.915904688	0.120947836	0.999975927	0.248648982	0.999910412	0.218035494	0.948923179	-0.10472448	0.797212002	0.186476129	0.771409338	0.081105487	0.999797392	0.027397581	0.953101078	0.196184077	0.99989366	-0.085276378	0.868307395	0.052087057	0.926884641	0.060763644	0.938410308	-0.376554167	0.086702955	0.103984962	0.999994098	NA	NA	NA	NA	NA	NA	NA	NA	NA	NA	NA	NA	NA	NA	NA	NA	NA	NA	NA
ENST00000262467	0.188145562	0.866389155	0.201885978	0.424656578	0.087777953	0.999975927	-0.181584839	0.999910412	0.109222488	0.999301108	0.063076613	0.881645213	-0.338785068	0.23080176	0.05040958	0.999797392	0.086648743	0.821399607	-0.467609795	0.056538104	-0.249329619	0.356425825	-0.629718531	0.000153359	0.227680364	0.517295102	-0.018706198	0.964102819	-0.490002602	0.018676558	0.173229125	0.328218895	0.005077932	0.984192219	-0.438095218	0.000180818	NA	NA	NA	NA	NA	NA	NA	NA	NA	NA	NA	NA	NA
ENST00000262483	-0.075995942	0.995956225	-0.025864065	0.969267395	-0.064045561	0.999975927	-0.298332596	0.999910412	-0.235153034	0.999301108	-0.232709936	0.629437268	-0.271310518	0.745437943	0.033938925	0.999797392	-0.945205059	0.005475965	-0.254014555	0.99989366	-0.184173788	0.751537261	-0.267599346	0.558453166	0.126509316	0.897625672	-0.196159179	0.66057694	-0.253752069	0.999994098	NA	NA	NA	NA	NA	NA	NA	NA	NA	NA	NA	NA	NA	NA	NA	NA	NA	NA	NA
ENST00000262547	NA	NA	NA	NA	NA	NA	NA	NA	NA	NA	NA	NA	NA	NA	NA	NA	NA	NA	NA	NA	NA	NA	NA	NA	NA	NA	NA	NA	NA	NA	-0.272540537	0.621734911	-0.60385332	0.084949451	-0.330012187	0.645679082	NA	NA	NA	NA	NA	NA	NA	NA	NA	NA	NA	NA	NA
ENST00000262584	0.16321066	0.92062997	-0.5965854	0.001160612	0.250432528	0.682375159	0.004782926	0.999910412	-0.21225994	0.952976783	0.350383837	0.140630616	0.176331926	0.788364013	-0.250567965	0.89364093	0.245656962	0.387578095	-0.151154667	0.99989366	0.535386614	0.005084396	0.329478221	0.15629945	-0.34977042	0.217138141	0.549755014	0.002316788	0.159102776	0.999994098	-0.22797672	0.347004045	0.385600216	0.024575053	0.1201857	0.807853574	NA	NA	NA	NA	NA	NA	NA	NA	NA	NA	NA	NA	NA
ENST00000262591	NA	NA	NA	NA	NA	NA	NA	NA	NA	NA	NA	NA	NA	NA	NA	NA	NA	NA	NA	NA	NA	NA	NA	NA	NA	NA	NA	NA	NA	NA	-0.087291733	0.902570544	-0.595715157	0.064983147	0.07060854	0.959397654	NA	NA	NA	NA	NA	NA	NA	NA	NA	NA	NA	NA	NA
ENST00000262605	NA	NA	NA	NA	NA	NA	NA	NA	NA	NA	NA	NA	NA	NA	NA	NA	NA	NA	NA	NA	NA	NA	NA	NA	NA	NA	NA	NA	NA	NA	0.120728832	0.548273583	-0.128304694	0.431211867	-0.297620482	0.028645506	NA	NA	NA	NA	NA	NA	NA	NA	NA	NA	NA	NA	NA
ENST00000262713	-0.396922275	0.337118491	-0.458752468	0.060090854	-0.104610055	0.999975927	0.114481604	0.999910412	-0.240203531	0.955276876	-0.157044282	0.707158417	0.243402661	0.681048439	-0.222429773	0.999797392	0.056926193	0.906055577	0.085931492	0.99989366	-0.118134026	0.821337348	0.135115871	0.771252057	-0.35914951	0.302351567	0.002199017	0.99687608	0.149471039	0.999994098	-0.346516604	0.004156357	-0.060840433	0.755680342	0.152146873	0.522457749	NA	NA	NA	NA	NA	NA	NA	NA	NA	NA	NA	NA	NA
ENST00000262722	NA	NA	NA	NA	NA	NA	NA	NA	NA	NA	NA	NA	NA	NA	NA	NA	NA	NA	NA	NA	NA	NA	NA	NA	NA	NA	NA	NA	NA	NA	NA	NA	NA	NA	NA	NA	NA	NA	NA	NA	NA	NA	NA	NA	NA	NA	NA	NA	NA
ENST00000262741	-0.25123507	0.965795688	-0.273624331	NA	-0.678870972	NA	-0.324893725	0.999910412	-0.15337283	0.999301108	-1.394114094	1.30E-05	-0.89242719	0.040313246	-0.16615081	0.999797392	-1.498502626	6.25E-05	-0.239438244	0.99989366	-0.931235379	0.013281231	-0.525381326	NA	-0.313703892	NA	-0.734795231	0.057835406	-0.066200977	0.999994098	-0.195662899	0.66482264	-0.964811452	1.47E-05	-0.430183986	0.239612609	NA	NA	NA	NA	NA	NA	NA	NA	NA	NA	NA	NA	NA
ENST00000262746	-0.120678282	0.995781018	-0.567725654	0.032023435	-0.017864267	0.999975927	-0.054933656	0.999910412	-0.232934075	0.999301108	0.165534213	0.730765138	0.139751969	0.922282158	-0.29747549	0.951943903	0.0349924	0.953248902	-0.1885857	0.99989366	0.357456197	0.302294554	0.420595568	0.155738387	-0.278237708	0.591825465	0.334392886	0.290226192	0.161340876	0.999994098	NA	NA	NA	NA	NA	NA	-0.421168795	0.090475181	NA	NA	NA	NA	NA	NA	NA	NA	NA	NA	NA
ENST00000262765	0.975899703	0.00064883	0.826538858	0.005614676	0.184484181	0.999975927	0.588360601	0.363303329	0.831917816	0.00849328	0.403971265	0.342712226	0.762037406	0.033094959	0.640385379	0.171668911	0.322460698	0.526348239	0.586368551	0.398885594	0.474970214	0.234685891	0.564798202	0.114767118	0.393230336	0.496782044	0.17372505	0.740466625	0.653357482	0.136847386	0.778852673	2.97E-07	0.374802394	0.046981894	0.583149956	0.001261868	NA	NA	NA	NA	NA	NA	NA	NA	NA	NA	NA	NA	NA
ENST00000262795	NA	NA	NA	NA	NA	NA	NA	NA	NA	NA	NA	NA	NA	NA	NA	NA	NA	NA	NA	NA	NA	NA	NA	NA	NA	NA	NA	NA	NA	NA	NA	NA	NA	NA	NA	NA	NA	NA	NA	NA	NA	NA	NA	NA	NA	NA	NA	NA	NA
ENST00000262811	NA	NA	NA	NA	NA	NA	NA	NA	NA	NA	NA	NA	NA	NA	NA	NA	NA	NA	NA	NA	NA	NA	NA	NA	NA	NA	NA	NA	NA	NA	-0.230707339	0.65076167	-0.596129505	0.06405863	0.142242408	0.887144339	NA	NA	NA	NA	NA	NA	NA	NA	NA	NA	NA	NA	NA
ENST00000262829	0.436562871	0.263471514	0.441367107	0.091171401	0.268153454	0.788549357	0.351690957	0.851375545	0.471405795	0.160786122	0.293023837	0.386110083	-0.120456971	0.934713986	0.416856543	0.407258409	-0.149792035	0.749601195	0.292954355	0.965095237	0.288147434	0.417869375	0.030157581	0.967756414	0.476311739	0.112729249	0.177491726	0.631251541	0.146609754	0.999994098	0.46863251	0.000485895	0.196603378	0.268270147	0.143904435	0.675099461	NA	NA	NA	NA	NA	NA	NA	NA	NA	NA	NA	NA	NA
ENST00000262850	0.199188134	0.995781018	0.378424015	NA	-0.151363957	NA	0.06490716	0.999910412	0.274855571	0.999301108	0.128690846	0.89119506	0.253564888	0.89755653	0.365762336	0.999797392	-0.89486105	0.079527275	-0.128485259	0.99989366	-0.318035078	0.684544172	-0.400653298	NA	0.747604453	NA	-0.068998903	0.939310434	-0.075880932	0.999994098	NA	NA	NA	NA	NA	NA	NA	NA	NA	NA	NA	NA	NA	NA	NA	NA	NA	NA	NA
ENST00000262858	0.342294148	0.909665376	0.543068285	NA	0.675264708	NA	0.042101815	0.999910412	0.481159252	0.842474088	1.028138029	0.007137825	0.42183191	0.685352508	0.19419303	0.999797392	1.039044023	0.019144244	0.311321841	0.99989366	0.757279651	0.092037431	-0.071037642	NA	0.375631332	NA	0.869451343	0.026520582	0.302838698	0.999994098	0.305859438	0.372240381	1.029609648	1.01E-07	0.223738084	0.681104592	NA	NA	NA	NA	NA	NA	NA	NA	NA	NA	NA	NA	NA
ENST00000262861	0.213726965	0.98341428	0.244255268	0.68371307	-0.114449546	0.999975927	0.038880876	0.999910412	0.012670874	0.999301108	-0.457060097	0.37869789	-0.593237759	0.333789562	-0.09084475	0.999797392	-0.910479592	0.045530945	-0.160076691	0.99989366	-0.118586404	0.902060303	-0.122752592	0.893960917	0.108244131	0.938496062	-0.393669046	0.423068787	-0.14716497	0.999994098	NA	NA	NA	NA	NA	NA	NA	NA	NA	NA	NA	NA	NA	NA	NA	NA	NA	NA	NA
ENST00000262888	0.062271052	0.995956225	0.037826357	NA	0.381949939	NA	0.086514593	0.999910412	-0.161221948	0.999301108	0.302536001	0.659780644	0.728682681	0.17112081	-0.213555088	0.999797392	0.987706659	0.025891585	0.413616091	0.99989366	0.534491925	0.319514759	0.312533425	NA	-0.30441958	NA	0.433004057	0.3976386	0.303624821	0.999994098	-0.066281439	0.907652958	0.505132952	0.050530956	0.376968044	0.310293708	NA	NA	NA	NA	NA	NA	NA	NA	NA	NA	NA	NA	NA
ENST00000262919	0.043207733	0.995956225	0.092283599	0.820350149	-0.118611356	0.999975927	0.09562266	0.999910412	0.150747269	0.999301108	-0.176135189	0.626328952	-0.044543873	0.985669898	0.124898886	0.999797392	0.012857669	0.980771242	0.1531207	0.99989366	-0.218831642	0.5271264	0.117495552	0.789796326	0.024319067	0.980234	-0.55709496	0.004834646	0.074042048	0.999994098	NA	NA	NA	NA	NA	NA	NA	NA	NA	NA	NA	NA	NA	NA	NA	NA	NA	NA	NA
ENST00000262942	0.085207227	0.995781018	0.111376857	0.793748999	0.189013109	0.961645767	0.172597278	0.999910412	0.031464264	0.999301108	0.203052603	0.596455544	0.04222712	0.98743438	-0.096262402	0.999797392	0.192510328	0.65263396	-0.118895812	0.99989366	0.468270813	0.066670581	0.266928965	0.41544703	-0.074523467	0.933334634	0.283578417	0.328617951	0.25731787	0.90360871	0.00910166	0.981386058	0.283268255	0.04584703	0.137408644	0.651555043	NA	NA	NA	NA	NA	NA	NA	NA	NA	NA	NA	NA	NA
ENST00000262949	NA	NA	NA	NA	NA	NA	NA	NA	NA	NA	NA	NA	NA	NA	NA	NA	NA	NA	NA	NA	NA	NA	NA	NA	NA	NA	NA	NA	NA	NA	-0.042745673	0.917477	0.418220707	0.016318523	0.041042976	0.958684844	NA	NA	NA	NA	NA	NA	NA	NA	NA	NA	NA	NA	NA
ENST00000262958	NA	NA	NA	NA	NA	NA	NA	NA	NA	NA	NA	NA	NA	NA	NA	NA	NA	NA	NA	NA	NA	NA	NA	NA	NA	NA	NA	NA	NA	NA	0.051235638	0.882499569	0.360496278	0.019374779	0.166301852	0.605818172	NA	NA	NA	NA	NA	NA	NA	NA	NA	NA	NA	NA	NA
ENST00000262965	NA	NA	NA	NA	NA	NA	NA	NA	NA	NA	NA	NA	NA	NA	NA	NA	NA	NA	NA	NA	NA	NA	NA	NA	NA	NA	NA	NA	NA	NA	-0.17559359	0.286815813	0.278369489	0.025636117	-0.001574397	0.998151427	NA	NA	NA	NA	NA	NA	NA	NA	NA	NA	NA	NA	NA
ENST00000262975	0.203150585	0.895838529	0.278568003	0.33126758	-0.447160502	0.125258895	-0.047240672	0.999910412	-0.142546563	0.999301108	-0.392494518	0.154332861	-0.366877046	0.322631229	0.039092376	0.999797392	-0.4367768	0.1956447	0.154388006	0.99989366	-0.350649648	0.239793406	-0.155039363	0.718449614	0.157080746	0.802993632	-0.52417279	0.018849906	-0.083934193	0.999994098	0.132760981	0.582220558	-0.456229286	0.000910237	-0.087556316	0.848484429	NA	NA	NA	NA	NA	NA	NA	NA	NA	NA	NA	NA	NA
ENST00000262982	NA	NA	NA	NA	NA	NA	NA	NA	NA	NA	NA	NA	NA	NA	NA	NA	NA	NA	NA	NA	NA	NA	NA	NA	NA	NA	NA	NA	NA	NA	NA	NA	NA	NA	NA	NA	NA	NA	NA	NA	NA	NA	NA	NA	NA	NA	NA	NA	NA
ENST00000262992	NA	NA	NA	NA	NA	NA	NA	NA	NA	NA	NA	NA	NA	NA	NA	NA	NA	NA	NA	NA	NA	NA	NA	NA	NA	NA	NA	NA	NA	NA	NA	NA	NA	NA	NA	NA	NA	NA	NA	NA	NA	NA	NA	NA	NA	NA	NA	NA	NA
ENST00000262994	0.602020279	0.125155423	0.693685152	0.01592824	0.431327993	0.475767061	0.222522223	0.999910412	0.545920941	0.22324437	0.044685623	0.953388166	-0.091070592	0.97237091	0.464369244	0.581385058	0.042779297	0.952899826	0.244210384	0.99989366	0.391104767	0.340446951	0.183693169	0.755590468	0.529243428	0.184284843	0.303871096	0.441157107	0.062491723	0.999994098	0.620013467	8.80E-06	0.284728072	0.121043898	0.084376075	0.880401942	NA	NA	NA	NA	NA	NA	NA	NA	NA	NA	NA	NA	NA
ENST00000262995	0.51770044	0.212222688	0.632076438	0.019793492	0.407551284	0.452768546	0.256890732	0.999910412	0.519169155	0.19803141	-0.009009838	0.991377864	0.032555819	0.990774255	0.429267831	0.596356981	-0.046068616	0.945751297	0.257787694	0.99989366	0.323497386	0.429079788	0.188226456	0.722833478	0.48352404	0.199349956	0.297738704	0.407564448	0.082463216	0.999994098	0.556483345	2.35E-05	0.241350402	0.169543092	0.130488121	0.749132127	NA	NA	NA	NA	NA	NA	NA	NA	NA	NA	NA	NA	NA
ENST00000263033	NA	NA	NA	NA	NA	NA	NA	NA	NA	NA	NA	NA	NA	NA	NA	NA	NA	NA	NA	NA	NA	NA	NA	NA	NA	NA	NA	NA	NA	NA	0.586032806	0.002743775	0.002845513	0.994937874	0.164196899	0.776820717	NA	NA	NA	NA	NA	NA	NA	NA	NA	NA	NA	NA	NA
ENST00000263036	NA	NA	NA	NA	NA	NA	NA	NA	NA	NA	NA	NA	NA	NA	NA	NA	NA	NA	NA	NA	NA	NA	NA	NA	NA	NA	NA	NA	NA	NA	-0.135513218	0.478161292	0.307276	0.015612545	-0.163543596	0.481450202	NA	NA	NA	NA	NA	NA	NA	NA	NA	NA	NA	NA	NA
ENST00000263056	0.846679569	0.133376246	0.620459375	NA	1.33490838	NA	0.99122484	0.066290248	0.326808995	0.999301108	0.727230197	0.156901984	0.961329771	0.049742741	0.38255438	0.999797392	1.107004375	0.018463139	0.642894488	0.714514268	1.221730249	0.002094603	1.123732517	NA	0.465679428	NA	0.921835655	0.029111725	0.930615447	0.07629232	0.753767737	0.001919459	1.076379695	5.61E-06	0.870634233	0.000669446	NA	NA	NA	NA	NA	NA	NA	NA	NA	NA	NA	NA	NA
ENST00000263073	0.343835835	0.601164977	0.444868755	0.093999776	-0.028039226	0.999975927	0.308531184	0.999910412	0.284303779	0.863885574	-0.218753173	0.583423112	-0.026660141	0.991956446	0.377884959	0.617522502	-0.075201767	0.883614284	0.461696575	0.298478609	0.070948843	0.913131807	0.410131894	0.139013599	0.350669795	0.368088708	-0.233816067	0.488949294	0.278490186	0.875544423	0.370394422	0.015073353	-0.096646968	0.658966543	0.295187647	0.105518812	NA	NA	NA	NA	NA	NA	NA	NA	NA	NA	NA	NA	NA
ENST00000263092	0.201338493	0.976938297	0.459073416	0.238438209	0.09311503	0.999975927	0.122276854	0.999910412	0.224198426	0.999301108	-0.182662742	0.770890983	0.00185562	0.999809546	0.295819252	0.999797392	-0.902393463	0.027004975	0.213419744	0.99989366	0.186703389	0.788766763	0.26593126	0.627423674	0.292421712	0.700551046	-0.187595376	0.727051051	0.167950955	0.999994098	NA	NA	NA	NA	NA	NA	NA	NA	NA	NA	NA	NA	NA	NA	NA	NA	NA	NA	NA
ENST00000263095	0.401579782	0.825912441	0.308842186	NA	0.016358297	NA	0.454209936	0.999910412	0.358988451	0.998332965	-0.31135739	0.628945662	0.122988732	0.969160164	0.529319874	0.739827631	0.932923335	0.028228557	0.051308889	0.99989366	0.432383614	0.4409311	0.106726473	NA	0.301268522	NA	-0.087510563	0.910270415	0.23643661	0.999994098	NA	NA	NA	NA	NA	NA	NA	NA	NA	NA	NA	NA	NA	NA	NA	NA	NA	NA	NA
ENST00000263097	0.106940946	0.995330708	-0.25546957	0.337008027	0.418653632	0.105517284	0.171262308	0.999910412	0.118919108	0.999301108	0.897465369	5.09E-08	0.261278747	0.565243851	0.22096833	0.996512021	0.783182717	0.000116342	0.186708686	0.99989366	0.54089349	0.007573637	0.290515641	0.270966917	0.049159712	0.951352282	0.836042925	5.82E-07	0.367844972	0.279160477	0.068298228	0.824557084	0.703743601	1.01E-08	0.242249852	0.263969857	NA	NA	NA	NA	NA	NA	NA	NA	NA	NA	NA	NA	NA
ENST00000263102	NA	NA	NA	NA	NA	NA	NA	NA	NA	NA	NA	NA	NA	NA	NA	NA	NA	NA	NA	NA	NA	NA	NA	NA	NA	NA	NA	NA	NA	NA	NA	NA	NA	NA	NA	NA	NA	NA	NA	NA	NA	NA	NA	NA	NA	NA	NA	NA	NA
ENST00000263119	NA	NA	NA	NA	NA	NA	NA	NA	NA	NA	NA	NA	NA	NA	NA	NA	NA	NA	NA	NA	NA	NA	NA	NA	NA	NA	NA	NA	NA	NA	0.181178332	0.389647755	-0.2923618	0.060984608	-0.032486904	0.960445937	NA	NA	NA	NA	NA	NA	NA	NA	NA	NA	NA	NA	NA
ENST00000263121	NA	NA	NA	NA	NA	NA	NA	NA	NA	NA	NA	NA	NA	NA	NA	NA	NA	NA	NA	NA	NA	NA	NA	NA	NA	NA	NA	NA	NA	NA	-0.315971674	0.058139832	0.055947734	0.829957411	0.186420647	0.519238192	NA	NA	NA	NA	NA	NA	NA	NA	NA	NA	NA	NA	NA
ENST00000263125	NA	NA	NA	NA	NA	NA	NA	NA	NA	NA	NA	NA	NA	NA	NA	NA	NA	NA	NA	NA	NA	NA	NA	NA	NA	NA	NA	NA	NA	NA	-0.111079505	0.793134603	-0.38677071	0.095136772	-0.149851209	0.812865992	NA	NA	NA	NA	NA	NA	NA	NA	NA	NA	NA	NA	NA
ENST00000263150	NA	NA	NA	NA	NA	NA	NA	NA	NA	NA	NA	NA	NA	NA	NA	NA	NA	NA	NA	NA	NA	NA	NA	NA	NA	NA	NA	NA	NA	NA	0.095949096	0.654775607	-0.170647211	0.253582972	-0.336269868	0.008779842	NA	NA	NA	NA	NA	NA	NA	NA	NA	NA	NA	NA	NA
ENST00000263168	-0.044567532	0.995956225	0.026011298	0.951125167	0.002423804	0.999975927	-0.003162216	0.999910412	0.150887265	0.999301108	0.292789625	0.213949086	-0.01181039	0.995140303	-0.017779657	0.999797392	-0.147776136	0.680170146	-0.03827243	0.99989366	0.244110256	0.357689359	0.077085351	0.856999988	0.137047158	0.788433005	0.333758375	0.097489546	0.102937014	0.999994098	NA	NA	NA	NA	NA	NA	NA	NA	NA	NA	NA	NA	NA	NA	NA	NA	NA	NA	NA
ENST00000263174	NA	NA	NA	NA	NA	NA	NA	NA	NA	NA	NA	NA	NA	NA	NA	NA	NA	NA	NA	NA	NA	NA	NA	NA	NA	NA	NA	NA	NA	NA	-0.115018365	0.884486674	-0.488760194	0.237856873	-0.932989023	0.007304999	NA	NA	NA	NA	NA	NA	NA	NA	NA	NA	NA	NA	NA
ENST00000263200	-0.095287085	0.995781018	0.239997387	0.455466438	-0.163870365	0.988461062	-0.4943386	0.155284916	0.004165578	0.999301108	-0.579774656	0.012905051	-0.918293123	1.07E-05	-0.109528979	0.999797392	-0.316043055	0.395965784	-0.450533278	0.318039439	-0.668208024	0.003211309	-0.734959827	0.00036911	-0.047035528	0.961095757	-0.53664907	0.017969273	-0.644740677	0.007880406	-0.004939514	0.991885482	-0.419139481	0.007520815	-0.652580847	2.85E-06	NA	NA	NA	NA	NA	NA	NA	NA	NA	NA	NA	NA	NA
ENST00000263208	NA	NA	NA	NA	NA	NA	NA	NA	NA	NA	NA	NA	NA	NA	NA	NA	NA	NA	NA	NA	NA	NA	NA	NA	NA	NA	NA	NA	NA	NA	-0.005209889	0.991898765	-0.345647417	0.056341883	0.102300984	0.848947304	NA	NA	NA	NA	NA	NA	NA	NA	NA	NA	NA	NA	NA
ENST00000263212	-0.097811947	0.995781018	-0.173718696	0.688966429	-0.13765801	0.999975927	0.263455291	0.999910412	-0.030534701	0.999301108	-0.150034694	0.766042584	0.607812362	0.033696944	0.082739244	0.999797392	-0.038971622	0.952808159	0.425548344	0.570001837	-0.308649859	0.439759566	0.441403353	0.128436255	-0.23714934	0.705078887	0.05929234	0.911888265	0.580642341	0.05861713	-0.121479416	0.640740972	-0.108335613	0.609430539	0.500410731	0.000160016	NA	NA	NA	NA	NA	NA	NA	NA	NA	NA	NA	NA	NA
ENST00000263238	0.27910993	0.625818484	-0.00027893	0.999867089	0.451532381	0.049136199	0.115001314	0.999910412	0.121938715	0.999301108	0.49710546	0.013676662	0.099195951	0.936858902	0.051520413	0.999797392	0.373860826	0.174358445	0.095533403	0.99989366	0.616702683	0.000942856	0.294928735	0.240701435	0.159424425	0.761031895	0.637552526	0.000270114	0.261028584	0.721670406	0.128930577	0.483593797	0.527491478	1.34E-07	0.178183053	0.339131389	NA	NA	NA	NA	NA	NA	NA	NA	NA	NA	NA	NA	NA
ENST00000263245	NA	NA	NA	NA	NA	NA	NA	NA	NA	NA	NA	NA	NA	NA	NA	NA	NA	NA	NA	NA	NA	NA	NA	NA	NA	NA	NA	NA	NA	NA	0.136364519	0.576136855	0.329219361	0.031314351	0.149948057	0.66472576	NA	NA	NA	NA	NA	NA	NA	NA	NA	NA	NA	NA	NA
ENST00000263268	0.807234705	0.013782859	0.693248481	0.029688702	0.407500767	0.625984803	0.203335173	0.999910412	0.811952678	0.01120224	0.429143769	0.300620685	0.391128366	0.568283625	0.678371046	0.106796525	0.29350408	0.580389488	0.363025469	0.999116431	0.834970484	0.005001761	0.885547665	0.001458513	0.751260536	0.024727142	0.583042789	0.07673522	0.479413157	0.467752612	0.750775154	1.26E-05	0.553051877	0.00362907	0.496286232	0.017168648	NA	NA	NA	NA	NA	NA	NA	NA	NA	NA	NA	NA	NA
ENST00000263280	-0.02979012	0.997730427	0.128993907	0.776155801	0.186983153	0.980541619	0.045196443	0.999910412	-0.271676409	0.936751106	0.189294606	0.670425221	0.092973289	0.961176401	0.11359471	0.999797392	0.628794628	0.038138157	-0.017996837	0.99989366	0.010287766	0.988990574	-0.080382626	0.899545041	-0.198254026	0.762750165	0.114977686	0.79743584	0.066248863	0.999994098	NA	NA	NA	NA	NA	NA	NA	NA	NA	NA	NA	NA	NA	NA	NA	NA	NA	NA	NA
ENST00000263317	NA	NA	NA	NA	NA	NA	NA	NA	NA	NA	NA	NA	NA	NA	NA	NA	NA	NA	NA	NA	NA	NA	NA	NA	NA	NA	NA	NA	NA	NA	0.089614024	NA	-1.019383465	0.011850131	-0.561271738	NA	NA	NA	NA	NA	NA	NA	NA	NA	NA	NA	NA	NA	NA
ENST00000263334	0.134828218	0.928269203	0.279614439	0.151319806	-0.171964052	0.875964264	0.056584408	0.999910412	-0.101334971	0.999301108	-0.356424346	0.056180433	-0.001774043	0.999456322	0.075622081	0.999797392	-0.195382334	0.487434221	0.024936965	0.99989366	-0.206291296	0.417839424	0.033217338	0.948310789	0.132391804	0.768583138	-0.191016195	0.391559929	0.007717941	0.999994098	NA	NA	NA	NA	NA	NA	NA	NA	NA	NA	NA	NA	NA	NA	NA	NA	NA	NA	NA
ENST00000263335	0.126662491	0.948332723	0.26856147	0.178067588	-0.164478195	0.898226428	0.044922718	0.999910412	-0.093977195	0.999301108	-0.353773325	0.060592823	0.002764968	0.998648998	0.073016417	0.999797392	-0.199496682	0.477111966	0.027936354	0.99989366	-0.175253171	0.533027763	0.022614043	0.966508448	0.126912195	0.788405548	-0.185320564	0.413370777	-0.004821679	0.999994098	NA	NA	NA	NA	NA	NA	NA	NA	NA	NA	NA	NA	NA	NA	NA	NA	NA	NA	NA
ENST00000263339	0.093996324	0.995781018	-0.172815522	0.567761097	0.146143094	0.988461062	0.149418455	0.999910412	0.411885361	0.142471852	0.518966156	0.008788655	0.093854386	0.945201283	0.206249728	0.999797392	0.412304952	0.095998194	0.027980115	0.99989366	0.193389531	0.571461269	0.128316909	0.757150128	0.294032875	0.372213949	0.562990197	0.002077705	-0.014605647	0.999994098	0.196671632	0.37769078	0.40826047	0.005530792	0.022904354	0.975463688	NA	NA	NA	NA	NA	NA	NA	NA	NA	NA	NA	NA	NA
ENST00000263341	0.448434992	0.189313829	-0.046850988	0.926781466	0.412191592	0.20828863	0.857728277	3.58E-05	0.516818031	0.062235145	0.815948365	2.15E-05	1.137547648	7.84E-10	0.424484996	0.321084003	0.688759009	0.004120609	0.883939043	2.00E-05	0.801937455	4.76E-05	1.358065051	7.49E-15	0.076214851	0.932326393	0.9627555	1.23E-07	0.975878084	4.03E-07	0.270743929	0.280465017	0.788973359	2.25E-07	1.012735286	1.43E-11	NA	NA	NA	NA	NA	NA	NA	NA	NA	NA	NA	NA	NA
ENST00000263346	0.070149302	0.995781018	0.110528733	0.749256266	-0.111600869	0.999975927	-0.088169165	0.999910412	-0.043132123	0.999301108	-0.141357135	0.697897989	-0.036797778	0.98743438	-0.065964338	0.999797392	-0.423890399	0.149013467	-0.10667475	0.99989366	-0.390296433	0.092202916	-0.225606984	0.439970766	0.023072664	0.980005602	-0.017895713	0.968306805	-0.064351424	0.999994098	NA	NA	NA	NA	NA	NA	NA	NA	NA	NA	NA	NA	NA	NA	NA	NA	NA	NA	NA
ENST00000263360	NA	NA	NA	NA	NA	NA	NA	NA	NA	NA	NA	NA	NA	NA	NA	NA	NA	NA	NA	NA	NA	NA	NA	NA	NA	NA	NA	NA	NA	NA	0.39886629	0.07039427	-0.202532834	0.43137562	-0.028401655	0.976420467	NA	NA	NA	NA	NA	NA	NA	NA	NA	NA	NA	NA	NA
ENST00000263370	0.291965521	0.813652532	0.562481726	0.038498968	0.366079444	0.567811676	0.258911859	0.999910412	0.261179459	0.988144075	0.393360583	0.256881738	0.279408423	0.703354354	0.1878932	0.999797392	0.622319994	0.055296616	0.008472631	0.99989366	0.821817543	0.000747508	0.132161903	0.823648754	0.508711164	0.133570972	0.533454315	0.052953214	0.166908572	0.999994098	0.437855311	0.007677561	0.557747156	0.000246732	0.100607895	0.852331491	NA	NA	NA	NA	NA	NA	NA	NA	NA	NA	NA	NA	NA
ENST00000263383	-0.026994774	0.99881982	0.017354951	0.98354568	-0.152563178	0.999975927	-0.109945441	0.999910412	0.014737485	0.999301108	-0.261191218	0.64000686	-0.133810297	0.952060523	-0.100245773	0.999797392	-0.281454867	0.616159293	-0.26546457	0.99989366	-0.355611488	0.487654857	0.009005016	0.994931545	0.092600613	0.939747467	-0.584159898	0.098868487	-0.08600592	0.999994098	0.00189664	0.997004419	-0.332692789	0.073509743	-0.110953429	0.830719096	NA	NA	NA	NA	NA	NA	NA	NA	NA	NA	NA	NA	NA
ENST00000263384	NA	NA	NA	NA	NA	NA	NA	NA	NA	NA	NA	NA	NA	NA	NA	NA	NA	NA	NA	NA	NA	NA	NA	NA	NA	NA	NA	NA	NA	NA	NA	NA	NA	NA	NA	NA	NA	NA	NA	NA	NA	NA	NA	NA	NA	NA	NA	NA	NA
ENST00000263398	-0.117487319	0.947537902	0.006994616	0.986077801	0.053797487	0.999975927	-0.150592472	0.999910412	0.042325487	0.999301108	0.128683173	0.629543332	-0.034238075	0.984525736	-0.003227698	0.999797392	-0.066314737	0.820061953	-0.143317189	0.99989366	-0.052959295	0.895771341	-0.318556793	0.053240004	0.090423922	0.852015331	-0.120550772	0.611062367	-0.208741072	0.687905332	NA	NA	NA	NA	NA	NA	NA	NA	NA	NA	NA	NA	NA	NA	NA	NA	NA	NA	NA
ENST00000263401	NA	NA	NA	NA	NA	NA	NA	NA	NA	NA	NA	NA	NA	NA	NA	NA	NA	NA	NA	NA	NA	NA	NA	NA	NA	NA	NA	NA	NA	NA	NA	NA	NA	NA	NA	NA	NA	NA	NA	NA	NA	NA	NA	NA	NA	NA	NA	NA	NA
ENST00000263408	NA	NA	NA	NA	NA	NA	NA	NA	NA	NA	NA	NA	NA	NA	NA	NA	NA	NA	NA	NA	NA	NA	NA	NA	NA	NA	NA	NA	NA	NA	0.432301261	0.289796982	0.501590328	0.134250669	0.810335969	0.008644539	NA	NA	NA	NA	NA	NA	NA	NA	NA	NA	NA	NA	NA
ENST00000263409	NA	NA	NA	NA	NA	NA	NA	NA	NA	NA	NA	NA	NA	NA	NA	NA	NA	NA	NA	NA	NA	NA	NA	NA	NA	NA	NA	NA	NA	NA	0.330461798	0.452861225	-0.261913569	0.505768884	-0.608964077	0.085669275	NA	NA	NA	NA	NA	NA	NA	NA	NA	NA	NA	NA	NA
ENST00000263433	NA	NA	NA	NA	NA	NA	NA	NA	NA	NA	NA	NA	NA	NA	NA	NA	NA	NA	NA	NA	NA	NA	NA	NA	NA	NA	NA	NA	NA	NA	NA	NA	NA	NA	NA	NA	NA	NA	NA	NA	NA	NA	NA	NA	NA	NA	NA	NA	NA
ENST00000263559	NA	NA	NA	NA	NA	NA	NA	NA	NA	NA	NA	NA	NA	NA	NA	NA	NA	NA	NA	NA	NA	NA	NA	NA	NA	NA	NA	NA	NA	NA	NA	NA	NA	NA	NA	NA	NA	NA	NA	NA	NA	NA	NA	NA	NA	NA	NA	NA	NA
ENST00000263630	-0.269060185	0.789160932	-0.054084441	0.915264823	-0.154883863	0.999975927	-0.333386786	0.989739157	0.167675288	0.999301108	0.079715365	0.882502191	-0.465352013	0.162457062	-0.003721968	0.999797392	0.041298299	0.945751297	-0.470331323	0.306179589	-0.122498714	0.829413128	-0.654695792	0.003522464	-0.041202063	0.965823393	-0.141069329	0.725749479	-0.334500773	0.638978474	-0.009061066	0.982146798	-0.067374914	0.769432575	-0.478333214	0.000294384	NA	NA	NA	NA	NA	NA	NA	NA	NA	NA	NA	NA	NA
ENST00000263635	0.087382195	0.995781018	0.146410624	0.685392473	-0.178071633	0.965915459	0.075124377	0.999910412	-0.050319035	0.999301108	-0.468330308	0.051209073	-0.097630726	0.948738009	-0.038898604	0.999797392	-0.15648562	0.69177726	0.053329571	0.99989366	-0.268107829	0.413787777	0.008448902	0.994073197	-0.012495377	0.990549055	-0.532387539	0.012628757	-0.018687133	0.999994098	0.028494037	0.930848463	-0.320597286	0.013693139	0.002932262	0.997283014	NA	NA	NA	NA	NA	NA	NA	NA	NA	NA	NA	NA	NA
ENST00000263674	NA	NA	NA	NA	NA	NA	NA	NA	NA	NA	NA	NA	NA	NA	NA	NA	NA	NA	NA	NA	NA	NA	NA	NA	NA	NA	NA	NA	NA	NA	NA	NA	NA	NA	NA	NA	NA	NA	NA	NA	NA	NA	NA	NA	NA	NA	NA	NA	NA
ENST00000263710	0.165689699	0.913856711	0.323174378	0.157388603	0.093355515	0.999975927	0.164210102	0.999910412	0.095269705	0.999301108	-0.313764888	0.212626104	-0.208518466	0.698991949	-0.08197527	0.999797392	-0.234985353	0.43625552	0.060025444	0.99989366	-0.038650974	0.944633945	7.94E-05	0.999739056	0.225021547	0.562547579	-0.384490181	0.066756522	-0.253938287	0.755951202	NA	NA	NA	NA	NA	NA	NA	NA	NA	NA	NA	NA	NA	NA	NA	NA	NA	NA	NA
ENST00000263713	0.451794088	0.287270469	0.461136995	0.096185294	0.432897599	0.2618667	0.782034062	0.001866344	0.542945969	0.083520047	0.23509101	0.566554288	0.031177917	0.990774255	0.393110632	0.618415026	0.057126216	0.924512369	0.483498942	0.333956679	0.676548766	0.0050619	0.776605924	0.00051368	0.436867767	0.22236917	0.230858594	0.518574291	0.560632219	0.07812695	0.464583112	0.014160292	0.371873185	0.056479773	0.523453568	0.004842987	NA	NA	NA	NA	NA	NA	NA	NA	NA	NA	NA	NA	NA
ENST00000263717	0.174825927	0.995670662	0.425073234	0.335374915	-0.47803225	0.556914712	0.052108268	0.999910412	0.047447446	0.999301108	-0.638968607	0.115471239	-0.140339654	0.956024118	0.189689358	0.999797392	-0.465756849	0.372612393	0.125947993	0.99989366	-0.366034654	0.51243187	-0.24526757	0.714300961	0.147376113	0.904206318	-0.790666782	0.0210012	0.020401711	0.999994098	0.271755993	0.298797476	-0.585155052	0.001509352	-0.095953564	0.887812319	NA	NA	NA	NA	NA	NA	NA	NA	NA	NA	NA	NA	NA
ENST00000263736	0.121380351	0.995781018	0.501444022	0.267936356	-0.450315813	0.698851274	-0.005227966	0.999910412	0.228216268	0.999301108	-0.790430719	0.045906779	-0.377713908	0.705489891	0.216425748	0.999797392	-0.931477158	0.036738838	0.090667316	0.99989366	-0.624553116	0.163924791	-0.18234998	0.817955476	0.112145965	0.937639419	-0.872852271	0.014376959	-0.165143846	0.999994098	0.249279268	0.459060914	-0.777025244	9.95E-05	-0.075847226	0.929214235	NA	NA	NA	NA	NA	NA	NA	NA	NA	NA	NA	NA	NA
ENST00000263741	NA	NA	NA	NA	NA	NA	NA	NA	NA	NA	NA	NA	NA	NA	NA	NA	NA	NA	NA	NA	NA	NA	NA	NA	NA	NA	NA	NA	NA	NA	NA	NA	NA	NA	NA	NA	NA	NA	NA	NA	NA	NA	NA	NA	NA	NA	NA	NA	NA
ENST00000263754	NA	NA	NA	NA	NA	NA	NA	NA	NA	NA	NA	NA	NA	NA	NA	NA	NA	NA	NA	NA	NA	NA	NA	NA	NA	NA	NA	NA	NA	NA	0.193936468	0.66447989	-0.193394515	0.609048605	-0.550011545	0.086834822	NA	NA	NA	NA	NA	NA	NA	NA	NA	NA	NA	NA	NA
ENST00000263765	-0.42867403	0.813140043	-0.246492656	NA	-0.611110754	NA	-0.341679414	0.999910412	-1.024765806	0.010738786	-0.720102673	0.120612148	-0.363112432	0.765164692	-0.379465209	0.999797392	-0.617981471	0.262448854	-0.355692195	0.99989366	-0.474939038	0.419144727	-0.458663699	NA	-0.630011614	NA	-0.79013584	0.055327088	-0.764319118	0.18403104	-0.46999768	0.090861124	-0.754455641	0.001271228	-0.466374334	0.130425576	NA	NA	NA	NA	NA	NA	NA	NA	NA	NA	NA	NA	NA
ENST00000263791	NA	NA	NA	NA	NA	NA	NA	NA	NA	NA	NA	NA	NA	NA	NA	NA	NA	NA	NA	NA	NA	NA	NA	NA	NA	NA	NA	NA	NA	NA	NA	NA	NA	NA	NA	NA	NA	NA	NA	NA	NA	NA	NA	NA	NA	NA	NA	NA	NA
ENST00000263812	NA	NA	NA	NA	NA	NA	NA	NA	NA	NA	NA	NA	NA	NA	NA	NA	NA	NA	NA	NA	NA	NA	NA	NA	NA	NA	NA	NA	NA	NA	-0.133566248	0.771626491	-0.46592983	0.066687141	-0.218880306	0.685105509	NA	NA	NA	NA	NA	NA	NA	NA	NA	NA	NA	NA	NA
ENST00000263849	NA	NA	NA	NA	NA	NA	NA	NA	NA	NA	NA	NA	NA	NA	NA	NA	NA	NA	NA	NA	NA	NA	NA	NA	NA	NA	NA	NA	NA	NA	0.046345969	0.928072786	0.128809257	0.692506978	-0.527159126	0.01869175	NA	NA	NA	NA	NA	NA	NA	NA	NA	NA	NA	NA	NA
ENST00000263856	NA	NA	NA	NA	NA	NA	NA	NA	NA	NA	NA	NA	NA	NA	NA	NA	NA	NA	NA	NA	NA	NA	NA	NA	NA	NA	NA	NA	NA	NA	0.03240708	0.914833395	0.255099114	0.06027341	0.185160249	0.369245697	NA	NA	NA	NA	NA	NA	NA	NA	NA	NA	NA	NA	NA
ENST00000263864	NA	NA	NA	NA	NA	NA	NA	NA	NA	NA	NA	NA	NA	NA	NA	NA	NA	NA	NA	NA	NA	NA	NA	NA	NA	NA	NA	NA	NA	NA	-0.380520319	0.067222181	0.092268628	0.752626352	0.229624603	0.500166945	NA	NA	NA	NA	NA	NA	NA	NA	NA	NA	NA	NA	NA
ENST00000263881	NA	NA	NA	NA	NA	NA	NA	NA	NA	NA	NA	NA	NA	NA	NA	NA	NA	NA	NA	NA	NA	NA	NA	NA	NA	NA	NA	NA	NA	NA	0.337811778	0.066922482	0.135098588	0.547303277	0.11751512	0.803302875	NA	NA	NA	NA	NA	NA	NA	NA	NA	NA	NA	NA	NA
ENST00000263895	1.401198824	3.65E-25	1.120786894	1.20E-15	0.794925766	9.85E-08	0.554864161	0.003803586	1.496996008	3.10E-29	0.708053936	4.15E-06	0.424013872	0.054802476	1.278902326	1.67E-20	0.740514416	2.93E-05	0.284642441	0.732539741	0.947134315	6.75E-11	0.510524867	0.003149094	1.344658938	3.72E-23	0.695153216	5.63E-06	0.408110529	0.086305078	1.364458005	5.59E-53	0.787867881	1.08E-16	0.404616483	0.000380136	NA	NA	NA	NA	NA	NA	NA	NA	NA	NA	NA	NA	NA
ENST00000263918	NA	NA	NA	NA	NA	NA	NA	NA	NA	NA	NA	NA	NA	NA	NA	NA	NA	NA	NA	NA	NA	NA	NA	NA	NA	NA	NA	NA	NA	NA	0.148074772	0.436783955	0.05611404	0.790165797	0.274199403	0.071912189	NA	NA	NA	NA	NA	NA	NA	NA	NA	NA	NA	NA	NA
ENST00000263921	NA	NA	NA	NA	NA	NA	NA	NA	NA	NA	NA	NA	NA	NA	NA	NA	NA	NA	NA	NA	NA	NA	NA	NA	NA	NA	NA	NA	NA	NA	0.472082725	0.074754236	-0.118869124	0.745046361	-0.05063502	0.961692063	NA	NA	NA	NA	NA	NA	NA	NA	NA	NA	NA	NA	NA
ENST00000263955	0.315027115	0.824797363	0.053223622	0.934862613	-0.09349593	0.999975927	-0.135960504	0.999910412	0.163723662	0.999301108	-0.003578462	0.996603487	-0.81205214	0.010207183	0.220711973	0.999797392	-0.105919941	0.868110473	-0.396166477	0.897875278	0.250111709	0.635596325	-0.378761679	0.348967568	0.296407811	0.633438732	0.012705039	0.985339633	-0.509454224	0.341677054	0.281158269	0.220447484	0.026591096	0.938017822	-0.508718003	0.005294815	NA	NA	NA	NA	NA	NA	NA	NA	NA	NA	NA	NA	NA
ENST00000263962	NA	NA	NA	NA	NA	NA	NA	NA	NA	NA	NA	NA	NA	NA	NA	NA	NA	NA	NA	NA	NA	NA	NA	NA	NA	NA	NA	NA	NA	NA	0.516482098	0.021175472	0.155749697	0.638886477	0.033508313	0.97471005	NA	NA	NA	NA	NA	NA	NA	NA	NA	NA	NA	NA	NA
ENST00000263967	NA	NA	NA	NA	NA	NA	NA	NA	NA	NA	NA	NA	NA	NA	NA	NA	NA	NA	NA	NA	NA	NA	NA	NA	NA	NA	NA	NA	NA	NA	NA	NA	NA	NA	NA	NA	NA	NA	NA	NA	NA	NA	NA	NA	NA	NA	NA	NA	NA
ENST00000263974	NA	NA	NA	NA	NA	NA	NA	NA	NA	NA	NA	NA	NA	NA	NA	NA	NA	NA	NA	NA	NA	NA	NA	NA	NA	NA	NA	NA	NA	NA	NA	NA	NA	NA	NA	NA	NA	NA	NA	NA	NA	NA	NA	NA	NA	NA	NA	NA	NA
ENST00000263980	NA	NA	NA	NA	NA	NA	NA	NA	NA	NA	NA	NA	NA	NA	NA	NA	NA	NA	NA	NA	NA	NA	NA	NA	NA	NA	NA	NA	NA	NA	0.348700844	0.002153036	-0.059191599	0.757163974	-0.081410448	0.825742302	NA	NA	NA	NA	NA	NA	NA	NA	NA	NA	NA	NA	NA
ENST00000263981	0.080831464	0.995956225	-0.154877027	0.769956661	-0.1479213	0.999975927	-0.144099215	0.999910412	-0.427235574	0.612470058	-0.245144974	0.624149534	-0.054414879	0.98743438	-0.347632617	0.941321655	-0.684651451	0.085415717	-0.110507984	0.99989366	-0.363510372	0.404409814	-0.202737074	0.721552241	0.043746479	0.970888916	-0.399367099	0.265654746	-0.172121076	0.999994098	-0.130742174	0.681334504	-0.325506134	0.094952958	-0.162218011	0.713334693	NA	NA	NA	NA	NA	NA	NA	NA	NA	NA	NA	NA	NA
ENST00000264005	NA	NA	NA	NA	NA	NA	NA	NA	NA	NA	NA	NA	NA	NA	NA	NA	NA	NA	NA	NA	NA	NA	NA	NA	NA	NA	NA	NA	NA	NA	NA	NA	NA	NA	NA	NA	NA	NA	NA	NA	NA	NA	NA	NA	NA	NA	NA	NA	NA
ENST00000264012	0.237869963	0.649036901	0.244209155	0.252672264	0.374260645	0.072680425	0.068263334	0.999910412	0.174497027	0.986635385	0.357389945	0.060577493	0.237255649	0.494709021	0.171979558	0.999797392	0.378270791	0.060194314	0.09079891	0.99989366	0.275892366	0.205226717	0.036648401	0.942200902	0.238182355	0.423723225	0.099720715	0.732758899	0.021822511	0.999994098	0.221013109	0.064762793	0.304450433	0.001960307	0.083731508	0.768883404	NA	NA	NA	NA	NA	NA	NA	NA	NA	NA	NA	NA	NA
ENST00000264025	0.162206011	0.831613573	0.19962587	0.290789826	0.415093548	0.004833416	0.288283159	0.288674134	0.155422061	0.972919326	0.405544402	0.004580423	0.542497278	3.90E-05	0.213503824	0.753380297	0.29061121	0.128165249	0.465361697	0.001736491	0.262883922	0.140855953	0.265506842	0.11581614	0.285804441	0.149718018	0.269628454	0.09820625	0.358561848	0.035045908	0.203960513	0.057345149	0.334072108	8.04E-05	0.386923257	2.33E-06	NA	NA	NA	NA	NA	NA	NA	NA	NA	NA	NA	NA	NA
ENST00000264029	NA	NA	NA	NA	NA	NA	NA	NA	NA	NA	NA	NA	NA	NA	NA	NA	NA	NA	NA	NA	NA	NA	NA	NA	NA	NA	NA	NA	NA	NA	0.3706746	0.529545714	-0.233395417	0.676455931	-0.81229429	0.085895283	NA	NA	NA	NA	NA	NA	NA	NA	NA	NA	NA	NA	NA
ENST00000264036	NA	NA	NA	NA	NA	NA	NA	NA	NA	NA	NA	NA	NA	NA	NA	NA	NA	NA	NA	NA	NA	NA	NA	NA	NA	NA	NA	NA	NA	NA	NA	NA	NA	NA	NA	NA	NA	NA	NA	NA	NA	NA	NA	NA	NA	NA	NA	NA	NA
ENST00000264037	NA	NA	NA	NA	NA	NA	NA	NA	NA	NA	NA	NA	NA	NA	NA	NA	NA	NA	NA	NA	NA	NA	NA	NA	NA	NA	NA	NA	NA	NA	0.201804415	NA	-0.757136497	0.090188636	-0.320955531	NA	NA	NA	NA	NA	NA	NA	NA	NA	NA	NA	NA	NA	NA
ENST00000264039	NA	NA	NA	NA	NA	NA	NA	NA	NA	NA	NA	NA	NA	NA	NA	NA	NA	NA	NA	NA	NA	NA	NA	NA	NA	NA	NA	NA	NA	NA	NA	NA	NA	NA	NA	NA	NA	NA	NA	NA	NA	NA	NA	NA	NA	NA	NA	NA	NA
ENST00000264052	NA	NA	NA	NA	NA	NA	NA	NA	NA	NA	NA	NA	NA	NA	NA	NA	NA	NA	NA	NA	NA	NA	NA	NA	NA	NA	NA	NA	NA	NA	NA	NA	NA	NA	NA	NA	NA	NA	NA	NA	NA	NA	NA	NA	NA	NA	NA	NA	NA
ENST00000264057	-0.124540114	0.995781018	-0.114513629	0.864773413	-0.492283445	0.46400414	-0.175470262	0.999910412	-0.143829699	0.999301108	-0.717505606	0.046157347	-0.204177857	0.90259914	-0.067669328	0.999797392	-0.266992452	0.650200012	-0.295564496	0.99989366	-0.286136541	0.631778402	-0.394161579	NA	-0.299068541	0.709406814	-0.496931228	0.202175948	-0.179056043	0.999994098	-0.1653762	0.556493105	-0.453011514	0.007149416	-0.28298674	0.27509926	NA	NA	NA	NA	NA	NA	NA	NA	NA	NA	NA	NA	NA
ENST00000264065	-0.311856967	0.562613868	-0.391477283	0.093629049	0.023075044	0.999975927	-0.144203175	0.999910412	-0.074841287	0.999301108	0.206448794	0.533383459	0.062632274	0.97339813	0.01365954	0.999797392	0.115077664	0.777359002	-0.186404313	0.99989366	0.016121088	0.978724345	-0.215901947	0.511227671	-0.155977258	0.789799353	0.114426344	0.749292224	-0.05625467	0.999994098	NA	NA	NA	NA	NA	NA	NA	NA	NA	NA	NA	NA	NA	NA	NA	NA	NA	NA	NA
ENST00000264079	NA	NA	NA	NA	NA	NA	NA	NA	NA	NA	NA	NA	NA	NA	NA	NA	NA	NA	NA	NA	NA	NA	NA	NA	NA	NA	NA	NA	NA	NA	NA	NA	NA	NA	NA	NA	NA	NA	NA	NA	NA	NA	NA	NA	NA	NA	NA	NA	NA
ENST00000264088	0.775152617	0.216428956	0.509418411	0.329463896	0.756503882	NA	0.574766942	0.965558387	0.47676003	0.867696076	0.833928172	0.062379527	0.644837675	0.344805426	0.304308768	0.999797392	0.641906903	0.240144209	0.461776985	0.99989366	0.896500381	0.037440296	0.941479148	NA	0.504951885	0.499271673	0.632694822	0.180419134	0.825967514	0.14102982	0.58405287	0.017919752	0.822207029	0.000178693	0.731848678	0.001524711	NA	NA	NA	NA	NA	NA	NA	NA	NA	NA	NA	NA	NA
ENST00000264090	0.089650338	0.995781018	-0.176856253	0.676095567	-0.13106051	0.999975927	0.013872292	0.999910412	0.101360081	0.999301108	0.104314056	0.848962546	0.020313682	0.993807583	0.087458196	0.999797392	-0.130031203	0.801766143	0.058847395	0.99989366	-0.053965223	0.940534816	0.477178091	0.086012781	0.204564877	0.761031895	0.375927235	0.209174108	0.396118878	0.466054251	NA	NA	NA	NA	NA	NA	-0.185367018	0.05401046	NA	NA	NA	NA	NA	NA	NA	NA	NA	NA	NA
ENST00000264094	NA	NA	NA	NA	NA	NA	NA	NA	NA	NA	NA	NA	NA	NA	NA	NA	NA	NA	NA	NA	NA	NA	NA	NA	NA	NA	NA	NA	NA	NA	0.003986794	0.996581862	0.646830332	0.038310604	-0.007435521	0.996722755	NA	NA	NA	NA	NA	NA	NA	NA	NA	NA	NA	NA	NA
ENST00000264106	-0.144243975	0.912079026	0.007631209	0.986077801	0.048580206	0.999975927	-0.132912448	0.999910412	0.122285695	0.999301108	0.05455329	0.88784786	-0.047302907	0.97590382	0.059638732	0.999797392	0.157150244	0.537644264	-0.21796449	0.912927353	-0.090953895	0.813164321	-0.391714566	0.02061872	0.073931653	0.902733544	-0.200916649	0.355924901	-0.275608665	0.400112265	NA	NA	NA	NA	NA	NA	NA	NA	NA	NA	NA	NA	NA	NA	NA	NA	NA	NA	NA
ENST00000264107	-0.145040711	0.911251597	0.007348008	0.98682419	0.047620148	0.999975927	-0.132887689	0.999910412	0.122459519	0.999301108	0.054112281	0.888587681	-0.047050211	0.976393831	0.059119623	0.999797392	0.157090095	0.537734751	-0.218086244	0.912196937	-0.090827696	0.813281626	-0.391106287	0.020861909	0.072832964	0.904804943	-0.200979951	0.355620284	-0.275147943	0.402751191	NA	NA	NA	NA	NA	NA	NA	NA	NA	NA	NA	NA	NA	NA	NA	NA	NA	NA	NA
ENST00000264108	-0.054551604	0.996041187	0.152071342	NA	0.281046676	NA	-0.282794066	0.999910412	0.092000867	0.999301108	0.452220902	0.419639118	-0.172595195	0.947658334	0.093789471	0.999797392	0.895576511	0.05449183	0.168935037	0.99989366	0.224443233	0.79543192	-0.084139027	NA	0.150902329	NA	-0.066788338	0.938038718	0.132508487	0.999994098	NA	NA	NA	NA	NA	NA	NA	NA	NA	NA	NA	NA	NA	NA	NA	NA	NA	NA	NA
ENST00000264110	-0.189336419	0.988918186	0.034037345	0.966123542	-0.242539102	0.99265014	-0.358289211	0.999910412	0.126594054	0.999301108	-0.537016891	0.222501512	-0.732855822	0.095232546	-0.093382023	0.999797392	-0.403230385	0.449667942	-0.070911046	0.99989366	-0.48618621	0.301667509	-0.406485006	0.413443986	0.126454301	0.922629766	-0.196299425	0.732926546	-0.425688497	0.800852692	0.075807416	0.866759801	-0.365455034	0.109727845	-0.480169763	0.038680507	NA	NA	NA	NA	NA	NA	NA	NA	NA	NA	NA	NA	NA
ENST00000264122	0.016173654	0.99881982	-0.025403547	0.973911969	-0.016226153	0.999975927	0.048297624	0.999910412	0.021646597	0.999301108	-0.627957057	0.080627006	-0.841919316	0.013131271	0.204797885	0.999797392	-0.054233819	0.942076494	-0.029036862	0.99989366	-0.328230598	0.526278434	-0.141320126	0.843936142	0.379758842	0.521054452	-0.585739773	0.08771269	-0.200986089	0.999994098	NA	NA	NA	NA	NA	NA	NA	NA	NA	NA	NA	NA	NA	NA	NA	NA	NA	NA	NA
ENST00000264126	-0.073400468	0.995956225	-0.033317052	0.960990744	-0.451370223	0.387700015	-0.335962109	0.999910412	-0.185633652	0.999301108	-0.82371961	0.002680291	-0.56798915	0.144632271	-0.221847603	0.999797392	-0.129219623	0.82723425	-0.410272405	0.814173762	-0.667324671	0.030545393	-0.530785677	0.095506062	0.004604424	0.99653464	-0.640035222	0.0266508	-0.464622234	0.41835162	-0.100864218	0.746315747	-0.576047414	9.18E-05	-0.469813565	0.00304183	NA	NA	NA	NA	NA	NA	NA	NA	NA	NA	NA	NA	NA
ENST00000264128	NA	NA	NA	NA	NA	NA	NA	NA	NA	NA	NA	NA	NA	NA	NA	NA	NA	NA	NA	NA	NA	NA	NA	NA	NA	NA	NA	NA	NA	NA	NA	NA	NA	NA	NA	NA	NA	NA	NA	NA	NA	NA	NA	NA	NA	NA	NA	NA	NA
ENST00000264159	NA	NA	NA	NA	NA	NA	NA	NA	NA	NA	NA	NA	NA	NA	NA	NA	NA	NA	NA	NA	NA	NA	NA	NA	NA	NA	NA	NA	NA	NA	-0.014523107	0.984069085	-0.533365074	0.044647607	-0.313121381	0.499643036	NA	NA	NA	NA	NA	NA	NA	NA	NA	NA	NA	NA	NA
ENST00000264160	0.021827513	0.99881982	-0.089928167	0.888302615	-0.224266161	0.985767395	-0.147002195	0.999910412	0.098564302	0.999301108	-0.772510858	0.012306854	-0.323841717	0.695632268	0.151449635	0.999797392	-0.556556356	0.18913875	-0.145061666	0.99989366	-0.478711236	0.227502932	-0.223389186	0.697711888	0.172566186	0.860984077	-0.687677827	0.024681249	-0.142223126	0.999994098	0.044033829	0.921888096	-0.524483605	0.001970732	-0.177747304	0.666948757	NA	NA	NA	NA	NA	NA	NA	NA	NA	NA	NA	NA	NA
ENST00000264167	NA	NA	NA	NA	NA	NA	NA	NA	NA	NA	NA	NA	NA	NA	NA	NA	NA	NA	NA	NA	NA	NA	NA	NA	NA	NA	NA	NA	NA	NA	NA	NA	NA	NA	NA	NA	NA	NA	NA	NA	NA	NA	NA	NA	NA	NA	NA	NA	NA
ENST00000264170	NA	NA	NA	NA	NA	NA	NA	NA	NA	NA	NA	NA	NA	NA	NA	NA	NA	NA	NA	NA	NA	NA	NA	NA	NA	NA	NA	NA	NA	NA	0.734091174	0.020465409	0.018371506	0.976094844	0.110986431	0.922898163	NA	NA	NA	NA	NA	NA	NA	NA	NA	NA	NA	NA	NA
ENST00000264183	NA	NA	NA	NA	NA	NA	NA	NA	NA	NA	NA	NA	NA	NA	NA	NA	NA	NA	NA	NA	NA	NA	NA	NA	NA	NA	NA	NA	NA	NA	0.285931136	0.041896714	-0.129447855	0.447064387	-0.072443537	0.863717302	NA	NA	NA	NA	NA	NA	NA	NA	NA	NA	NA	NA	NA
ENST00000264193	NA	NA	NA	NA	NA	NA	NA	NA	NA	NA	NA	NA	NA	NA	NA	NA	NA	NA	NA	NA	NA	NA	NA	NA	NA	NA	NA	NA	NA	NA	-0.320815068	0.089415738	-0.285899144	0.125737388	-0.032483336	0.964137215	NA	NA	NA	NA	NA	NA	NA	NA	NA	NA	NA	NA	NA
ENST00000264198	0.015919595	0.99881982	-0.61723226	0.099555946	0.037173716	0.999975927	-0.127383107	0.999910412	-0.270103638	0.999301108	0.044013818	0.960739851	0.081043036	0.980360633	0.22117699	0.999797392	0.239322568	0.685481326	-0.213663945	0.99989366	0.189973162	0.794377573	-0.351534001	0.492050151	-0.515575021	0.32396701	-0.195097619	0.725716	-0.226701669	0.999994098	NA	NA	NA	NA	NA	NA	NA	NA	NA	NA	NA	NA	NA	NA	NA	NA	NA	NA	NA
ENST00000264202	0.505774418	0.088986934	0.423956336	0.099040389	0.273568805	0.753239397	0.24007595	0.999910412	0.414626174	0.298637154	0.234888611	0.520940127	-0.257157811	0.681048439	0.295430815	0.884132999	0.386029186	0.233022909	0.028936201	0.99989366	0.420828632	0.124977178	0.156501985	0.73452006	0.477258579	0.098644145	0.024353685	0.962557379	-0.032771502	0.999994098	0.453391051	0.001148658	0.277346537	0.087888142	0.004794063	0.995811753	NA	NA	NA	NA	NA	NA	NA	NA	NA	NA	NA	NA	NA
ENST00000264203	0.43644239	0.1595555	0.319877749	0.223397251	0.301179169	0.567990976	0.202584149	0.999910412	0.348546331	0.474461166	0.359037534	0.185323714	-0.105930238	0.939002024	0.19776941	0.999797392	0.409358018	0.15891809	0.0241156	0.99989366	0.498092289	0.029221386	0.204856498	0.572062658	0.389797139	0.198851023	0.180184954	0.579243281	0.033570448	0.999994098	0.360661808	0.004352517	0.357400881	0.004444621	0.056509698	0.903423287	NA	NA	NA	NA	NA	NA	NA	NA	NA	NA	NA	NA	NA
ENST00000264211	0.109516319	0.995330708	0.396608799	0.082147672	-0.092250026	0.999975927	0.131030199	0.999910412	0.152224119	0.999301108	-0.406433041	0.090480192	-0.009315069	0.996621405	0.092859487	0.999797392	-0.370084819	0.22386851	0.156573935	0.99989366	-0.061737483	0.913173469	0.063198789	0.90729785	0.170170029	0.752666641	-0.404382643	0.069492329	0.066581516	0.999994098	0.183566455	0.319640092	-0.258786361	0.067636754	0.094641078	0.80258358	NA	NA	NA	NA	NA	NA	NA	NA	NA	NA	NA	NA	NA
ENST00000264221	NA	NA	NA	NA	NA	NA	NA	NA	NA	NA	NA	NA	NA	NA	NA	NA	NA	NA	NA	NA	NA	NA	NA	NA	NA	NA	NA	NA	NA	NA	NA	NA	NA	NA	NA	NA	NA	NA	NA	NA	NA	NA	NA	NA	NA	NA	NA	NA	NA
ENST00000264235	0.622338964	0.001113003	0.51662307	0.008345524	0.394566261	0.140913654	0.480765131	0.064295877	0.551765544	0.007019906	0.193582054	0.55071331	0.13606501	0.882850057	0.491359929	0.04288278	0.179751715	0.581358175	0.344997006	0.524208224	0.490547191	0.015792318	0.283405638	0.283371394	0.598170498	0.001724485	0.248585475	0.332811003	0.165442107	0.999994098	0.571120902	6.26E-08	0.326745592	0.008499584	0.261505906	0.092053114	NA	NA	NA	NA	NA	NA	NA	NA	NA	NA	NA	NA	NA
ENST00000264258	0.221975601	0.860278297	-0.490691328	0.027620783	0.148568118	0.999975927	0.068389099	0.999910412	-0.103994898	0.999301108	0.302496583	0.292647549	0.378056415	0.231437478	-0.075151662	0.999797392	0.316506566	0.293960895	-0.178594729	0.99989366	0.649594716	0.001167402	0.552414734	0.006722612	-0.135558167	0.835880288	0.639596371	0.000813073	0.373289572	0.313566584	-0.108002804	0.813805184	0.40650053	0.088998339	0.267235866	0.533799614	-0.484005303	0.016630283	NA	NA	NA	NA	NA	NA	NA	NA	NA	NA	NA
ENST00000264313	NA	NA	NA	NA	NA	NA	NA	NA	NA	NA	NA	NA	NA	NA	NA	NA	NA	NA	NA	NA	NA	NA	NA	NA	NA	NA	NA	NA	NA	NA	0.185432407	0.370208418	0.276244105	0.079205541	-0.076833811	0.872770277	NA	NA	NA	NA	NA	NA	NA	NA	NA	NA	NA	NA	NA
ENST00000264331	-0.330064411	0.685282251	-0.463236804	0.097138704	-0.331247236	0.629382471	-0.222670467	0.999910412	-0.266637409	0.952976783	0.043940451	0.9458204	-0.189589946	0.849132887	-0.213363873	0.999797392	-0.111693212	0.82871474	-0.419732864	0.560215775	-0.044472155	0.95151252	-0.152704068	0.763253283	-0.212667493	0.733928059	-0.12608626	0.774469857	-0.219207085	0.999994098	-0.30032384	0.061852246	-0.113238818	0.575007882	-0.234958616	0.251050107	NA	NA	NA	NA	NA	NA	NA	NA	NA	NA	NA	NA	NA
ENST00000264335	0.131029063	0.95427001	-0.171797429	0.504363549	0.016653512	0.999975927	0.039318735	0.999910412	-0.107229281	0.999301108	0.103086938	0.770461647	0.0507871	0.975758342	-0.028984348	0.999797392	0.095947202	0.785206995	0.023559219	0.99989366	0.31990955	0.135626923	0.351896463	0.067147304	-0.065337938	0.923815499	0.261118952	0.223972131	0.087352869	0.999994098	NA	NA	NA	NA	NA	NA	-0.251116544	0.04040733	NA	NA	NA	NA	NA	NA	NA	NA	NA	NA	NA
ENST00000264344	0.005136329	0.999359632	0.196813987	0.679153464	-0.08340286	0.999975927	-0.043103612	0.999910412	-0.148221309	0.999301108	-0.476157272	0.228301986	-0.84022095	0.006889626	-0.078620069	0.999797392	-0.087668659	0.901752803	-0.136514891	0.99989366	-0.157337276	0.826087878	-0.310288526	0.499590865	0.12800317	0.901597185	-0.388366354	0.312429369	-0.28053084	0.999994098	NA	NA	NA	NA	NA	NA	NA	NA	NA	NA	NA	NA	NA	NA	NA	NA	NA	NA	NA
ENST00000264345	0.026605838	0.998000541	0.373057926	0.168357919	-0.097091132	0.999975927	-0.004346519	0.999910412	-0.001417442	0.999490298	-0.357667447	0.242426891	-0.672473274	0.005020688	-0.045578346	0.999797392	-0.053505111	0.924617592	-0.121167132	0.99989366	-0.28772657	0.417130891	-0.288887738	0.373501467	0.17610699	0.782008886	-0.432391566	0.091424438	-0.427891661	0.259849163	NA	NA	NA	NA	NA	NA	NA	NA	NA	NA	NA	NA	NA	NA	NA	NA	NA	NA	NA
ENST00000264357	-0.432117788	0.658519098	0.131483777	0.830911442	-0.210676389	0.999975927	-0.410746658	0.999910412	-0.110546273	0.999301108	-0.243993091	0.667279731	-0.850218867	0.010369869	0.264060258	0.999797392	-0.276366	0.622814216	-0.454316666	0.793044633	-0.606427658	0.107161335	-0.473842236	0.225043828	0.146720517	0.895732406	-0.131954667	0.820928314	-0.726426378	0.056445962	0.012873014	0.98336443	-0.292766556	0.24537522	-0.556330946	0.008846656	NA	NA	NA	NA	NA	NA	NA	NA	NA	NA	NA	NA	NA
ENST00000264431	0.143641357	0.989851582	0.11051067	0.826941401	0.534721267	0.09242595	0.570729526	0.106465169	0.187860328	0.999301108	0.27993454	0.475873365	0.249526168	0.745116527	-0.029848849	0.999797392	0.5065881	0.147784538	0.492193857	0.310904835	0.622773415	0.018374769	0.422463931	0.163068586	0.124194321	0.892576049	0.536253116	0.043116144	0.551236927	0.095958826	0.087166369	0.755297484	0.518360439	5.14E-05	0.484557687	0.000199301	NA	NA	NA	NA	NA	NA	NA	NA	NA	NA	NA	NA	NA
ENST00000264433	0.044887085	0.996376543	0.103883742	0.877713088	-0.3982264	0.731419172	-0.154149357	0.999910412	-0.251595144	0.999301108	-0.625773164	0.108662095	-0.723008638	0.083493391	-0.109772095	0.999797392	-0.425005379	0.412686534	-0.311942641	0.99989366	-0.174555716	0.821232439	-0.548151959	0.164976725	-0.165098283	0.886620434	-0.718199447	0.035411849	-0.418007053	0.779901373	-0.059033835	0.904953946	-0.463825024	0.029971662	-0.440876171	0.069568132	NA	NA	NA	NA	NA	NA	NA	NA	NA	NA	NA	NA	NA
ENST00000264444	0.239550892	0.868600883	0.226619616	0.510314059	0.313688135	0.642797717	0.387481386	0.662035546	0.023396359	0.999301108	0.178124596	0.686270842	0.203286816	0.812709948	0.022948347	0.999797392	0.272577735	0.508851276	0.295848633	0.96889577	0.513043248	0.053201772	0.296826311	0.373809147	0.465837717	0.132080106	0.201440153	0.577395504	0.211522847	0.999994098	0.213869739	0.278165948	0.29400067	0.063872777	0.287172801	0.115258058	NA	NA	NA	NA	NA	NA	NA	NA	NA	NA	NA	NA	NA
ENST00000264448	NA	NA	NA	NA	NA	NA	NA	NA	NA	NA	NA	NA	NA	NA	NA	NA	NA	NA	NA	NA	NA	NA	NA	NA	NA	NA	NA	NA	NA	NA	-0.10501079	0.774118286	-0.332757323	0.114316616	-0.46886651	0.019184061	NA	NA	NA	NA	NA	NA	NA	NA	NA	NA	NA	NA	NA
ENST00000264474	NA	NA	NA	NA	NA	NA	NA	NA	NA	NA	NA	NA	NA	NA	NA	NA	NA	NA	NA	NA	NA	NA	NA	NA	NA	NA	NA	NA	NA	NA	NA	NA	NA	NA	NA	NA	-0.543036146	0.016480583	NA	NA	NA	NA	NA	NA	NA	NA	NA	NA	NA
ENST00000264487	NA	NA	NA	NA	NA	NA	NA	NA	NA	NA	NA	NA	NA	NA	NA	NA	NA	NA	NA	NA	NA	NA	NA	NA	NA	NA	NA	NA	NA	NA	NA	NA	NA	NA	NA	NA	NA	NA	NA	NA	NA	NA	NA	NA	NA	NA	NA	NA	NA
ENST00000264563	NA	NA	NA	NA	NA	NA	NA	NA	NA	NA	NA	NA	NA	NA	NA	NA	NA	NA	NA	NA	NA	NA	NA	NA	NA	NA	NA	NA	NA	NA	NA	NA	NA	NA	NA	NA	NA	NA	NA	NA	NA	NA	NA	NA	NA	NA	NA	NA	NA
ENST00000264572	-0.007834236	0.998995491	0.202613251	0.565379966	-0.366388312	0.408167654	0.085332674	0.999910412	0.228712268	0.999301108	-0.292237997	0.382271822	-0.24199588	0.717720201	0.105264385	0.999797392	-0.595378264	0.05760484	-0.008007933	0.99989366	-0.254995474	0.501526478	-0.011930391	0.99082283	0.000904161	0.99949165	-0.363814909	0.187439832	-0.176067406	0.999994098	0.101970297	0.672953631	-0.349997361	0.007726976	-0.063456027	0.891625434	NA	NA	NA	NA	NA	NA	NA	NA	NA	NA	NA	NA	NA
ENST00000264596	NA	NA	NA	NA	NA	NA	NA	NA	NA	NA	NA	NA	NA	NA	NA	NA	NA	NA	NA	NA	NA	NA	NA	NA	NA	NA	NA	NA	NA	NA	-0.218834481	NA	-0.85990517	0.042965311	0.07735743	NA	NA	NA	NA	NA	NA	NA	NA	NA	NA	NA	NA	NA	NA
ENST00000264605	-0.446476157	0.66138944	-0.256024062	0.617306622	-0.210783442	0.999975927	-0.507208208	0.792873754	-0.487886028	0.60118892	-0.057891057	0.946169273	-0.603839432	0.215982357	-0.306555219	0.999797392	-0.209196524	0.747876991	-0.762629839	0.105726377	-0.716059078	0.060263179	-0.665683164	0.060752692	0.11998685	0.923158966	-0.519604769	0.188908964	-0.515900421	0.477264196	-0.22260586	0.507707146	-0.357211434	0.148675067	-0.630259891	0.002455346	NA	NA	NA	NA	NA	NA	NA	NA	NA	NA	NA	NA	NA
ENST00000264634	0.108033014	0.995781018	0.000519475	0.999786436	-0.046272305	0.999975927	-0.482836363	0.50958356	-0.141413577	0.999301108	0.013989248	0.986565845	-0.601645001	0.0811193	-0.014290735	0.999797392	-0.316140753	0.492405058	-0.835306963	0.00429732	-0.221041725	0.677039201	-0.995464268	3.28E-05	0.088819382	0.935191664	-0.191436943	0.67209977	-0.817546892	0.003101391	0.019974472	0.964252852	-0.133294498	0.573975662	-0.753534563	7.45E-08	NA	NA	NA	NA	NA	NA	NA	NA	NA	NA	NA	NA	NA
ENST00000264639	NA	NA	NA	NA	NA	NA	NA	NA	NA	NA	NA	NA	NA	NA	NA	NA	NA	NA	NA	NA	NA	NA	NA	NA	NA	NA	NA	NA	NA	NA	NA	NA	NA	NA	NA	NA	NA	NA	NA	NA	NA	NA	NA	NA	NA	NA	NA	NA	NA
ENST00000264644	0.169306006	0.978130543	-0.061076713	0.920504565	-0.18536378	0.999975927	0.21263477	0.999910412	-0.626964904	0.067013595	-0.686975973	0.017748604	0.21409137	0.84400245	-0.265711329	0.999797392	-0.28018202	0.565157268	0.278848827	0.99989366	-0.02734181	0.973641822	0.234368593	0.626641742	0.077690207	0.942151134	-0.158667751	0.737175899	0.408362012	0.549302441	NA	NA	NA	NA	NA	NA	NA	NA	NA	NA	NA	NA	NA	NA	NA	NA	NA	NA	NA
ENST00000264669	NA	NA	NA	NA	NA	NA	NA	NA	NA	NA	NA	NA	NA	NA	NA	NA	NA	NA	NA	NA	NA	NA	NA	NA	NA	NA	NA	NA	NA	NA	-0.54758115	0.06155379	0.01237638	0.980889857	0.066738346	0.950213803	NA	NA	NA	NA	NA	NA	NA	NA	NA	NA	NA	NA	NA
ENST00000264703	NA	NA	NA	NA	NA	NA	NA	NA	NA	NA	NA	NA	NA	NA	NA	NA	NA	NA	NA	NA	NA	NA	NA	NA	NA	NA	NA	NA	NA	NA	0.048857708	0.938274732	0.646357364	0.013526609	0.198297976	0.784496538	NA	NA	NA	NA	NA	NA	NA	NA	NA	NA	NA	NA	NA
ENST00000264709	NA	NA	NA	NA	NA	NA	NA	NA	NA	NA	NA	NA	NA	NA	NA	NA	NA	NA	NA	NA	NA	NA	NA	NA	NA	NA	NA	NA	NA	NA	-0.04894322	0.897953565	-0.339723988	0.051792368	-0.087450352	0.875685928	NA	NA	NA	NA	NA	NA	NA	NA	NA	NA	NA	NA	NA
ENST00000264718	0.246727451	0.895838529	0.052252124	0.931731328	0.121312931	0.999975927	-0.249371239	0.999910412	0.204957086	0.999301108	0.22916333	0.628112698	0.084034541	0.971840655	-0.015721845	0.999797392	-0.016257959	0.982393378	-0.185479289	0.99989366	0.520385207	0.099988134	0.189241492	0.715761579	-0.099684363	0.923675607	0.179799477	0.689020458	0.089329584	0.999994098	NA	NA	NA	NA	NA	NA	NA	NA	NA	NA	NA	NA	NA	NA	NA	NA	NA	NA	NA
ENST00000264728	NA	NA	NA	NA	NA	NA	NA	NA	NA	NA	NA	NA	NA	NA	NA	NA	NA	NA	NA	NA	NA	NA	NA	NA	NA	NA	NA	NA	NA	NA	NA	NA	NA	NA	NA	NA	NA	NA	NA	NA	NA	NA	NA	NA	NA	NA	NA	NA	NA
ENST00000264731	0.15429044	0.968606041	0.089817816	0.844483014	-0.533068527	0.041762348	-0.279360615	0.999910412	0.051423659	0.999301108	-0.658705335	0.002414574	-0.629430306	0.008809329	0.061648205	0.999797392	-0.320785417	0.324371706	-0.374812704	0.612314332	-0.583263579	0.01170833	-0.647065822	0.002534977	0.208130896	0.706462449	-0.77944466	9.92E-05	-0.622882775	0.010029808	0.123512068	0.6323788	-0.574553718	7.13E-06	-0.517272387	0.000113841	NA	NA	NA	NA	NA	NA	NA	NA	NA	NA	NA	NA	NA
ENST00000264734	NA	NA	NA	NA	NA	NA	NA	NA	NA	NA	NA	NA	NA	NA	NA	NA	NA	NA	NA	NA	NA	NA	NA	NA	NA	NA	NA	NA	NA	NA	0.515109697	NA	0.944123179	0.020924503	0.433057	NA	NA	NA	NA	NA	NA	NA	NA	NA	NA	NA	NA	NA	NA
ENST00000264775	NA	NA	NA	NA	NA	NA	NA	NA	NA	NA	NA	NA	NA	NA	NA	NA	NA	NA	NA	NA	NA	NA	NA	NA	NA	NA	NA	NA	NA	NA	0.417978656	0.041525574	-0.077079923	0.807762935	-0.127788407	0.823794716	NA	NA	NA	NA	NA	NA	NA	NA	NA	NA	NA	NA	NA
ENST00000264784	NA	NA	NA	NA	NA	NA	NA	NA	NA	NA	NA	NA	NA	NA	NA	NA	NA	NA	NA	NA	NA	NA	NA	NA	NA	NA	NA	NA	NA	NA	0.271301802	0.05751019	-0.012386568	0.960006513	-0.137790316	0.611904601	NA	NA	NA	NA	NA	NA	NA	NA	NA	NA	NA	NA	NA
ENST00000264785	0.285318031	0.774371045	0.082567739	0.869145094	0.456836906	0.193226203	-0.010365183	0.999910412	0.18616763	0.999301108	0.728135892	0.001510539	0.073788247	0.974027464	0.193109457	0.999797392	0.901552317	0.000574796	-0.002528703	0.99989366	0.573456342	0.029920344	0.085848784	0.889695227	0.274606995	0.572778595	0.580778836	0.016676452	0.040069078	0.999994098	0.224463464	0.151290855	0.639280712	4.96E-09	0.024461258	0.967115417	NA	NA	NA	NA	NA	NA	NA	NA	NA	NA	NA	NA	NA
ENST00000264805	0.071197776	0.995956225	-0.214450772	NA	0.043315856	NA	0.275123178	0.999910412	-0.248066202	0.999301108	0.031456118	0.975557237	-0.010112567	0.998343199	0.357669839	0.999797392	-0.093418686	0.909068956	0.358778947	0.99989366	-0.108152421	0.913623921	0.058773431	NA	0.052098188	NA	-0.712858208	0.071378199	0.312104958	0.999994098	NA	NA	NA	NA	NA	NA	NA	NA	NA	NA	NA	NA	NA	NA	NA	NA	NA	NA	NA
ENST00000264832	-0.1306537	NA	0.051285574	NA	0.18231952	NA	0.70588996	0.639221996	0.588702042	0.687232482	0.226351439	0.7895973	1.044402675	0.02748431	0.151995682	NA	0.574786971	0.331887982	0.606363647	NA	0.420208574	0.555201757	0.832337145	NA	0.123315068	NA	-0.39551401	0.5212027	0.770176414	NA	0.219837955	0.672042293	0.222546556	0.595447781	0.810590905	0.006429726	NA	NA	NA	NA	NA	NA	NA	NA	NA	NA	NA	NA	NA
ENST00000264848	0.385141548	0.659066085	0.533460901	0.08878272	0.457467662	0.379504255	0.058545971	0.999910412	0.296465175	0.971189004	0.524379456	0.122549586	-0.482889023	0.327263435	0.451484926	0.601988341	0.370332516	0.407347413	0.016855496	0.99989366	0.457617884	0.215830357	-0.253093027	0.618018604	0.447601523	0.307010298	0.277287428	0.495644812	-0.167894108	0.999994098	0.494575672	0.001300591	0.440843191	0.007444997	-0.234296734	0.4309901	NA	NA	NA	NA	NA	NA	NA	NA	NA	NA	NA	NA	NA
ENST00000264893	0.172417973	0.88944636	-0.018802949	0.965457442	0.290847203	0.361203761	0.082383566	0.999910412	0.249717546	0.700932026	0.368710965	0.067037295	-0.025259377	0.990206399	0.10565225	0.999797392	0.125000414	0.724869737	0.17463297	0.99989366	0.42006213	0.027505938	0.046810627	0.926361244	0.139784433	0.776821887	0.286271319	0.172784351	0.060579496	0.999994098	0.129294108	0.385446004	0.322539679	0.000649445	0.06774498	0.825804214	NA	NA	NA	NA	NA	NA	NA	NA	NA	NA	NA	NA	NA
ENST00000264903	NA	NA	NA	NA	NA	NA	NA	NA	NA	NA	NA	NA	NA	NA	NA	NA	NA	NA	NA	NA	NA	NA	NA	NA	NA	NA	NA	NA	NA	NA	NA	NA	NA	NA	NA	NA	NA	NA	NA	NA	NA	NA	NA	NA	NA	NA	NA	NA	NA
ENST00000264908	0.305972519	0.571334506	0.397097019	0.081546005	0.198149436	0.91396354	0.300729226	0.912096826	0.495821198	0.035758643	0.313094018	0.24965785	0.358915006	0.257901834	0.298567423	0.749062931	0.264124027	0.423282432	0.194090903	0.99989366	0.435192171	0.058723064	0.294800008	0.270412838	0.342101263	0.269072269	0.402481336	0.068558949	0.259200588	0.784178805	0.377593377	0.000145714	0.330419097	0.0018179	0.285975904	0.013586788	NA	NA	NA	NA	NA	NA	NA	NA	NA	NA	NA	NA	NA
ENST00000264926	-0.085074852	0.995956225	0.155445001	NA	-0.20616986	NA	-0.071387364	0.999910412	0.298979272	0.999301108	-1.031046894	0.014033006	-0.413105837	0.725089464	0.046877002	0.999797392	-0.387891003	0.555563944	-0.402551264	0.99989366	-0.237867205	0.793406511	-0.286703906	NA	0.018039938	NA	-0.270889089	0.685190392	-0.408093632	0.999994098	NA	NA	NA	NA	NA	NA	NA	NA	NA	NA	NA	NA	NA	NA	NA	NA	NA	NA	NA
ENST00000264933	-0.149942092	0.935272249	-0.005915379	0.990466343	0.143065171	0.982908253	0.171525252	0.999910412	0.067764458	0.999301108	0.527139211	0.003771777	0.33599336	0.252163528	-0.079683817	0.999797392	0.341015029	0.220672205	0.184450128	0.99989366	0.156440861	0.665347223	0.13597043	0.714343644	0.14534545	0.777932298	0.453882796	0.01439431	0.251515168	0.732629966	0.007897845	0.982834494	0.337167869	0.006604497	0.20371182	0.288363014	NA	NA	NA	NA	NA	NA	NA	NA	NA	NA	NA	NA	NA
ENST00000264938	NA	NA	NA	NA	NA	NA	NA	NA	NA	NA	NA	NA	NA	NA	NA	NA	NA	NA	NA	NA	NA	NA	NA	NA	NA	NA	NA	NA	NA	NA	NA	NA	NA	NA	NA	NA	NA	NA	NA	NA	NA	NA	NA	NA	NA	NA	NA	NA	NA
ENST00000264954	0.091809647	0.995781018	-0.279802624	0.494425057	0.3618043	0.666009883	0.157580996	0.999910412	0.092673696	0.999301108	0.611357628	0.045367013	0.416362149	0.416418624	-0.337009868	0.951943903	0.121444495	0.845879761	0.087263649	0.99989366	0.505820344	0.139548271	0.304570434	0.473937502	-0.44260135	0.329944188	0.616273414	0.030512185	0.459761431	0.386439093	-0.19679181	0.510423152	0.480289139	0.010087275	0.337332108	0.170126167	NA	NA	NA	NA	NA	NA	NA	NA	NA	NA	NA	NA	NA
ENST00000264956	-0.111456421	0.995781018	0.10650062	0.819331083	-0.246978324	0.87875023	-0.279058928	0.999910412	-0.06795852	0.999301108	0.025209472	0.971368382	-0.138473853	0.920317416	-0.029605957	0.999797392	-0.480696021	0.203825254	0.018044432	0.99989366	0.000324954	0.999620981	-0.653214631	0.005368609	-0.318497007	0.464606522	-0.211775213	0.560684085	-0.255407064	0.987365737	NA	NA	NA	NA	NA	NA	NA	NA	NA	NA	NA	NA	NA	NA	NA	NA	NA	NA	NA
ENST00000264993	0.072280543	0.995781018	-0.323709089	0.184470381	0.221543558	0.83157209	0.133224869	0.999910412	0.023092632	0.999301108	0.500766579	0.015147029	0.127888508	0.897448515	-0.057739772	0.999797392	0.28250744	0.35378897	0.141175267	0.99989366	0.45427114	0.03711499	0.34285372	0.147937128	-0.065693734	0.934480731	0.539308616	0.004391255	0.164101992	0.999994098	-0.06879555	0.798376278	0.414892312	0.000681589	0.187771195	0.392740337	NA	NA	NA	NA	NA	NA	NA	NA	NA	NA	NA	NA	NA
ENST00000265000	0.137240624	0.979073888	-0.006491004	0.991233924	-0.119466948	0.999975927	-0.036521334	0.999910412	-0.03279045	0.999301108	-0.206038754	0.58203494	-0.282843968	0.579953641	0.03870693	0.999797392	-0.289166617	0.441534245	-0.071383386	0.99989366	-0.199767846	0.624909814	-0.026443799	0.970279298	0.14057354	0.836946987	-0.432599509	0.075799804	-0.065573567	0.999994098	NA	NA	NA	NA	NA	NA	NA	NA	NA	NA	NA	NA	NA	NA	NA	NA	NA	NA	NA
ENST00000265012	0.513832076	NA	0.351741982	NA	0.772214003	NA	1.209309063	NA	0.773236554	NA	0.519437349	NA	0.908233872	NA	0.809113134	NA	0.941954994	0.095434091	0.850478792	NA	0.879608227	NA	1.266812547	NA	0.657673687	NA	0.924390519	NA	1.201958106	NA	0.348744026	0.545770246	0.987124582	0.003062001	1.591186204	1.78E-08	NA	NA	NA	NA	NA	NA	NA	NA	NA	NA	NA	NA	NA
ENST00000265026	0.301805364	0.830282308	0.670395385	0.015082994	0.19248618	0.998818912	0.437921411	0.75330462	0.504011572	0.277264307	-0.157937148	0.776583119	0.21994801	0.844799909	0.437761012	0.617250932	0.169360999	0.756653814	0.485566961	0.51877342	0.13483949	0.841433978	0.306300757	0.479441933	0.435039022	0.311641182	0.098364923	0.855344788	-0.029335465	0.999994098	0.507640835	0.001246589	0.099430028	0.700106552	0.261533496	0.335238369	NA	NA	NA	NA	NA	NA	NA	NA	NA	NA	NA	NA	NA
ENST00000265070	NA	NA	NA	NA	NA	NA	NA	NA	NA	NA	NA	NA	NA	NA	NA	NA	NA	NA	NA	NA	NA	NA	NA	NA	NA	NA	NA	NA	NA	NA	NA	NA	NA	NA	NA	NA	NA	NA	NA	NA	NA	NA	NA	NA	NA	NA	NA	NA	NA
ENST00000265081	-0.140402495	0.995781018	-0.053971471	0.949147972	-0.541114218	0.461966801	-0.249664219	0.999910412	0.185542045	0.999301108	-0.662326805	0.122914997	-0.419559291	0.630910938	0.301634592	0.999797392	-0.409762299	0.474481088	-0.090399379	0.99989366	-0.902547672	0.016253057	-0.303783853	NA	0.144512377	0.915386616	-0.528696872	0.221465181	-0.319057942	0.999994098	0.110150588	0.787207052	-0.685338159	0.000302818	-0.262204867	0.477392803	NA	NA	NA	NA	NA	NA	NA	NA	NA	NA	NA	NA	NA
ENST00000265087	0.181628462	0.979073888	0.442642158	0.218289295	0.482169259	0.304923111	0.202758975	0.999910412	0.693267306	0.0429373	0.457108825	0.203878498	0.269258374	0.758028475	0.564975915	0.276106771	0.304830178	0.480620745	0.140087028	0.99989366	-0.007554057	0.993123857	0.181160385	0.753041839	0.072835472	0.950859969	0.586240491	0.046239911	0.257590938	0.999994098	0.239278543	0.427820347	0.471320652	0.013455685	0.274596662	0.390836479	NA	NA	NA	NA	NA	NA	NA	NA	NA	NA	NA	NA	NA
ENST00000265093	0.14925877	0.995781018	0.11419386	0.855419525	0.271861069	0.945679384	-0.018817834	0.999910412	0.286717338	0.999301108	0.678255911	0.041516969	0.029618772	0.993142668	0.056535431	0.999797392	0.117242243	0.861900218	0.336687077	0.99989366	0.407157429	0.364511142	0.339496416	0.467520221	0.085763646	0.943677151	0.119735327	0.839561639	0.274473119	0.999994098	0.129399137	0.710745601	0.353178825	0.08956741	0.227204743	0.532826958	NA	NA	NA	NA	NA	NA	NA	NA	NA	NA	NA	NA	NA
ENST00000265104	NA	NA	NA	NA	NA	NA	NA	NA	NA	NA	NA	NA	NA	NA	NA	NA	NA	NA	NA	NA	NA	NA	NA	NA	NA	NA	NA	NA	NA	NA	-0.073932754	0.912736883	0.478946066	0.153410615	-0.575066328	0.095478662	NA	NA	NA	NA	NA	NA	NA	NA	NA	NA	NA	NA	NA
ENST00000265109	0.226514007	0.734637862	0.140692503	0.620180504	0.485300686	0.007532075	0.117703895	0.999910412	0.346861302	0.208014658	0.776654653	1.17E-07	-0.063429297	0.966069803	0.316881079	0.42907605	0.494582329	0.02563118	0.135493497	0.99989366	0.567080008	0.000757814	0.14809385	0.645919508	0.153953514	0.736801125	0.496269427	0.002776977	-0.049294571	0.999994098	0.236388449	0.067959303	0.583735592	2.93E-10	0.056706496	0.882238001	NA	NA	NA	NA	NA	NA	NA	NA	NA	NA	NA	NA	NA
ENST00000265134	0.060169299	0.995956225	0.137482854	0.829731359	-0.121845137	0.999975927	0.016644698	0.999910412	0.091669011	0.999301108	-0.142498685	0.839084562	-0.041825102	0.990774255	0.343754178	0.999797392	-1.02634824	0.01391385	-0.380130032	0.99989366	-0.040686375	0.966392351	-0.326185721	NA	0.107055412	0.932863057	-0.41733701	0.323465081	-0.259615398	0.999994098	NA	NA	NA	NA	NA	NA	NA	NA	NA	NA	NA	NA	NA	NA	NA	NA	NA	NA	NA
ENST00000265136	NA	NA	NA	NA	NA	NA	NA	NA	NA	NA	NA	NA	NA	NA	NA	NA	NA	NA	NA	NA	NA	NA	NA	NA	NA	NA	NA	NA	NA	NA	0.792120604	0.019122174	0.232062329	0.606885387	0.778904034	0.018104386	NA	NA	NA	NA	NA	NA	NA	NA	NA	NA	NA	NA	NA
ENST00000265138	-0.132856895	0.995781018	-0.66708733	NA	-0.703737147	NA	-0.933364861	0.041336358	-0.657681648	0.387434195	-0.557842112	0.284017317	-0.725911566	0.158016458	-0.442607585	0.965423702	-0.965583069	0.043202595	-1.010545255	0.018495495	-0.649285681	0.190461924	-0.720110364	NA	-0.643650573	NA	-0.80891269	0.047440759	-0.78223956	0.124677092	-0.578299313	0.012428248	-0.859688761	4.33E-05	-0.72524086	0.000202995	NA	NA	NA	NA	NA	NA	NA	NA	NA	NA	NA	NA	NA
ENST00000265174	NA	NA	NA	NA	NA	NA	NA	NA	NA	NA	NA	NA	NA	NA	NA	NA	NA	NA	NA	NA	NA	NA	NA	NA	NA	NA	NA	NA	NA	NA	NA	NA	NA	NA	NA	NA	NA	NA	NA	NA	NA	NA	NA	NA	NA	NA	NA	NA	NA
ENST00000265192	NA	NA	NA	NA	NA	NA	NA	NA	NA	NA	NA	NA	NA	NA	NA	NA	NA	NA	NA	NA	NA	NA	NA	NA	NA	NA	NA	NA	NA	NA	NA	NA	NA	NA	NA	NA	NA	NA	NA	NA	NA	NA	NA	NA	NA	NA	NA	NA	NA
ENST00000265195	-0.085285563	0.995781018	0.120091027	0.815697289	-0.174589656	0.999975927	0.021590267	0.999910412	0.096908128	0.999301108	-0.663328115	0.017479408	-0.249750822	0.766819046	0.093341901	0.999797392	-0.10922868	0.850537722	0.063989972	0.99989366	0.066778509	0.929473755	0.06607068	0.929861282	0.021037832	0.987362564	-0.325969953	0.347493112	-0.058510036	0.999994098	NA	NA	NA	NA	NA	NA	NA	NA	NA	NA	NA	NA	NA	NA	NA	NA	NA	NA	NA
ENST00000265239	0.169284114	0.965425671	-0.345126041	0.256350523	0.044719109	0.999975927	-0.007885257	0.999910412	-0.115538147	0.999301108	0.321696295	0.341711059	0.216137748	0.79034185	-0.037932621	0.999797392	0.219529288	0.576884856	-0.196746533	0.99989366	0.437528004	0.130249179	0.487083976	0.061367613	-0.097393588	0.916858118	0.587469899	0.012921363	0.313133213	0.743872654	NA	NA	NA	NA	NA	NA	-0.406463149	0.039953235	NA	NA	NA	NA	NA	NA	NA	NA	NA	NA	NA
ENST00000265277	NA	NA	NA	NA	NA	NA	NA	NA	NA	NA	NA	NA	NA	NA	NA	NA	NA	NA	NA	NA	NA	NA	NA	NA	NA	NA	NA	NA	NA	NA	NA	NA	NA	NA	NA	NA	NA	NA	NA	NA	NA	NA	NA	NA	NA	NA	NA	NA	NA
ENST00000265284	NA	NA	NA	NA	NA	NA	NA	NA	NA	NA	NA	NA	NA	NA	NA	NA	NA	NA	NA	NA	NA	NA	NA	NA	NA	NA	NA	NA	NA	NA	0.434931034	0.075498064	-0.154929993	0.620565999	-0.121051616	0.865152699	NA	NA	NA	NA	NA	NA	NA	NA	NA	NA	NA	NA	NA
ENST00000265304	NA	NA	NA	NA	NA	NA	NA	NA	NA	NA	NA	NA	NA	NA	NA	NA	NA	NA	NA	NA	NA	NA	NA	NA	NA	NA	NA	NA	NA	NA	-0.159250193	0.581768187	0.329544451	0.082549404	0.132786297	0.777576443	NA	NA	NA	NA	NA	NA	NA	NA	NA	NA	NA	NA	NA
ENST00000265333	0.00713475	0.99881982	-0.314744137	0.218765173	0.126239211	0.999975927	0.03510847	0.999910412	-0.11534315	0.999301108	0.363189557	0.153784958	0.059530063	0.97562052	-0.313517296	0.709400696	0.405882903	0.153535088	-0.063261537	0.99989366	0.329787227	0.22308046	0.256825255	0.378584145	-0.007656666	0.993629833	0.405416471	0.068278033	0.170683934	0.999994098	-0.150172863	0.473632185	0.327294193	0.016138208	0.105766307	0.776540803	NA	NA	NA	NA	NA	NA	NA	NA	NA	NA	NA	NA	NA
ENST00000265342	NA	NA	NA	NA	NA	NA	NA	NA	NA	NA	NA	NA	NA	NA	NA	NA	NA	NA	NA	NA	NA	NA	NA	NA	NA	NA	NA	NA	NA	NA	0.193833455	0.723059893	-0.24046857	0.564909792	-0.646661865	0.059781222	NA	NA	NA	NA	NA	NA	NA	NA	NA	NA	NA	NA	NA
ENST00000265346	NA	NA	NA	NA	NA	NA	NA	NA	NA	NA	NA	NA	NA	NA	NA	NA	NA	NA	NA	NA	NA	NA	NA	NA	NA	NA	NA	NA	NA	NA	-0.017561776	0.964705529	0.14337221	0.483763816	0.329551005	0.057821487	NA	NA	NA	NA	NA	NA	NA	NA	NA	NA	NA	NA	NA
ENST00000265354	0.595647732	0.175826959	0.296823311	0.489859109	0.196156098	0.999975927	-0.056881539	0.999910412	0.733519568	0.027987843	0.513741103	0.161610803	-0.120964754	0.956681283	0.640779262	0.131076193	0.738818969	0.042977766	-0.105033925	0.99989366	0.358242713	0.434142708	0.023376229	0.982363699	0.463831742	0.32396701	0.476943457	0.169707626	-0.169555242	0.999994098	0.578582429	0.000239992	0.479995788	0.004493893	-0.119155651	0.821691717	NA	NA	NA	NA	NA	NA	NA	NA	NA	NA	NA	NA	NA
ENST00000265362	0.644010299	0.018410019	0.789020813	0.000573824	1.049953844	3.40E-07	1.029381449	2.16E-06	0.909924442	2.77E-05	1.03639223	4.46E-07	1.184314571	5.75E-09	0.64766691	0.02248279	1.09454661	2.08E-06	1.108726409	1.88E-07	1.307887767	3.21E-11	1.005955557	1.08E-06	0.69883433	0.004628987	1.03588837	3.92E-07	0.989552522	4.11E-06	0.739900495	5.52E-11	1.14842747	3.20E-26	1.076193196	1.44E-22	NA	NA	NA	NA	NA	NA	NA	NA	NA	NA	NA	NA	NA
ENST00000265368	-0.002080613	0.999585145	0.120905067	NA	0.218642681	NA	-0.140866605	0.999910412	0.029923065	0.999301108	0.336088135	0.655621476	-1.009325674	0.044467737	-0.081010053	0.999797392	0.049303115	0.959593281	-0.491427454	0.99989366	-0.143702904	0.898575198	-0.729570564	NA	0.037127583	NA	-0.106974797	0.903820015	-0.544366242	0.772792601	0.205189741	0.689342653	0.122776754	0.794230047	-0.848064443	0.00303697	NA	NA	NA	NA	NA	NA	NA	NA	NA	NA	NA	NA	NA
ENST00000265381	NA	NA	NA	NA	NA	NA	NA	NA	NA	NA	NA	NA	NA	NA	NA	NA	NA	NA	NA	NA	NA	NA	NA	NA	NA	NA	NA	NA	NA	NA	0.507198512	0.089575946	0.129470851	0.754618688	-0.270402712	0.641097756	NA	NA	NA	NA	NA	NA	NA	NA	NA	NA	NA	NA	NA
ENST00000265382	NA	NA	NA	NA	NA	NA	NA	NA	NA	NA	NA	NA	NA	NA	NA	NA	NA	NA	NA	NA	NA	NA	NA	NA	NA	NA	NA	NA	NA	NA	-0.637686789	0.015202504	0.016841939	0.973179202	0.121165366	0.884468944	NA	NA	NA	NA	NA	NA	NA	NA	NA	NA	NA	NA	NA
ENST00000265384	0.385169508	0.524742356	0.510308712	0.058814873	0.619225809	0.022675058	0.46347172	0.399640517	0.558571328	0.07203935	0.921250431	1.80E-05	0.382526616	0.412934713	0.513766836	0.179517863	0.601116081	0.055821938	0.390420313	0.712960844	0.826110583	0.000318608	0.464116849	0.102445118	0.43654289	0.230006689	0.591977415	0.016513123	0.242067327	0.999994098	0.50881156	3.34E-05	0.748878588	7.85E-11	0.366728316	0.014204155	NA	NA	NA	NA	NA	NA	NA	NA	NA	NA	NA	NA	NA
ENST00000265395	-0.00362559	0.999441497	0.123970373	0.875431321	-0.397140339	0.876997829	-0.077604026	0.999910412	0.045664379	0.999301108	-0.214481813	0.781888726	-0.477804491	0.593963709	-0.212350237	0.999797392	-0.874757988	0.075673081	0.044159789	0.99989366	-0.375099788	0.575261384	-0.170045858	NA	-0.017464452	0.993629833	-0.459159334	0.365915193	-0.166683101	0.999994098	0.021190528	0.973131817	-0.459998811	0.06271899	-0.175800583	0.785172576	NA	NA	NA	NA	NA	NA	NA	NA	NA	NA	NA	NA	NA
ENST00000265437	0.140932729	0.995781018	0.464902206	0.224133831	-0.322781677	0.871218507	0.120557016	0.999910412	0.307617511	0.998622621	-0.711080437	0.035371429	-0.365646689	0.637155165	0.270015071	0.999797392	-0.064762442	0.928353958	0.1135459	0.99989366	-0.052604876	0.953798822	0.107720341	0.890955203	0.370284979	0.546453216	-0.502488202	0.169297696	-0.151328715	0.999994098	NA	NA	NA	NA	NA	NA	NA	NA	NA	NA	NA	NA	NA	NA	NA	NA	NA	NA	NA
ENST00000265447	0.737669992	0.000401903	0.591661475	0.00705571	0.707210767	0.000761908	0.528771841	0.076370443	0.635647037	0.004876433	0.805840016	3.96E-05	0.349220986	0.391903395	0.493476777	0.11739177	0.873627559	6.50E-05	0.59311598	0.023393915	1.036636727	2.24E-08	0.760123414	0.000118041	0.584752219	0.013265878	0.707036242	0.0004253	0.549838314	0.034184438	0.620899858	1.06E-07	0.838322001	8.92E-14	0.558226612	5.27E-06	NA	NA	NA	NA	NA	NA	NA	NA	NA	NA	NA	NA	NA
ENST00000265462	0.011392736	0.99881982	-0.556967769	0.017657841	0.202608392	0.947549833	0.133533848	0.999910412	-0.338288282	0.618989925	0.497213233	0.048780958	0.261867513	0.64982986	-0.350693224	0.683075644	0.333833204	0.335592802	-0.127821181	0.99989366	0.625849822	0.005743394	0.491630477	0.039738602	-0.502752143	0.073765131	0.520640817	0.024306275	0.244449802	0.968486366	-0.330619999	0.121658809	0.437784185	0.012936407	0.222692855	0.50062241	NA	NA	NA	NA	NA	NA	NA	NA	NA	NA	NA	NA	NA
ENST00000265471	NA	NA	NA	NA	NA	NA	NA	NA	NA	NA	NA	NA	NA	NA	NA	NA	NA	NA	NA	NA	NA	NA	NA	NA	NA	NA	NA	NA	NA	NA	NA	NA	NA	NA	NA	NA	NA	NA	NA	NA	NA	NA	NA	NA	NA	NA	NA	NA	NA
ENST00000265500	0.376716303	0.895838529	-0.464285991	NA	0.093220188	NA	-0.142409027	0.999910412	-0.02630823	0.999301108	0.555924078	0.322526837	-0.144819721	0.965282633	0.365456229	0.999797392	0.081797048	0.929201335	-0.089488965	0.99989366	-0.020573564	0.985939239	0.11067687	NA	-0.200652676	NA	0.866810502	0.039041212	0.241205862	0.999994098	NA	NA	NA	NA	NA	NA	NA	NA	NA	NA	NA	NA	NA	NA	NA	NA	NA	NA	NA
ENST00000265563	NA	NA	NA	NA	NA	NA	NA	NA	NA	NA	NA	NA	NA	NA	NA	NA	NA	NA	NA	NA	NA	NA	NA	NA	NA	NA	NA	NA	NA	NA	NA	NA	NA	NA	NA	NA	NA	NA	NA	NA	NA	NA	NA	NA	NA	NA	NA	NA	NA
ENST00000265565	0.021533416	0.99881982	-0.263783947	0.413776667	0.003766501	0.999975927	-0.044210557	0.999910412	-0.046181705	0.999301108	-0.160686769	0.715294989	0.118156801	0.93469534	-0.204870582	0.999797392	-0.557537358	0.09784749	0.230056165	0.99989366	-0.113803382	0.841670568	0.033205079	0.963527363	0.103062364	0.90220883	-0.030233667	0.954877382	-0.0207336	0.999994098	NA	NA	NA	NA	NA	NA	NA	NA	NA	NA	NA	NA	NA	NA	NA	NA	NA	NA	NA
ENST00000265586	NA	NA	NA	NA	NA	NA	NA	NA	NA	NA	NA	NA	NA	NA	NA	NA	NA	NA	NA	NA	NA	NA	NA	NA	NA	NA	NA	NA	NA	NA	-0.060101932	0.836603764	-0.296633893	0.038728929	-0.148636699	0.602680677	NA	NA	NA	NA	NA	NA	NA	NA	NA	NA	NA	NA	NA
ENST00000265598	NA	NA	NA	NA	NA	NA	NA	NA	NA	NA	NA	NA	NA	NA	NA	NA	NA	NA	NA	NA	NA	NA	NA	NA	NA	NA	NA	NA	NA	NA	-0.187215469	NA	1.186377889	0.001804517	-0.106598732	NA	NA	NA	NA	NA	NA	NA	NA	NA	NA	NA	NA	NA	NA
ENST00000265601	NA	NA	NA	NA	NA	NA	NA	NA	NA	NA	NA	NA	NA	NA	NA	NA	NA	NA	NA	NA	NA	NA	NA	NA	NA	NA	NA	NA	NA	NA	0.136546373	0.784478195	-0.542989436	0.037000125	-0.026904767	0.983821924	NA	NA	NA	NA	NA	NA	NA	NA	NA	NA	NA	NA	NA
ENST00000265605	NA	NA	NA	NA	NA	NA	NA	NA	NA	NA	NA	NA	NA	NA	NA	NA	NA	NA	NA	NA	NA	NA	NA	NA	NA	NA	NA	NA	NA	NA	0.206562575	0.796106724	-0.967923956	0.01400795	0.273890055	NA	NA	NA	NA	NA	NA	NA	NA	NA	NA	NA	NA	NA	NA
ENST00000265626	-0.144808732	0.92115969	0.00557595	0.990316586	-0.221213808	0.686150384	-0.420545541	0.062332981	-0.087101023	0.999301108	-0.358019	0.068327474	-0.833612884	8.86E-09	-0.190028105	0.999622339	-0.088639457	0.78678584	-0.691809777	1.17E-05	-0.480543595	0.004941408	-0.947742854	7.08E-12	-0.160697109	0.701928948	-0.558224971	0.000321196	-0.890708615	4.88E-10	-0.101963966	0.700511844	-0.323851119	0.026947746	-0.754397709	1.54E-10	NA	NA	NA	NA	NA	NA	NA	NA	NA	NA	NA	NA	NA
ENST00000265659	0.148127662	0.995781018	0.046342522	0.953196123	-0.172846999	0.999975927	0.151212553	0.999910412	-0.22326486	0.999301108	-0.193311714	0.776948121	-0.254706739	0.856565101	-0.151736742	0.999797392	-0.822208671	0.081575926	0.096185997	0.99989366	-0.140855057	0.874294149	0.122079321	NA	-0.171600433	0.884649239	-0.113782059	0.865558804	-0.219234937	0.999994098	NA	NA	NA	NA	NA	NA	NA	NA	NA	NA	NA	NA	NA	NA	NA	NA	NA	NA	NA
ENST00000265662	NA	NA	NA	NA	NA	NA	NA	NA	NA	NA	NA	NA	NA	NA	NA	NA	NA	NA	NA	NA	NA	NA	NA	NA	NA	NA	NA	NA	NA	NA	NA	NA	NA	NA	NA	NA	NA	NA	NA	NA	NA	NA	NA	NA	NA	NA	NA	NA	NA
ENST00000265686	-0.060098939	0.995956225	-0.206054733	0.578922344	-0.070763975	0.999975927	0.030062121	0.999910412	-0.206802946	0.999301108	-0.121401637	0.810257463	0.177882705	0.863147467	-0.080959502	0.999797392	-0.231208221	0.60856205	-0.036480617	0.99989366	-0.572536347	0.034226918	-0.283654703	0.439970766	-0.234128956	0.682347308	-0.145684205	0.726258248	0.153812446	0.999994098	NA	NA	NA	NA	NA	NA	NA	NA	NA	NA	NA	NA	NA	NA	NA	NA	NA	NA	NA
ENST00000265729	-0.069945002	0.995956225	-0.676635691	0.027158197	0.011323899	0.999975927	0.028972383	0.999910412	-0.063251625	0.999301108	0.603411746	0.061073199	0.151556868	0.930313881	-0.239052798	0.999797392	0.474001173	0.266697228	-0.080383394	0.99989366	0.140528882	0.844973729	0.583246765	0.055271851	-0.246074635	0.739475575	0.59167908	0.051742825	0.301352505	0.977807236	NA	NA	NA	NA	NA	NA	NA	NA	NA	NA	NA	NA	NA	NA	NA	NA	NA	NA	NA
ENST00000265732	-0.201780153	0.995781018	-0.03827305	NA	-0.310001473	NA	0.080477008	0.999910412	-0.198960397	0.999301108	-0.519283654	0.354843291	-0.049979573	0.990716269	0.128641813	0.999797392	-0.925541215	0.061624524	-0.424753229	0.99989366	-0.657109231	0.197995685	-0.337016	NA	-0.242723418	NA	-0.358029497	0.537742805	0.032910433	0.999994098	-0.116352058	0.814776335	-0.490945674	0.056263898	-0.139718395	0.857737151	NA	NA	NA	NA	NA	NA	NA	NA	NA	NA	NA	NA	NA
ENST00000265735	NA	NA	NA	NA	NA	NA	NA	NA	NA	NA	NA	NA	NA	NA	NA	NA	NA	NA	NA	NA	NA	NA	NA	NA	NA	NA	NA	NA	NA	NA	0.071176285	0.889322115	-0.086047657	0.821410716	-0.629018503	0.006383233	NA	NA	NA	NA	NA	NA	NA	NA	NA	NA	NA	NA	NA
[truncated: 29,119 more rows]
[truncated: 81 more columns]
