# Supplementary material for: Gut Microbiota Has a Widespread and Modifiable Effect on Host Gene Regulation
Source: mSystems. 2019 Sep 3;4(5):e00323-18. doi: 10.1128/mSystems.00323-18 (PMC6722422; doi:10.1128/mSystems.00323-18)
Supplement: TABLE S2 [file mSystems.00323-18-st002.txt]

Gene Symbol	ENSG	Genera	GWAS
PRKCH	ENSG00000027075	Odoribacter, Streptococcus, Thiothrix	Obesity (early onset extreme) (PMID:23563609), Reading and spelling (PMID:23738518), Rheumatoid arthritis (PMID:22446963), Rheumatoid arthritis (PMID:24390342), Word reading (PMID:23738518)
ALG1	ENSG00000033011	Streptococcus	Phospholipid levels (plasma) (PMID:22359512)
CDH1	ENSG00000039068	Collinsella	Colorectal cancer (PMID:19011631), Ulcerative colitis (PMID:19915572)
LAMA3	ENSG00000053747	Collinsella, Streptococcus, Thiovirga	Allergic rhinitis (PMID:25085501), Amyotrophic lateral sclerosis (PMID:22959728)
NEBL	ENSG00000078114	Odoribacter, Streptococcus, Thiothrix	Ovarian cancer (PMID:23535730)
TMED2	ENSG00000086598	Collinsella, Thiovirga	Educational attainment (PMID:25201988)
ZFAND6	ENSG00000086666	Thiovirga	Type 2 diabetes (PMID:20581827)
ASAP3	ENSG00000088280	Odoribacter, Thiothrix	Cholesterol, total (PMID:24097068)
ABLIM1	ENSG00000099204	Streptococcus, Thiovirga	Obesity-related traits (PMID:23251661), Prostate cancer (gene x gene interaction) (PMID:22219177)
SLC7A5	ENSG00000103257	Thiovirga	Blood metabolite levels (PMID:24816252)
PIEZO1	ENSG00000103335	Collinsella	Red blood cell traits (PMID:23222517)
RHOV	ENSG00000104140	Thiovirga	Visceral adipose tissue/subcutaneous adipose tissue ratio (PMID:22589738)
PLAT	ENSG00000104368	Odoribacter, Streptococcus, Thiothrix	Plasma plasminogen activator levels (PMID:24578379)
TYRP1	ENSG00000107165	Thiovirga	Amyotrophic lateral sclerosis (sporadic) (PMID:24529757), Blue vs. green eyes (PMID:18488028), Eye color (PMID:23548203), Hair color (PMID:22556244)
CUEDC2	ENSG00000107874	Thiovirga	Autism spectrum disorder-related traits (PMID:25534755), Prostate cancer (PMID:23535732)
MAP3K8	ENSG00000107968	Odoribacter, Streptococcus, Thiothrix, Thiovirga	Inflammatory bowel disease (PMID:23128233)
DKK1	ENSG00000107984	Odoribacter, Thiothrix	Bone properties (heel) (PMID:24430505), Electrocardiographic traits (PMID:20062063), Periodontitis (Mean PAL) (PMID:24024966), QRS duration (PMID:21076409)
KRT23	ENSG00000108244	Collinsella, Streptococcus, Thiovirga	Height (PMID:19893584)
COL1A1	ENSG00000108821	Collinsella	Breast cancer (PMID:17903305), Response to taxane treatment (docetaxel) (PMID:23006423)
KRR1	ENSG00000111615	Thiothrix	Blood trace element (Cu levels) (PMID:23720494)
RPS12	ENSG00000112306	Blautia	Type 2 diabetes nephropathy (PMID:21150874)
VEGFA	ENSG00000112715	Odoribacter, Thiothrix	Adiponectin levels (PMID:22479202), Age-related macular degeneration (PMID:21665990), Age-related macular degeneration (PMID:23455636), Chronic kidney disease (PMID:20383146), Coronary heart disease (PMID:22319020), HDL cholesterol (PMID:24097068), Sexual dimorphism in anthropometric traits (PMID:23754948), Thyroid hormone levels (PMID:23408906), Triglycerides (PMID:24097068), Type 2 diabetes (PM…
FN1	ENSG00000115414	Collinsella, Streptococcus, Thiovirga	LDL cholesterol (PMID:24097068)
LPHN2	ENSG00000117114	Odoribacter, Thiothrix	Metabolite levels (X-11787) (PMID:23934736), Obesity-related traits (PMID:23251661), Spontaneous preterm birth (preterm birth) (PMID:25599974), Temperament (PMID:22832960), Toenail selenium levels (PMID:25343990)
PRRC2C	ENSG00000117523	Collinsella	Alzheimer's disease (cognitive decline) (PMID:23535033)
F3	ENSG00000117525	Odoribacter, Thiothrix	D-dimer levels (PMID:21502573), End-stage coagulation (PMID:23381943), Type 2 diabetes (PMID:22238593)
DENND1A	ENSG00000119522	Odoribacter, Thiothrix	Adverse response to chemotherapy in breast cancer (alopecia) (cyclophosphamide+doxorubicin+/-5FU) (PMID:24025145), Body mass index in non-asthmatics (PMID:23517042), Myopia (pathological) (PMID:23049088), Personality dimensions (PMID:20691247), Polycystic ovary syndrome (PMID:21151128), Waist circumference (PMID:23966867)
VPS4B	ENSG00000119541	Thiovirga	Pyoderma gangrenosum in inflammatory bowel disease (PMID:24487271)
CSTA	ENSG00000121552	Thiovirga	Calcium levels (PMID:20705733), Calcium levels (PMID:25972035)
DSTN	ENSG00000125868	Blautia	Presence of antiphospholipid antibodies (PMID:23509613)
CANX	ENSG00000127022	Collinsella	Resting heart rate (PMID:24680774)
ARL8B	ENSG00000134108	Thiovirga	Disc degeneration (lumbar) (PMID:22993228)
FADS2	ENSG00000134824	Blautia	Cholesterol, total (PMID:19060911), Cholesterol, total (PMID:20686565), Cholesterol, total (PMID:24097068), Colorectal cancer (PMID:24836286), Comprehensive strength and appendicular lean mass (PMID:22960237), Glycated hemoglobin levels (PMID:24647736), HDL cholesterol (PMID:19060906), HDL cholesterol (PMID:19060911), HDL cholesterol (PMID:20686565), HDL cholesterol (PMID:24097068), Inflammatory …
ANXA1	ENSG00000135046	Blautia	Schizophrenia, bipolar disorder and depression (combined) (PMID:20713499)
LAMC1	ENSG00000135862	Collinsella	Clozapine-induced agranulocytosis (PMID:25187353), Colorectal cancer (PMID:23266556), Systemic lupus erythematosus (PMID:24871463)
MYC	ENSG00000136997	Odoribacter, Thiothrix	Allergic sensitization (PMID:23817571), Bladder cancer (PMID:20972438), Breast cancer (PMID:23535729), Chronic lymphocytic leukemia (PMID:23770605), Colorectal cancer (PMID:23266556), Colorectal cancer (PMID:24737748), Diffuse large B cell lymphoma (PMID:25261932), Height (PMID:25429064), Multiple sclerosis (PMID:21833088), Ovarian cancer (PMID:20852632), Ovarian cancer (PMID:23535730), Pancreati…
FDX1	ENSG00000137714	Odoribacter, Thiothrix	Cognitive function (PMID:24684796)
SLC5A6	ENSG00000138074	Odoribacter, Streptococcus, Thiothrix, Thiovirga	Blood metabolite levels (PMID:24816252)
GLTP	ENSG00000139433	Blautia, Collinsella, Thiovirga	Metabolic syndrome (PMID:20694148)
GAREM	ENSG00000141441	Streptococcus	PR interval (PMID:25035420)
MAL2	ENSG00000147676	Collinsella, Streptococcus, Thiovirga	Blood pressure (smoking interaction) (PMID:25189868), Hippocampal atrophy (PMID:19668339), Osteoprotegerin levels (PMID:25080503)
MKI67	ENSG00000148773	Collinsella	Select biomarker traits (PMID:17903293)
TMEM219	ENSG00000149932	Collinsella	Schizophrenia (PMID:25056061)
ITGB1	ENSG00000150093	Thiovirga	Depression (quantitative trait) (PMID:20800221), Suicide in bipolar disorder (PMID:25917933)
CAST	ENSG00000153113	Thiovirga	Alcohol dependence (PMID:19581569)
S100P	ENSG00000163993	Thiovirga	Obesity-related traits (PMID:23251661)
RPS14	ENSG00000164587	Blautia	Visceral adipose tissue/subcutaneous adipose tissue ratio (PMID:22589738)
RPL27A	ENSG00000166441	Blautia	Body mass index (PMID:20935630), Obesity (PMID:23563607)
A2ML1	ENSG00000166535	Odoribacter, Thiothrix	Cholesterol, total (PMID:24097068)
HSP90B1	ENSG00000166598	Streptococcus	Coronary heart disease (PMID:21626137)
ANPEP	ENSG00000166825	Thiovirga	Blood metabolite levels (PMID:24816252)
UGT1A6	ENSG00000167165	Thiothrix	Total bilirubin levels in HIV-1 infection (PMID:25884002)
MMADHC	ENSG00000168288	Blautia	Liver enzyme levels (alanine transaminase) (PMID:24124411)
IL7R	ENSG00000168685	Collinsella, Streptococcus	Multiple sclerosis (PMID:19525953), Multiple sclerosis (PMID:21244703), Multiple sclerosis (PMID:21833088), Primary biliary cirrhosis (PMID:21399635), Primary biliary cirrhosis (PMID:23000144), Type 1 diabetes (PMID:17554260), Ulcerative colitis (PMID:21297633)
PCDH7	ENSG00000169851	Odoribacter	Electroencephalogram traits (PMID:25387704), Epilepsy (PMID:25087078), Lipid traits (PMID:22028671), Menarche (age at onset) (PMID:25231870), Obesity-related traits (PMID:23251661), Refractive astigmatism (PMID:25367360), Underweight status (PMID:25133637), Very long-chain saturated fatty acid levels (fatty acid 22:0) (PMID:25378659)
RPL15	ENSG00000174748	Blautia	Acne (severe) (PMID:24927181)
AIM1L	ENSG00000176092	Streptococcus, Thiovirga	Obesity-related traits (PMID:23251661)
NFATC2IP	ENSG00000176953	Odoribacter	Educational attainment (PMID:25201988)
HIGD1A	ENSG00000181061	Thiovirga	Clozapine-induced agranulocytosis (PMID:25187353), Obesity-related traits (PMID:23251661)
SORCS2	ENSG00000184985	Odoribacter, Thiothrix	Coronary artery calcification (PMID:23870195), Hippocampal sclerosis (PMID:25188341), Insulin-like growth factors (PMID:21216879), Obesity-related traits (PMID:23251661)
NAP1L1	ENSG00000187109	Blautia	Obesity-related traits (PMID:23251661)
MT1X	ENSG00000187193	Blautia	Gambling (PMID:22780124)
DNM3	ENSG00000197959	Odoribacter, Thiothrix	Bone mineral density (PMID:22504420), Height (PMID:18391951), Height (PMID:20881960), Height (PMID:23563607), Height (PMID:25282103), Height (PMID:25429064), Mean platelet volume (PMID:19820697), Mean platelet volume (PMID:22139419), Mean platelet volume (PMID:24026423), Platelet counts (PMID:22139419), Very long-chain saturated fatty acid levels (fatty acid 22:0) (PMID:25378659), Waist-hip ratio…
UBL5	ENSG00000198258	Blautia	Thiazide-induced adverse metabolic effects in hypertensive patients (PMID:23400010)
PRRC2A	ENSG00000204469	Thiovirga	Blood metabolite ratios (PMID:24816252), Menopause (age at onset) (PMID:22267201), Schizophrenia (PMID:23894747)
DENND1B	ENSG00000213047	Odoribacter	Asthma (PMID:20032318), Crohn's disease (PMID:21102463), Primary biliary cirrhosis (PMID:21399635), Serum protein levels (sST2) (PMID:23999434)
MIF	ENSG00000240972	Blautia	Liver enzyme levels (gamma-glutamyl transferase) (PMID:22001757)
