# Supplementary material for: Gut Microbiota Has a Widespread and Modifiable Effect on Host Gene Regulation
Source: mSystems. 2019 Sep 3;4(5):e00323-18. doi: 10.1128/mSystems.00323-18 (PMC6722422; doi:10.1128/mSystems.00323-18)
Supplement: TABLE S3 [file mSystems.00323-18-st003.txt]

t.id	g.id	chrGene	TSS	up10	down10	logFC_Yes4	padj_Yes4	regpergene	reg	chrATAC	upATAC	downATAC	ATAClogFC	ATACpadj	geneperreg	overlap
ENST00000473257	ACTB	chr7	5570235	5520235	5620235	0.317202172537155	0.0425416176394124	1	7:5566500-5566800	chr7	5566500	5566800	0.538112862430159	0.0742093611349614	2	300
ENST00000480301	ACTB	chr7	5570214	5520214	5620214	0.323269111999953	0.0500503608807294	1	7:5566500-5566800	chr7	5566500	5566800	0.538112862430159	0.0742093611349614	2	300
ENST00000417101	ACTB	chr7	5569613	5519613	5619613	0.324419328988082	0.0429794542506459	1	7:5566500-5566800	chr7	5566500	5566800	0.538112862430159	0.0742093611349614	2	300
ENST00000425660	ACTB	chr7	5570232	5520232	5620232	0.313928836421347	0.0292934174621408	1	7:5566500-5566800	chr7	5566500	5566800	0.538112862430159	0.0742093611349614	2	300
ENST00000443528	ACTB	chr7	5602459	5552459	5652459	0.323626741010214	0.0695896469938626	1	7:5566500-5566800	chr7	5566500	5566800	0.538112862430159	0.0742093611349614	2	300
ENST00000484841	ACTB	chr7	5570233	5520233	5620233	0.314174295526098	0.0473988589152173	1	7:5566500-5566800	chr7	5566500	5566800	0.538112862430159	0.0742093611349614	2	300
ENST00000462494	ACTB	chr7	5570232	5520232	5620232	0.313928836421347	0.0292934174621408	1	7:5566500-5566800	chr7	5566500	5566800	0.538112862430159	0.0742093611349614	2	300
ENST00000477812	ACTB	chr7	5570221	5520221	5620221	0.324029254108595	0.045826834917396	1	7:5566500-5566800	chr7	5566500	5566800	0.538112862430159	0.0742093611349614	2	300
ENST00000493945	ACTB	chr7	5569294	5519294	5619294	0.320022175122576	0.0207006582427335	1	7:5566500-5566800	chr7	5566500	5566800	0.538112862430159	0.0742093611349614	2	300
ENST00000432588	ACTB	chr7	5603415	5553415	5653415	0.320936286610778	0.0517566007617414	1	7:5566500-5566800	chr7	5566500	5566800	0.538112862430159	0.0742093611349614	2	300
ENST00000414620	ACTB	chr7	5602421	5552421	5652421	0.31190836669528	0.0926300258790725	1	7:5566500-5566800	chr7	5566500	5566800	0.538112862430159	0.0742093611349614	2	300
ENST00000464611	ACTB	chr7	5567729	5517729	5617729	0.310714941015591	0.0463101966978764	1	7:5566500-5566800	chr7	5566500	5566800	0.538112862430159	0.0742093611349614	2	300
ENST00000331789	ACTB	chr7	5570340	5520340	5620340	0.313944292325893	0.0292637297712731	1	7:5566500-5566800	chr7	5566500	5566800	0.538112862430159	0.0742093611349614	2	300
ENST00000537102	ANXA11	chr10	81965314	81915314	82015314	0.549516527502076	1.30369516354419e-05	1	10:81956100-81956400	chr10	81956100	81956400	0.49534300726989	0.0959112166567416	2	300
ENST00000535999	ANXA11	chr10	81964247	81914247	82014247	0.555972631984586	1.46190203188762e-05	1	10:81956100-81956400	chr10	81956100	81956400	0.49534300726989	0.0959112166567416	2	300
ENST00000265447	ANXA11	chr10	81965328	81915328	82015328	0.55822661244464	5.26642631404145e-06	1	10:81956100-81956400	chr10	81956100	81956400	0.49534300726989	0.0959112166567416	2	300
ENST00000474545	ANXA11	chr10	81964675	81914675	82014675	0.599432230099652	0.00581804884720904	1	10:81956100-81956400	chr10	81956100	81956400	0.49534300726989	0.0959112166567416	2	300
ENST00000447489	ANXA11	chr10	81921768	81871768	81971768	0.505215076871396	0.00405148821416978	1	10:81956100-81956400	chr10	81956100	81956400	0.49534300726989	0.0959112166567416	2	300
ENST00000437799	ANXA11	chr10	81932777	81882777	81982777	0.554783606197995	0.0212174699206796	1	10:81956100-81956400	chr10	81956100	81956400	0.49534300726989	0.0959112166567416	2	300
ENST00000422982	ANXA11	chr10	81965328	81915328	82015328	0.55822661244464	5.26642631404145e-06	1	10:81956100-81956400	chr10	81956100	81956400	0.49534300726989	0.0959112166567416	2	300
ENST00000360615	ANXA11	chr10	81965328	81915328	82015328	0.55822661244464	5.26642631404145e-06	1	10:81956100-81956400	chr10	81956100	81956400	0.49534300726989	0.0959112166567416	2	300
ENST00000463657	ANXA11	chr10	81965278	81915278	82015278	0.636380133734781	0.00115176723130203	1	10:81956100-81956400	chr10	81956100	81956400	0.49534300726989	0.0959112166567416	2	300
ENST00000438331	ANXA11	chr10	81965328	81915328	82015328	0.616268217585306	3.17981163695557e-09	1	10:81956100-81956400	chr10	81956100	81956400	0.49534300726989	0.0959112166567416	2	300
ENST00000463340	ANXA11	chr10	81917774	81867774	81967774	0.498206058687878	0.0111201261187568	1	10:81956100-81956400	chr10	81956100	81956400	0.49534300726989	0.0959112166567416	2	300
ENST00000372231	ANXA11	chr10	81965328	81915328	82015328	0.616268217585306	3.17981163695557e-09	1	10:81956100-81956400	chr10	81956100	81956400	0.49534300726989	0.0959112166567416	2	300
ENST00000535402	B4GALNT3	chr12	661240	611240	711240	0.558437641661357	0.052645827445427	1	12:646800-647100	chr12	646800	647100	0.517024197862477	0.0572334169637946	1	300
ENST00000602675	C16orf74	chr16	85784557	85734557	85834557	0.358905400422055	0.00107883067131041	2	16:85783500-85783800	chr16	85783500	85783800	0.835808575959217	1.48783678506032e-06	1	300
ENST00000602758	C16orf74	chr16	85784616	85734616	85834616	0.386766619502416	8.36333936093478e-05	2	16:85783500-85783800	chr16	85783500	85783800	0.835808575959217	1.48783678506032e-06	1	300
ENST00000284245	C16orf74	chr16	85784697	85734697	85834697	0.359395531305093	0.00102536727087445	2	16:85783500-85783800	chr16	85783500	85783800	0.835808575959217	1.48783678506032e-06	1	300
ENST00000602766	C16orf74	chr16	85784718	85734718	85834718	0.359623501994104	0.00110131950562775	2	16:85783500-85783800	chr16	85783500	85783800	0.835808575959217	1.48783678506032e-06	1	300
ENST00000602719	C16orf74	chr16	85784735	85734735	85834735	0.38780700916352	8.04924781443916e-05	2	16:85783500-85783800	chr16	85783500	85783800	0.835808575959217	1.48783678506032e-06	1	300
ENST00000602914	C16orf74	chr16	85784711	85734711	85834711	0.359963162395275	0.00100473857519592	2	16:85783500-85783800	chr16	85783500	85783800	0.835808575959217	1.48783678506032e-06	1	300
ENST00000602719	C16orf74	chr16	85784735	85734735	85834735	0.38780700916352	8.04924781443916e-05	2	16:85785900-85786200	chr16	85785900	85786200	0.512482184346362	0.0859443675456061	1	300
ENST00000284245	C16orf74	chr16	85784697	85734697	85834697	0.359395531305093	0.00102536727087445	2	16:85785900-85786200	chr16	85785900	85786200	0.512482184346362	0.0859443675456061	1	300
ENST00000602766	C16orf74	chr16	85784718	85734718	85834718	0.359623501994104	0.00110131950562775	2	16:85785900-85786200	chr16	85785900	85786200	0.512482184346362	0.0859443675456061	1	300
ENST00000602675	C16orf74	chr16	85784557	85734557	85834557	0.358905400422055	0.00107883067131041	2	16:85785900-85786200	chr16	85785900	85786200	0.512482184346362	0.0859443675456061	1	300
ENST00000602758	C16orf74	chr16	85784616	85734616	85834616	0.386766619502416	8.36333936093478e-05	2	16:85785900-85786200	chr16	85785900	85786200	0.512482184346362	0.0859443675456061	1	300
ENST00000602914	C16orf74	chr16	85784711	85734711	85834711	0.359963162395275	0.00100473857519592	2	16:85785900-85786200	chr16	85785900	85786200	0.512482184346362	0.0859443675456061	1	300
ENST00000556756	CIDEB	chr14	24775667	24725667	24825667	0.760235762797159	0.000207255900756342	1	14:24728400-24728700	chr14	24728400	24728700	0.458274093315154	0.189913140602276	7	300
ENST00000554411	CIDEB	chr14	24777469	24727469	24827469	0.476546287647367	0.000126096122724946	1	14:24728400-24728700	chr14	24728400	24728700	0.458274093315154	0.189913140602276	7	300
ENST00000561281	DHRS1	chr14	24761127	24711127	24811127	0.611198954942215	0.0494812349581781	1	14:24728400-24728700	chr14	24728400	24728700	0.458274093315154	0.189913140602276	7	300
ENST00000288111	DHRS1	chr14	24769039	24719039	24819039	0.405513773102467	0.0616439474928821	1	14:24728400-24728700	chr14	24728400	24728700	0.458274093315154	0.189913140602276	7	300
ENST00000558340	DHRS1	chr14	24768949	24718949	24818949	0.404526495424139	0.0641927985652068	1	14:24728400-24728700	chr14	24728400	24728700	0.458274093315154	0.189913140602276	7	300
ENST00000561273	DHRS1	chr14	24768967	24718967	24818967	0.403416597404933	0.066638798940305	1	14:24728400-24728700	chr14	24728400	24728700	0.458274093315154	0.189913140602276	7	300
ENST00000561137	DHRS1	chr14	24763862	24713862	24813862	0.43798395180735	0.0569901408501103	1	14:24728400-24728700	chr14	24728400	24728700	0.458274093315154	0.189913140602276	7	300
ENST00000394773	EML3	chr11	62380237	62330237	62430237	-0.389872194919572	0.0801554307255083	1	11:62341200-62341500	chr11	62341200	62341500	0.522865718478507	0.0602486187356917	1	300
ENST00000453700	FBXL18	chr7	5553423	5503423	5603423	1.02206236674319	2.03543798925879e-11	1	7:5566500-5566800	chr7	5566500	5566800	0.538112862430159	0.0742093611349614	2	300
ENST00000458142	FBXL18	chr7	5541550	5491550	5591550	0.932744354686007	1.68987946927807e-07	1	7:5566500-5566800	chr7	5566500	5566800	0.538112862430159	0.0742093611349614	2	300
ENST00000415009	FBXL18	chr7	5553383	5503383	5603383	1.15291012499531	3.54223357035677e-25	1	7:5566500-5566800	chr7	5566500	5566800	0.538112862430159	0.0742093611349614	2	300
ENST00000382368	FBXL18	chr7	5553429	5503429	5603429	1.14174354939294	8.51545629111792e-18	1	7:5566500-5566800	chr7	5566500	5566800	0.538112862430159	0.0742093611349614	2	300
ENST00000555398	FLRT2	chr14	86025652	85975652	86075652	-1.57554881058234	6.7766578498436e-13	1	14:86039100-86039400	chr14	86039100	86039400	-0.503444834341161	0.0685019074795273	1	300
ENST00000557419	FLRT2	chr14	85996506	85946506	86046506	-1.50396566537051	3.54223357035677e-25	1	14:86039100-86039400	chr14	86039100	86039400	-0.503444834341161	0.0685019074795273	1	300
ENST00000556335	FLRT2	chr14	85996489	85946489	86046489	-1.47266775895187	4.37372737560701e-23	1	14:86039100-86039400	chr14	86039100	86039400	-0.503444834341161	0.0685019074795273	1	300
ENST00000553627	FLRT2	chr14	86027206	85977206	86077206	-1.17724492863433	0.000139791867330104	1	14:86039100-86039400	chr14	86039100	86039400	-0.503444834341161	0.0685019074795273	1	300
ENST00000554746	FLRT2	chr14	85996571	85946571	86046571	-1.3995320504957	3.91601197388988e-16	1	14:86039100-86039400	chr14	86039100	86039400	-0.503444834341161	0.0685019074795273	1	300
ENST00000330753	FLRT2	chr14	85996487	85946487	86046487	-1.4564780703326	3.67938948547867e-26	1	14:86039100-86039400	chr14	86039100	86039400	-0.503444834341161	0.0685019074795273	1	300
ENST00000481272	FSD1L	chr9	108210382	108160382	108260382	-0.416537594512127	0.0690554995955293	1	9:108210300-108210600	chr9	108210300	108210600	0.491492389879934	0.103080886658044	1	300
ENST00000394926	FSD1L	chr9	108210403	108160403	108260403	-0.420197831528734	0.0727406183043592	1	9:108210300-108210600	chr9	108210300	108210600	0.491492389879934	0.103080886658044	1	300
ENST00000484973	FSD1L	chr9	108210403	108160403	108260403	-0.416496298959435	0.0695490085151711	1	9:108210300-108210600	chr9	108210300	108210600	0.491492389879934	0.103080886658044	1	300
ENST00000539376	FSD1L	chr9	108210403	108160403	108260403	-0.420197831528734	0.0727406183043592	1	9:108210300-108210600	chr9	108210300	108210600	0.491492389879934	0.103080886658044	1	300
ENST00000366714	GJC2	chr1	228337552	228287552	228387552	0.702764521329449	0.0828256270537861	2	1:228336900-228337200	chr1	228336900	228337200	0.618050916316183	0.00650879716341448	2	300
ENST00000366714	GJC2	chr1	228337552	228287552	228387552	0.702764521329449	0.0828256270537861	2	1:228337200-228337500	chr1	228337200	228337500	0.524530006482585	0.0700492756102319	2	300
ENST00000391865	GUK1	chr1	228327928	228277928	228377928	0.320776360353124	0.0572890337862346	2	1:228336900-228337200	chr1	228336900	228337200	0.618050916316183	0.00650879716341448	2	300
ENST00000498092	GUK1	chr1	228328018	228278018	228378018	0.307978185489815	0.0794285033829428	2	1:228336900-228337200	chr1	228336900	228337200	0.618050916316183	0.00650879716341448	2	300
ENST00000435153	GUK1	chr1	228328018	228278018	228378018	0.316339744908886	0.0635849202621699	2	1:228336900-228337200	chr1	228336900	228337200	0.618050916316183	0.00650879716341448	2	300
ENST00000493138	GUK1	chr1	228328007	228278007	228378007	0.320504282109219	0.0578796062136137	2	1:228336900-228337200	chr1	228336900	228337200	0.618050916316183	0.00650879716341448	2	300
ENST00000366721	GUK1	chr1	228328032	228278032	228378032	0.313498500606448	0.0697538373161305	2	1:228336900-228337200	chr1	228336900	228337200	0.618050916316183	0.00650879716341448	2	300
ENST00000366718	GUK1	chr1	228332028	228282028	228382028	0.366948422213471	0.0645707496311593	2	1:228336900-228337200	chr1	228336900	228337200	0.618050916316183	0.00650879716341448	2	300
ENST00000492871	GUK1	chr1	228327990	228277990	228377990	0.321295387084776	0.0572423208178131	2	1:228337200-228337500	chr1	228337200	228337500	0.524530006482585	0.0700492756102319	2	300
ENST00000366730	GUK1	chr1	228327662	228277662	228377662	0.320499862968693	0.0581302250589452	2	1:228336900-228337200	chr1	228336900	228337200	0.618050916316183	0.00650879716341448	2	300
ENST00000366726	GUK1	chr1	228327989	228277989	228377989	0.321313468878519	0.0572890337862346	2	1:228336900-228337200	chr1	228336900	228337200	0.618050916316183	0.00650879716341448	2	300
ENST00000470040	GUK1	chr1	228332597	228282597	228382597	0.361218768784003	0.0914673363472629	2	1:228336900-228337200	chr1	228336900	228337200	0.618050916316183	0.00650879716341448	2	300
ENST00000470155	GUK1	chr1	228333729	228283729	228383729	0.391519693045595	0.069741827564012	2	1:228336900-228337200	chr1	228336900	228337200	0.618050916316183	0.00650879716341448	2	300
ENST00000492871	GUK1	chr1	228327990	228277990	228377990	0.321295387084776	0.0572423208178131	2	1:228336900-228337200	chr1	228336900	228337200	0.618050916316183	0.00650879716341448	2	300
ENST00000366723	GUK1	chr1	228328002	228278002	228378002	0.320549503052749	0.0586340589482862	2	1:228336900-228337200	chr1	228336900	228337200	0.618050916316183	0.00650879716341448	2	300
ENST00000485838	GUK1	chr1	228327966	228277966	228377966	0.320793529425511	0.0573825348699699	2	1:228336900-228337200	chr1	228336900	228337200	0.618050916316183	0.00650879716341448	2	300
ENST00000312726	GUK1	chr1	228327990	228277990	228377990	0.321295387084776	0.0572423208178131	2	1:228336900-228337200	chr1	228336900	228337200	0.618050916316183	0.00650879716341448	2	300
ENST00000453943	GUK1	chr1	228327998	228277998	228377998	0.298537095465774	0.0993450264775588	2	1:228336900-228337200	chr1	228336900	228337200	0.618050916316183	0.00650879716341448	2	300
ENST00000366722	GUK1	chr1	228328017	228278017	228378017	0.316339744908886	0.0635849202621699	2	1:228336900-228337200	chr1	228336900	228337200	0.618050916316183	0.00650879716341448	2	300
ENST00000366728	GUK1	chr1	228327990	228277990	228377990	0.321295387084776	0.0572423208178131	2	1:228336900-228337200	chr1	228336900	228337200	0.618050916316183	0.00650879716341448	2	300
ENST00000366728	GUK1	chr1	228327990	228277990	228377990	0.321295387084776	0.0572423208178131	2	1:228337200-228337500	chr1	228337200	228337500	0.524530006482585	0.0700492756102319	2	300
ENST00000366722	GUK1	chr1	228328017	228278017	228378017	0.316339744908886	0.0635849202621699	2	1:228337200-228337500	chr1	228337200	228337500	0.524530006482585	0.0700492756102319	2	300
ENST00000366718	GUK1	chr1	228332028	228282028	228382028	0.366948422213471	0.0645707496311593	2	1:228337200-228337500	chr1	228337200	228337500	0.524530006482585	0.0700492756102319	2	300
ENST00000366730	GUK1	chr1	228327662	228277662	228377662	0.320499862968693	0.0581302250589452	2	1:228337200-228337500	chr1	228337200	228337500	0.524530006482585	0.0700492756102319	2	300
ENST00000498092	GUK1	chr1	228328018	228278018	228378018	0.307978185489815	0.0794285033829428	2	1:228337200-228337500	chr1	228337200	228337500	0.524530006482585	0.0700492756102319	2	300
ENST00000312726	GUK1	chr1	228327990	228277990	228377990	0.321295387084776	0.0572423208178131	2	1:228337200-228337500	chr1	228337200	228337500	0.524530006482585	0.0700492756102319	2	300
ENST00000453943	GUK1	chr1	228327998	228277998	228377998	0.298537095465774	0.0993450264775588	2	1:228337200-228337500	chr1	228337200	228337500	0.524530006482585	0.0700492756102319	2	300
ENST00000366726	GUK1	chr1	228327989	228277989	228377989	0.321313468878519	0.0572890337862346	2	1:228337200-228337500	chr1	228337200	228337500	0.524530006482585	0.0700492756102319	2	300
ENST00000366721	GUK1	chr1	228328032	228278032	228378032	0.313498500606448	0.0697538373161305	2	1:228337200-228337500	chr1	228337200	228337500	0.524530006482585	0.0700492756102319	2	300
ENST00000470040	GUK1	chr1	228332597	228282597	228382597	0.361218768784003	0.0914673363472629	2	1:228337200-228337500	chr1	228337200	228337500	0.524530006482585	0.0700492756102319	2	300
ENST00000435153	GUK1	chr1	228328018	228278018	228378018	0.316339744908886	0.0635849202621699	2	1:228337200-228337500	chr1	228337200	228337500	0.524530006482585	0.0700492756102319	2	300
ENST00000391865	GUK1	chr1	228327928	228277928	228377928	0.320776360353124	0.0572890337862346	2	1:228337200-228337500	chr1	228337200	228337500	0.524530006482585	0.0700492756102319	2	300
ENST00000366723	GUK1	chr1	228328002	228278002	228378002	0.320549503052749	0.0586340589482862	2	1:228337200-228337500	chr1	228337200	228337500	0.524530006482585	0.0700492756102319	2	300
ENST00000493138	GUK1	chr1	228328007	228278007	228378007	0.320504282109219	0.0578796062136137	2	1:228337200-228337500	chr1	228337200	228337500	0.524530006482585	0.0700492756102319	2	300
ENST00000470155	GUK1	chr1	228333729	228283729	228383729	0.391519693045595	0.069741827564012	2	1:228337200-228337500	chr1	228337200	228337500	0.524530006482585	0.0700492756102319	2	300
ENST00000485838	GUK1	chr1	228327966	228277966	228377966	0.320793529425511	0.0573825348699699	2	1:228337200-228337500	chr1	228337200	228337500	0.524530006482585	0.0700492756102319	2	300
ENST00000312841	HR	chr8	21988565	21938565	22038565	0.388871376558616	0.00154192072245847	1	8:21988800-21989100	chr8	21988800	21989100	0.510917523209665	0.0700492756102319	1	300
ENST00000522016	HR	chr8	21975958	21925958	22025958	0.450397959071907	0.0851140941566636	1	8:21988800-21989100	chr8	21988800	21989100	0.510917523209665	0.0700492756102319	1	300
ENST00000518461	HR	chr8	21980203	21930203	22030203	0.699229702107362	0.0154985773454952	1	8:21988800-21989100	chr8	21988800	21989100	0.510917523209665	0.0700492756102319	1	300
ENST00000381418	HR	chr8	21989381	21939381	22039381	0.389066490047035	0.00168725813991277	1	8:21988800-21989100	chr8	21988800	21989100	0.510917523209665	0.0700492756102319	1	300
ENST00000517699	HR	chr8	21980364	21930364	22030364	0.563900624026791	0.0294245193399107	1	8:21988800-21989100	chr8	21988800	21989100	0.510917523209665	0.0700492756102319	1	300
ENST00000422847	LINC00857	chr10	81967465	81917465	82017465	0.776316734828343	0.0578796062136137	1	10:81956100-81956400	chr10	81956100	81956400	0.49534300726989	0.0959112166567416	2	300
ENST00000527924	LTB4R2	chr14	24774939	24724939	24824939	0.478637503895241	0.000999949854083533	2	14:24728400-24728700	chr14	24728400	24728700	0.458274093315154	0.189913140602276	7	300
ENST00000528054	LTB4R2	chr14	24778160	24728160	24828160	0.471846956728949	0.0909656707264811	2	14:24728400-24728700	chr14	24728400	24728700	0.458274093315154	0.189913140602276	7	300
ENST00000574453	MINK1	chr17	4736707	4686707	4786707	0.253679236162927	0.00815570312694546	2	17:4699200-4699500	chr17	4699200	4699500	0.53284441569293	0.0717394901324794	1	300
ENST00000577021	MINK1	chr17	4736915	4686915	4786915	0.305339872414521	0.0700138943698606	2	17:4699200-4699500	chr17	4699200	4699500	0.53284441569293	0.0717394901324794	1	300
ENST00000355280	MINK1	chr17	4736682	4686682	4786682	0.25313870724991	0.00820993295330904	2	17:4699200-4699500	chr17	4699200	4699500	0.53284441569293	0.0717394901324794	1	300
ENST00000347992	MINK1	chr17	4736694	4686694	4786694	0.253242906096429	0.00819065737796333	2	17:4699200-4699500	chr17	4699200	4699500	0.53284441569293	0.0717394901324794	1	300
ENST00000572330	MINK1	chr17	4736693	4686693	4786693	0.254187110888777	0.00925305645650531	2	17:4699200-4699500	chr17	4699200	4699500	0.53284441569293	0.0717394901324794	1	300
ENST00000453408	MINK1	chr17	4736878	4686878	4786878	0.263829987959469	0.00538372560997708	2	17:4699200-4699500	chr17	4699200	4699500	0.53284441569293	0.0717394901324794	1	300
ENST00000572330	MINK1	chr17	4736693	4686693	4786693	0.254187110888777	0.00925305645650531	2	17:4752300-4752600	chr17	4752300	4752600	0.489606799958078	0.0834447004330047	1	300
ENST00000577021	MINK1	chr17	4736915	4686915	4786915	0.305339872414521	0.0700138943698606	2	17:4752300-4752600	chr17	4752300	4752600	0.489606799958078	0.0834447004330047	1	300
ENST00000574453	MINK1	chr17	4736707	4686707	4786707	0.253679236162927	0.00815570312694546	2	17:4752300-4752600	chr17	4752300	4752600	0.489606799958078	0.0834447004330047	1	300
ENST00000355280	MINK1	chr17	4736682	4686682	4786682	0.25313870724991	0.00820993295330904	2	17:4752300-4752600	chr17	4752300	4752600	0.489606799958078	0.0834447004330047	1	300
ENST00000453408	MINK1	chr17	4736878	4686878	4786878	0.263829987959469	0.00538372560997708	2	17:4752300-4752600	chr17	4752300	4752600	0.489606799958078	0.0834447004330047	1	300
ENST00000347992	MINK1	chr17	4736694	4686694	4786694	0.253242906096429	0.00819065737796333	2	17:4752300-4752600	chr17	4752300	4752600	0.489606799958078	0.0834447004330047	1	300
ENST00000572629	MINK1	chr17	4795765	4745765	4845765	0.504286840359223	0.0257755889799439	2	17:4752300-4752600	chr17	4752300	4752600	0.489606799958078	0.0834447004330047	1	300
ENST00000533746	NAV2	chr11	20125756	20075756	20175756	-0.761384275586639	0.014475261903793	1	11:20134200-20134500	chr11	20134200	20134500	-0.479749879037853	0.0961333864664999	1	300
ENST00000267425	NOP9	chr14	24769067	24719067	24819067	0.424025213454071	0.000157683639206899	1	14:24728400-24728700	chr14	24728400	24728700	0.458274093315154	0.189913140602276	7	300
ENST00000557362	NOP9	chr14	24771610	24721610	24821610	0.515736570937416	0.000683344556015779	1	14:24728400-24728700	chr14	24728400	24728700	0.458274093315154	0.189913140602276	7	300
ENST00000510998	PALLD	chr4	169633309	169583309	169683309	-0.465877241436464	0.0376875484124439	1	4:169615800-169616100	chr4	169615800	169616100	-0.477108109895909	0.133019828445392	1	300
ENST00000396039	PARD6B	chr20	49348201	49298201	49398201	0.822570788400398	0.00149429795429708	1	20:49345500-49345800	chr20	49345500	49345800	0.468793151756839	0.139441111400752	1	300
ENST00000371610	PARD6B	chr20	49348080	49298080	49398080	0.81264698856527	0.0022149781123941	1	20:49345500-49345800	chr20	49345500	49345800	0.468793151756839	0.139441111400752	1	300
ENST00000369349	PDE4DIP	chr1	144994876	144944876	145044876	-0.454536608093667	0.000274385167096505	1	1:144966900-144967200	chr1	144966900	144967200	-0.428429551112978	0.196195733522509	1	300
ENST00000369354	PDE4DIP	chr1	144994921	144944921	145044921	-0.498409407261178	8.27371213572681e-05	1	1:144966900-144967200	chr1	144966900	144967200	-0.428429551112978	0.196195733522509	1	300
ENST00000313431	PDE4DIP	chr1	144932365	144882365	144982365	-0.534221318924445	1.38206430776669e-05	1	1:144966900-144967200	chr1	144966900	144967200	-0.428429551112978	0.196195733522509	1	300
ENST00000525886	PDE4DIP	chr1	144919011	144869011	144969011	-0.588519638275205	0.000180818289786029	1	1:144966900-144967200	chr1	144966900	144967200	-0.428429551112978	0.196195733522509	1	300
ENST00000467859	PDE4DIP	chr1	144921903	144871903	144971903	-0.575479495612189	0.000283596832131531	1	1:144966900-144967200	chr1	144966900	144967200	-0.428429551112978	0.196195733522509	1	300
ENST00000479408	PDE4DIP	chr1	144932552	144882552	144982552	-0.534805302589485	3.00392125997889e-05	1	1:144966900-144967200	chr1	144966900	144967200	-0.428429551112978	0.196195733522509	1	300
ENST00000529945	PDE4DIP	chr1	144932148	144882148	144982148	-0.537847998226832	4.59127351392979e-05	1	1:144966900-144967200	chr1	144966900	144967200	-0.428429551112978	0.196195733522509	1	300
ENST00000369356	PDE4DIP	chr1	144995022	144945022	145045022	-0.499250159037869	8.06163829212165e-05	1	1:144966900-144967200	chr1	144966900	144967200	-0.428429551112978	0.196195733522509	1	300
ENST00000369351	PDE4DIP	chr1	144994840	144944840	145044840	-0.454519090294075	0.000278318223407046	1	1:144966900-144967200	chr1	144966900	144967200	-0.428429551112978	0.196195733522509	1	300
ENST00000377238	PLXDC2	chr10	20332248	20282248	20382248	-0.766757247707046	0.0454648661217364	1	10:20323800-20324100	chr10	20323800	20324100	0.531094747292992	0.0286738639928696	1	300
ENST00000414037	PMEPA1	chr20	56265680	56215680	56315680	-0.834195348868449	8.09492781681522e-08	1	20:56232900-56233200	chr20	56232900	56233200	-0.453247454119379	0.15047635743166	1	300
ENST00000395814	PMEPA1	chr20	56266886	56216886	56316886	-0.82215626526284	2.671070186069e-08	1	20:56232900-56233200	chr20	56232900	56233200	-0.453247454119379	0.15047635743166	1	300
ENST00000564977	RP11-395B7.7	chr7	100737327	100687327	100787327	-0.580746268696057	0.00129433339400817	1	7:100781400-100781700	chr7	100781400	100781700	-0.579136119443726	0.00534818076495181	3	300
ENST00000223095	SERPINE1	chr7	100770369	100720369	100820369	-0.98994213597251	1.8231842589607e-22	1	7:100781400-100781700	chr7	100781400	100781700	-0.579136119443726	0.00534818076495181	3	300
ENST00000445463	SERPINE1	chr7	100770378	100720378	100820378	-0.98994213597251	1.8231842589607e-22	1	7:100781400-100781700	chr7	100781400	100781700	-0.579136119443726	0.00534818076495181	3	300
ENST00000227495	ST3GAL4	chr11	126225554	126175554	126275554	-0.514367791166932	0.0127634851487145	1	11:126264600-126264900	chr11	126264600	126264900	-0.615678287479325	0.00451358175248315	1	300
ENST00000532243	ST3GAL4	chr11	126276089	126226089	126326089	-0.509525848245104	0.0817059614052043	1	11:126264600-126264900	chr11	126264600	126264900	-0.615678287479325	0.00451358175248315	1	300
ENST00000530591	ST3GAL4	chr11	126225788	126175788	126275788	-0.494916170460215	0.0340069791915178	1	11:126264600-126264900	chr11	126264600	126264900	-0.615678287479325	0.00451358175248315	1	300
ENST00000524834	ST3GAL4	chr11	126276397	126226397	126326397	-0.523160061507251	0.0602947648724704	1	11:126264600-126264900	chr11	126264600	126264900	-0.615678287479325	0.00451358175248315	1	300
ENST00000531217	ST3GAL4	chr11	126225554	126175554	126275554	-0.514367791166932	0.0127634851487145	1	11:126264600-126264900	chr11	126264600	126264900	-0.615678287479325	0.00451358175248315	1	300
ENST00000534083	ST3GAL4	chr11	126225868	126175868	126275868	-0.508942285764543	0.0152469557021563	1	11:126264600-126264900	chr11	126264600	126264900	-0.615678287479325	0.00451358175248315	1	300
ENST00000356132	ST3GAL4	chr11	126225586	126175586	126275586	-0.509293125637963	0.0141900034681977	1	11:126264600-126264900	chr11	126264600	126264900	-0.615678287479325	0.00451358175248315	1	300
ENST00000444328	ST3GAL4	chr11	126225578	126175578	126275578	-0.509293125637963	0.0141900034681977	1	11:126264600-126264900	chr11	126264600	126264900	-0.615678287479325	0.00451358175248315	1	300
ENST00000449406	ST3GAL4	chr11	126276081	126226081	126326081	-0.509525848245104	0.0817059614052043	1	11:126264600-126264900	chr11	126264600	126264900	-0.615678287479325	0.00451358175248315	1	300
ENST00000515433	TGFBI	chr5	135381433	135331433	135431433	-0.633895196653225	1.42218463975968e-11	1	5:135389100-135389400	chr5	135389100	135389400	-0.459507149361666	0.179268968163806	1	300
ENST00000514242	TGFBI	chr5	135391187	135341187	135441187	-0.514188478132983	7.72155320585288e-07	1	5:135389100-135389400	chr5	135389100	135389400	-0.459507149361666	0.179268968163806	1	300
ENST00000509485	TGFBI	chr5	135389631	135339631	135439631	-0.463106190528463	2.11568325071949e-06	1	5:135389100-135389400	chr5	135389100	135389400	-0.459507149361666	0.179268968163806	1	300
ENST00000514554	TGFBI	chr5	135385204	135335204	135435204	-0.464487084079058	1.32379727047743e-05	1	5:135389100-135389400	chr5	135389100	135389400	-0.459507149361666	0.179268968163806	1	300
ENST00000509749	TGFBI	chr5	135383041	135333041	135433041	-0.687196891521383	1.70135062363701e-09	1	5:135389100-135389400	chr5	135389100	135389400	-0.459507149361666	0.179268968163806	1	300
ENST00000504411	TGFBI	chr5	135396878	135346878	135446878	-0.340636058815013	0.0508564749750543	1	5:135389100-135389400	chr5	135389100	135389400	-0.459507149361666	0.179268968163806	1	300
ENST00000504185	TGFBI	chr5	135364676	135314676	135414676	-0.927377329112089	1.30890752586923e-16	1	5:135389100-135389400	chr5	135389100	135389400	-0.459507149361666	0.179268968163806	1	300
ENST00000604555	TGFBI	chr5	135383106	135333106	135433106	-0.629567707527319	2.9739383558839e-11	1	5:135389100-135389400	chr5	135389100	135389400	-0.459507149361666	0.179268968163806	1	300
ENST00000508076	TGFBI	chr5	135394537	135344537	135444537	-0.366134166618965	0.0147378243697956	1	5:135389100-135389400	chr5	135389100	135389400	-0.459507149361666	0.179268968163806	1	300
ENST00000508767	TGFBI	chr5	135383012	135333012	135433012	-0.624477552801771	1.79236173808273e-10	1	5:135389100-135389400	chr5	135389100	135389400	-0.459507149361666	0.179268968163806	1	300
ENST00000503087	TGFBI	chr5	135394874	135344874	135444874	-0.421665824058373	0.00144082306025694	1	5:135389100-135389400	chr5	135389100	135389400	-0.459507149361666	0.179268968163806	1	300
ENST00000305126	TGFBI	chr5	135364690	135314690	135414690	-0.560718692520172	1.48471949468971e-09	1	5:135389100-135389400	chr5	135389100	135389400	-0.459507149361666	0.179268968163806	1	300
ENST00000513497	TGFBI	chr5	135394455	135344455	135444455	-0.431290720606467	0.00015418272074015	1	5:135389100-135389400	chr5	135389100	135389400	-0.459507149361666	0.179268968163806	1	300
ENST00000442011	TGFBI	chr5	135364583	135314583	135414583	-0.560709526632012	1.48929678072456e-09	1	5:135389100-135389400	chr5	135389100	135389400	-0.459507149361666	0.179268968163806	1	300
ENST00000506699	TGFBI	chr5	135364679	135314679	135414679	-0.560677626522242	1.48471949468971e-09	1	5:135389100-135389400	chr5	135389100	135389400	-0.459507149361666	0.179268968163806	1	300
ENST00000507018	TGFBI	chr5	135364827	135314827	135414827	-0.568231856323763	9.09712238161851e-10	1	5:135389100-135389400	chr5	135389100	135389400	-0.459507149361666	0.179268968163806	1	300
ENST00000206765	TGM1	chr14	24732416	24682416	24782416	0.608663112733571	0.0214832223034432	1	14:24728400-24728700	chr14	24728400	24728700	0.458274093315154	0.189913140602276	7	300
ENST00000559136	TGM1	chr14	24729364	24679364	24779364	0.641199969285626	0.00722670910533523	1	14:24728400-24728700	chr14	24728400	24728700	0.458274093315154	0.189913140602276	7	300
ENST00000544573	TGM1	chr14	24732386	24682386	24782386	0.607894242929465	0.0219617139880584	1	14:24728400-24728700	chr14	24728400	24728700	0.458274093315154	0.189913140602276	7	300
ENST00000399423	TINF2	chr14	24711869	24661869	24761869	0.610489087184381	0.00395820102918064	1	14:24728400-24728700	chr14	24728400	24728700	0.458274093315154	0.189913140602276	7	300
ENST00000540705	TINF2	chr14	24711811	24661811	24761811	0.623401307019469	0.00239227989277725	1	14:24728400-24728700	chr14	24728400	24728700	0.458274093315154	0.189913140602276	7	300
ENST00000267415	TINF2	chr14	24711880	24661880	24761880	0.610489087184381	0.00395820102918064	1	14:24728400-24728700	chr14	24728400	24728700	0.458274093315154	0.189913140602276	7	300
ENST00000558566	TINF2	chr14	24711819	24661819	24761819	0.608056640676844	0.00389203381215586	1	14:24728400-24728700	chr14	24728400	24728700	0.458274093315154	0.189913140602276	7	300
ENST00000558703	TINF2	chr14	24709448	24659448	24759448	0.694001327779997	0.028232225412926	1	14:24728400-24728700	chr14	24728400	24728700	0.458274093315154	0.189913140602276	7	300
ENST00000560019	TINF2	chr14	24709680	24659680	24759680	0.627722274251755	0.0292099974499288	1	14:24728400-24728700	chr14	24728400	24728700	0.458274093315154	0.189913140602276	7	300
ENST00000559019	TINF2	chr14	24711838	24661838	24761838	0.556809835414336	0.0407874736721159	1	14:24728400-24728700	chr14	24728400	24728700	0.458274093315154	0.189913140602276	7	300
ENST00000558476	TINF2	chr14	24711791	24661791	24761791	0.551571686284884	0.0629785869427735	1	14:24728400-24728700	chr14	24728400	24728700	0.458274093315154	0.189913140602276	7	300
ENST00000559969	TINF2	chr14	24711494	24661494	24761494	0.616265048493529	0.00302264339584924	1	14:24728400-24728700	chr14	24728400	24728700	0.458274093315154	0.189913140602276	7	300
ENST00000538777	TINF2	chr14	24711813	24661813	24761813	0.61078894763991	0.00323448808067319	1	14:24728400-24728700	chr14	24728400	24728700	0.458274093315154	0.189913140602276	7	300
ENST00000557915	TINF2	chr14	24709804	24659804	24759804	0.640190900183233	0.0116016358458724	1	14:24728400-24728700	chr14	24728400	24728700	0.458274093315154	0.189913140602276	7	300
ENST00000588410	TPM4	chr19	16187830	16137830	16237830	0.271682540893113	0.0581302250589452	1	19:16181400-16181700	chr19	16181400	16181700	0.473996151999613	0.12166913985851	1	300
ENST00000588507	TPM4	chr19	16186909	16136909	16236909	0.294395429960102	0.0180359788088844	1	19:16181400-16181700	chr19	16181400	16181700	0.473996151999613	0.12166913985851	1	300
ENST00000538887	TPM4	chr19	16178347	16128347	16228347	0.369843407615551	0.00832531536028684	1	19:16181400-16181700	chr19	16181400	16181700	0.473996151999613	0.12166913985851	1	300
ENST00000300933	TPM4	chr19	16187115	16137115	16237115	0.369879927195276	0.0076727276480943	1	19:16181400-16181700	chr19	16181400	16181700	0.473996151999613	0.12166913985851	1	300
ENST00000587201	TPM4	chr19	16187308	16137308	16237308	0.317693659144741	0.00691052289741279	1	19:16181400-16181700	chr19	16181400	16181700	0.473996151999613	0.12166913985851	1	300
ENST00000586833	TPM4	chr19	16186495	16136495	16236495	0.291933741006478	0.0193421221696254	1	19:16181400-16181700	chr19	16181400	16181700	0.473996151999613	0.12166913985851	1	300
ENST00000592138	TPM4	chr19	16192532	16142532	16242532	0.32281515123919	0.0645599036946964	1	19:16181400-16181700	chr19	16181400	16181700	0.473996151999613	0.12166913985851	1	300
ENST00000588032	TPM4	chr19	16198868	16148868	16248868	0.39858827375638	0.0114909238999521	1	19:16181400-16181700	chr19	16181400	16181700	0.473996151999613	0.12166913985851	1	300
ENST00000592822	TPM4	chr19	16204381	16154381	16254381	0.452527290045758	0.0606503853880574	1	19:16181400-16181700	chr19	16181400	16181700	0.473996151999613	0.12166913985851	1	300
ENST00000591226	TPM4	chr19	16210476	16160476	16260476	0.421126595919957	0.0189632551826927	1	19:16181400-16181700	chr19	16181400	16181700	0.473996151999613	0.12166913985851	1	300
ENST00000588483	TPM4	chr19	16191635	16141635	16241635	0.369070347360249	0.026846923485016	1	19:16181400-16181700	chr19	16181400	16181700	0.473996151999613	0.12166913985851	1	300
ENST00000344824	TPM4	chr19	16178316	16128316	16228316	0.334991706430309	0.00667306145099377	1	19:16181400-16181700	chr19	16181400	16181700	0.473996151999613	0.12166913985851	1	300
ENST00000586499	TPM4	chr19	16178509	16128509	16228509	0.318017132638237	0.00807778985774319	1	19:16181400-16181700	chr19	16181400	16181700	0.473996151999613	0.12166913985851	1	300
ENST00000591645	TPM4	chr19	16203916	16153916	16253916	0.38852677044532	0.0199262593896353	1	19:16181400-16181700	chr19	16181400	16181700	0.473996151999613	0.12166913985851	1	300
ENST00000590180	TPM4	chr19	16190865	16140865	16240865	0.37022738797591	0.0521687711935795	1	19:16181400-16181700	chr19	16181400	16181700	0.473996151999613	0.12166913985851	1	300
ENST00000487252	TRIM56	chr7	100732891	100682891	100782891	-0.672742162748603	0.0405977941317086	1	7:100781400-100781700	chr7	100781400	100781700	-0.579136119443726	0.00534818076495181	3	300
