# Supplementary material for: Gut Microbiota Has a Widespread and Modifiable Effect on Host Gene Regulation
Source: mSystems. 2019 Sep 3;4(5):e00323-18. doi: 10.1128/mSystems.00323-18 (PMC6722422; doi:10.1128/mSystems.00323-18)
Supplement: TABLE S4 [file mSystems.00323-18-st004.txt]

Motif	Odds_Ratio	Lower	Upper	Enrichment.Pvalue	TFpos_DARpos	TFpos_DARneg	TFneg_DARpos	TFneg_DARneg	Treatment_Foots	Control_Foots	Factor.Name
MA0136.1	4.924405519	3.572122712	6.70055914	5.55E-19	56	3158	178	49434	162182	117000	ELF5
M01300	4.608056011	1.469230972	11.05580409	0.005586366	5	248	229	52344	163541	120171	HMGA2
M01272	4.085132343	2.97636496	5.535417115	4.10E-16	58	3926	176	48666	463906	340354	SOX2
M01197	4.014183062	2.918571876	5.449444866	1.33E-15	57	3906	177	48686	288693	208456	ELF5
M01390	3.7010858	1.982298567	6.375945379	5.90E-05	14	889	220	51703	123023	93991	Duxl
M00689	3.615901556	1.304894521	8.065283629	0.007794132	6	380	228	52212	138829	101470	unc-86
M01735	2.907013585	1.15025243	6.128565721	0.01283034	7	552	227	52040	198178	154130	PITX3
M01383	2.888675452	1.465171242	5.171313255	0.001527568	12	966	222	51626	320173	246346	Nkx3A
M00124	2.363539281	1.004527303	4.760872674	0.024437479	8	776	226	51816	223447	159079	Pbx-1b
M01622	0.563084706	0.384917866	0.80368087	0.000834757	37	13155	197	39437	522990	446423	UGA3
M01783	0.521160818	0.280074138	0.894065426	0.01490348	14	5723	220	46869	82299	71881	SP2
M00204	0.50124351	0.226062943	0.969648685	0.043357653	9	3887	225	48705	201583	159136	GCN4
M01685	0.4999539	0.30300083	0.784602083	0.001372192	21	8663	213	43929	217120	190810	STP1
M00009	0.46451903	0.184530057	0.973934083	0.040519985	7	3274	227	49318	284843	237760	Ttk 69K
M00915	0.461845877	0.196811045	0.926718372	0.028822764	8	3744	226	48848	105135	91219	AP-2
M01858	0.442721678	0.19968368	0.856429228	0.011807308	9	4358	225	48234	132690	115937	AP-2beta
M01959	0.401642329	0.159547564	0.841982312	0.0102763	7	3750	227	48842	462543	368973	RIM101
M00163	0.389429353	0.141321888	0.861764409	0.014504081	6	3329	228	49263	626893	471321	HSF
M00038	0.356689591	0.141681407	0.747689777	0.003266221	7	4185	227	48407	100391	80384	GCN4
MA0150.1	0.353815879	0.095487642	0.919461894	0.028240892	4	2464	230	50128	233983	177185	NFE2L2
M01595	0.351272357	0.09480019	0.912844955	0.028473875	4	2481	230	50111	291136	229132	STAT3
M00495	0.336752654	0.122217224	0.745095682	0.003282971	6	3812	228	48780	129129	100394	Bach1
M00037	0.325582809	0.118166212	0.720354399	0.002448463	6	3933	228	48659	168189	130743	NF-E2
M00983	0.322980352	0.066071642	0.957117754	0.038969524	3	2033	231	50559	88230	68987	MAF
M00821	0.309621657	0.083598053	0.80449171	0.008203442	4	2797	230	49795	140321	109348	Nrf-2
PBM0074	0.269763827	0.086733689	0.63931033	0.000650966	5	3938	229	48654	186712	146223	/GR09/Gcn4
M01871	0.26549393	0.031931551	0.971451065	0.037759775	2	1654	232	50938	193689	153517	COE1
M01555	0.258721207	0.083135021	0.6131206	0.000331379	5	4093	229	48499	191705	149957	GCN4
M00188	0.187313102	0.038329579	0.554748077	0.00025533	3	3410	231	49182	109581	86983	AP-1
M00517	0.181750307	0.049082476	0.472066389	1.21E-05	4	4593	230	47999	108362	86361	AP-1
M00174	0.177695152	0.03638587	0.526275156	0.000124172	3	3582	231	49010	80496	65548	AP-1
M00450	0.174730345	0.004404459	0.984817296	0.049282194	1	1261	233	51331	179994	146647	Zic3
M01239	0.165571454	0.004173945	0.933129135	0.034098407	1	1329	233	51263	168493	135510	RelB:p52 (NF-kappaB)
MA0060.1	0.153129771	0.018439246	0.559962146	0.000605024	2	2803	232	49789	145242	112110	NFYA
M00287	0.147665622	0.017788591	0.539993841	0.000424491	2	2901	232	49691	152634	112998	NF-Y
M01713	0.118737094	0.002994942	0.668827188	0.005964348	1	1835	233	50757	115533	86110	GCN4
M02022	0.086707876	0.002188397	0.488230838	0.000280311	1	2481	233	50111	85327	67458	MafK
M00401	0	0	0.890282259	0.03882282	0	924	234	51668	33431	27328	ABF1
M00418	0	0	0.829776568	0.025332508	0	990	234	51602	197699	160867	TGIF
M00419	0	0	0.770120746	0.016826882	0	1065	234	51527	157783	129000	MEIS1
