# Supplementary material for: Gut Microbiota Has a Widespread and Modifiable Effect on Host Gene Regulation
Source: mSystems. 2019 Sep 3;4(5):e00323-18. doi: 10.1128/mSystems.00323-18 (PMC6722422; doi:10.1128/mSystems.00323-18)
Supplement: TABLE S5 [file mSystems.00323-18-st005.txt]

Chr	Start	End	baseMean	log2FC	lfcSE	stat	p.val	DESeq_padj	motifs
chr15	20025000	20025300	133.4848114	0.98155807	0.146225626	6.712626883	1.91E-11	1.01E-06	M00252,M01197,M01272,M01823,MA0108.2,MA0136.1
chr15	20030400	20030700	123.9394231	0.959218621	0.1469587	6.527130537	6.70E-11	1.49E-06	M00196,M00205,M00931,M01068,M01104,MA0068.1,PBM0001
chr16	85783500	85783800	115.2642666	0.835808576	0.129281763	6.465015279	1.01E-10	1.49E-06	M00038,M00051,M00196,M00340,M00721,M00932,M00982,M01104,M01113,M01588,M01692,M01940,M02036
chr15	20014200	20014500	141.6625897	0.943109963	0.146243309	6.448910182	1.13E-10	1.49E-06	M01197,M01260,M01272,MA0136.1,MA0142.1
chr15	20026200	20026500	126.8183647	0.941567319	0.147759021	6.372316986	1.86E-10	1.57E-06	M00120,M00456,M01197,M01272,M01383,M01390,MA0136.1
chr15	20025900	20026200	134.0679889	0.933831261	0.146659228	6.367354258	1.92E-10	1.57E-06	M01197,M01272,MA0136.1
chr15	20026800	20027100	126.2616749	0.932332579	0.147200148	6.333774742	2.39E-10	1.58E-06	M00026,M00204,M01197,MA0136.1
chr15	20016900	20017200	131.4033998	0.929909546	0.147546496	6.302484785	2.93E-10	1.62E-06	M00689,M01197,M01272,M01534,M01691,MA0136.1,PBM0075
chr15	20012400	20012700	129.9172311	0.9325155	0.148128042	6.295334018	3.07E-10	1.62E-06	M00339,M00340,M01197,M01272,M01383,MA0136.1
chr15	20013900	20014200	131.8288543	0.907281151	0.147582135	6.147635373	7.86E-10	3.78E-06	M00124,M01152,M01197,M01272,M01648,M01805,MA0136.1,PBM0207
chr15	20027700	20028000	124.6484659	0.895903028	0.147819725	6.060781325	1.35E-09	5.55E-06	M00944,M01197,M01305,M01648,MA0090.1,MA0136.1
chr15	20026500	20026800	130.2492614	0.884479503	0.145968435	6.059388832	1.37E-09	5.55E-06	M00275,M00734,M01152,M01272,M01383,M01534,M01692,PBM0001,PBM0075
chr15	20004900	20005200	134.7047458	0.885975786	0.148333245	5.972874023	2.33E-09	8.80E-06	M00777
chr15	20025600	20025900	130.5731246	0.880554708	0.147991097	5.950051881	2.68E-09	9.44E-06	MA0052.1,MA0136.1
chr15	20015100	20015400	140.0344353	0.856634685	0.146846629	5.833533202	5.43E-09	1.79E-05	M00016,M00170,M00405,M01197,M01272,MA0136.1
chr15	20027400	20027700	130.3335138	0.848313473	0.147037292	5.769376338	7.96E-09	2.47E-05	M00978,M01456,M01705
chr15	20024700	20025000	131.1814734	0.844049743	0.148202188	5.695258324	1.23E-08	3.62E-05	M01185,M01197,M01260,MA0136.1
chr15	20016600	20016900	135.1833549	0.836691414	0.147782815	5.661628607	1.50E-08	4.17E-05	M01185,M01197,M01260,M01272,MA0136.1
chr15	20017200	20017500	130.790153	0.821664249	0.147866251	5.556807208	2.75E-08	6.75E-05	M00275,M00734,M01164,M01272
chr15	20021100	20021400	133.5986655	0.822178507	0.148099555	5.551525836	2.83E-08	6.75E-05	M00259,M01197,M01260,M01272
chr15	20021700	20022000	137.0017189	0.816553988	0.147111472	5.550579969	2.85E-08	6.75E-05	M00962,M01197,M01272,M01390,MA0136.1
chr15	20015700	20016000	141.5698109	0.817843931	0.147492971	5.544968848	2.94E-08	6.75E-05	M01197,M01272,MA0136.1,MA0142.1
chr15	20010900	20011200	149.915035	0.810188317	0.146369785	5.535215607	3.11E-08	6.84E-05	M01272,MA0002.2
chr22	38902200	38902500	110.2128663	0.685200733	0.125567453	5.456833888	4.85E-08	0.000102421	M00039,M00171,M00238,M00264,M00361,M00456,M00469,M00793,M01035,M01622,M01684,M01744,M01864,M01940,MA0003.1,MA0144.1
chr15	20014800	20015100	151.0007255	0.802685643	0.147458797	5.443457149	5.23E-08	0.000106175	M01272
chr15	20013600	20013900	136.6115812	0.80214147	0.147726763	5.429899453	5.64E-08	0.000110322	M00302,M01197,M01272,M01823,MA0136.1
chr15	20017800	20018100	135.5553593	0.798443534	0.147429985	5.415747234	6.10E-08	0.00011515	M00026,M01164,M01197,M01272,MA0136.1
chr15	20016000	20016300	139.9787815	0.798339834	0.147762882	5.402844212	6.56E-08	0.000117909	M00317,M00777,M01197,M01272,M01390,M01929,MA0136.1
chr15	20011200	20011500	145.1446821	0.796579947	0.147642002	5.395347785	6.84E-08	0.000117909	M00501,M01197,M01644,MA0136.1
chr2	114384600	114384900	95.45340904	0.746800053	0.13846919	5.393257903	6.92E-08	0.000117909	M00016,M00321,M00341,M00721,M00927,M00931,M00962,M01072,M01113,M01163,M01258,M01588,M01622,M01643,M01681,M01684,M01685,M01742,M01805,M01874,M01940,M01975,MA0062.2,PBM0105,PBM0107,PBM0111,PBM0114,PBM0121,PBM0136,PBM0207
chr15	20003700	20004000	133.324627	0.784091183	0.148896601	5.266011309	1.39E-07	0.00023016	M00089,M00777,M01272,PBM0140,PBM0156
chr15	20008200	20008500	147.6974761	0.769716538	0.147510505	5.218045581	1.81E-07	0.000289461	M00120,M00213,M00689,M01272,M01637,M01705,M01828,PBM0099
chr15	20031000	20031300	132.4660602	0.773123104	0.148871939	5.193209076	2.07E-07	0.000318495	M00165,M01164,M01197,M01272,MA0136.1
chr15	20011800	20012100	144.2799226	0.765724552	0.147556583	5.18936218	2.11E-07	0.000318495	M01197,M01260,M01272,MA0136.1
chr15	20016300	20016600	139.6027691	0.763488948	0.148079993	5.155922378	2.52E-07	0.000347305	M00213,M00275,M01390
chr15	20013000	20013300	145.4590951	0.760063122	0.147418581	5.155816293	2.53E-07	0.000347305	M00212,M00753,M01164,M01197,M01264,M01383,MA0136.1,MA0142.1
chr15	20007900	20008200	142.7858281	0.75821209	0.147075585	5.155254632	2.53E-07	0.000347305	M00275,M00317,M01189,M01197,M01272,MA0136.1,PBM0001
chr15	20019300	20019600	132.9207718	0.767008603	0.148848036	5.152964199	2.56E-07	0.000347305	M00501,M01164,M01197,M01272,M01305,M01383,M01390,MA0090.1,MA0136.1,PBM0001
chr15	20014500	20014800	139.5074237	0.760220078	0.148510081	5.118979607	3.07E-07	0.000405702	M01197,M01940,MA0136.1
chr15	20017500	20017800	137.0195102	0.75173287	0.148088218	5.076250373	3.85E-07	0.000496002	M01197,M01272,M01747,M01929,MA0136.1
chr15	20018100	20018400	128.3210946	0.749210663	0.147805097	5.068909524	4.00E-07	0.000503242	M01197,M01260,M01272,M01390,M01805,M01953,MA0136.1,PBM0207
chr15	20018700	20019000	141.9318226	0.742992906	0.146992053	5.054646777	4.31E-07	0.00052973	M01272,M01390
chr19	56166000	56166300	89.94740359	0.677110377	0.134415221	5.037453131	4.72E-07	0.00056641	M00171,M00196,M00205,M00931,M00932,M00982,M01068,M01588,M01622,M01634,M01648,M01940,M01958,M02036,MA0088.1
chr15	20019000	20019300	138.1128823	0.743703548	0.14829877	5.014900313	5.31E-07	0.0006229	M01197,M01272,MA0136.1
chr15	20004600	20004900	138.2961218	0.744575342	0.14888849	5.000892569	5.71E-07	0.000655348	M00777
chr15	20012700	20013000	149.5536861	0.73435748	0.147216317	4.988288643	6.09E-07	0.000684689	M00512,M01152,M01197,M01198,M01260,M01272,M01782,MA0136.1,MA0137.2
chr15	20011500	20011800	156.0788286	0.725841523	0.146385072	4.958439495	7.11E-07	0.000782078	M00317,M00501,M00769,M01197,M01383,M01534,M01702,M01703,M01704,M01706,MA0136.1,PBM0075
chr15	20031300	20031600	165.9077045	0.710685021	0.14512434	4.897076676	9.73E-07	0.001048701	M00016,M00124,M00341,M00777,M01163,M01258,M01272,M01390,M01634,M01958,M01975,MA0062.2,PBM0099,PBM0105,PBM0107,PBM0111,PBM0114,PBM0121
chr15	20018400	20018700	133.6388059	0.720627488	0.14783817	4.874434597	1.09E-06	0.001152902	M01197,M01272,M01383,MA0136.1
chr15	20006700	20007000	142.2216489	0.721802116	0.148230241	4.869465975	1.12E-06	0.001159089	M01197,M01272,MA0136.1
chr15	20020200	20020500	140.6846526	0.718348882	0.148057527	4.85182277	1.22E-06	0.001242775	M00205,M00954,M00957,M01197,M01272,M01390,MA0136.1
chr15	20012100	20012400	145.352032	0.705015569	0.147890922	4.767132133	1.87E-06	0.001862568	M00068,M00501,M01197,M01774,MA0136.1
chr15	20004300	20004600	143.9876229	0.702397835	0.148175685	4.740304275	2.13E-06	0.00208762	M00165,M01272
chr10	43851600	43851900	86.6024561	0.631381075	0.135555459	4.657732554	3.20E-06	0.003070797	M00058,M00068,M00184,M00970,M01037,M02021,MA0002.2,PBM0140,PBM0156
chr11	126264600	126264900	74.92400316	-0.615678287	0.134603508	-4.574013695	4.78E-06	0.004513582	M00004,M00171,M00469,M00927,M00970,M01104,MA0003.1
chr15	20004000	20004300	148.0766097	0.680970989	0.149069371	4.568148275	4.92E-06	0.004560285	M00777,M01197,M01272,M01515,M01747,MA0136.1,PBM0067
chr15	20020800	20021100	149.5565784	0.677325766	0.148639671	4.556830375	5.19E-06	0.004729959	M00124,M00734,M01189,M01197,M01272,M01390,MA0136.1
chr7	100781400	100781700	68.3162672	-0.579136119	0.127945048	-4.526444207	6.00E-06	0.005348181	M00721,M00931,M01109,M01200,M01259,M01515,M01526,M01573,M01634,M01831,M01958,MA0002.2,MA0139.1,PBM0019,PBM0067
chr15	20009400	20009700	158.158366	0.66471956	0.147049538	4.520378434	6.17E-06	0.005348181	M00026,M00277,M00421,M00729,M01164,M01197,M01272,M01449,M01534,MA0136.1,PBM0075
chr15	20008500	20008800	150.7948498	0.670106275	0.148245041	4.520260967	6.18E-06	0.005348181	M00689,M00777,M01747,MA0136.1
chr5	134268600	134268900	145.6403045	-0.574696875	0.127234203	-4.516842656	6.28E-06	0.005348181	M00127,M01772
chr17	57919500	57919800	75.37351665	0.641785002	0.142888248	4.491517041	7.07E-06	0.005929843	M00088,M01044,M01864
chr15	20007600	20007900	149.1836134	0.656917848	0.146489466	4.484403331	7.31E-06	0.005985765	M01272,M01552,MA0136.1
chr5	46382700	46383000	74.4545836	-0.669343959	0.149311957	-4.482855706	7.37E-06	0.005985765	M00026,M00165,M00769,M00777,M01244,M01272,M01534,M01648,PBM0075
chr1	228336900	228337200	80.66183132	0.618050916	0.13852416	4.461683206	8.13E-06	0.006508797	M00261,M00339,M00340,M00469,M00665,M00771,M00931,M00932,M01068,M01885,MA0003.1,MA0092.1,MA0116.1
chr15	20006400	20006700	142.7117959	0.658274189	0.148222518	4.441121346	8.95E-06	0.007056056	M00035,M00079,M00080,M00124,M01197,M01260,M01272,M01383,M01828,M01831,MA0136.1
chr17	38673000	38673300	75.05596948	0.601048081	0.137864454	4.359703051	1.30E-05	0.010117851	M00004,M00063,M00080,M00339,M00341,M00469,M00531,M00771,M00931,M01258,M01305,M01588,M01637,M01678,M01705,M01797,M01874,M01929,MA0002.2,MA0003.1,MA0062.2,MA0090.1,PBM0107,PBM0114,PBM0121
chr17	17644200	17644500	71.76238644	0.5935828	0.138057264	4.299540516	1.71E-05	0.013103591	M00163,M00196,M00321,M00982,M01068,M01104,M01622,M01634,M01648,M01742,M01958,MA0141.1
chr9	114931800	114932100	84.94631826	0.582550773	0.135865436	4.287703994	1.81E-05	0.013598634	M00062,M00063,M00277,M00338,M00414,M00483,M00513,M01019,M01044,M01104,M01113,M01774,M01848,M01849,M01874,MA0112.2,MA0258.1,PBM0148
chr15	20019600	20019900	159.0549759	0.636494168	0.148541233	4.284966224	1.83E-05	0.013598634	M00089,M01189,M01197,M01272,MA0136.1
chr15	72410700	72411000	75.08398643	0.559811899	0.132389436	4.228523924	2.35E-05	0.017258985	M00063,M00196,M00321,M00469,M00931,M00932,M00958,M00982,M01104,M01622,M01685,M01940,MA0003.1
chr14	75688500	75688800	83.00377404	0.560167279	0.132993657	4.211984939	2.53E-05	0.018318408	M00009,M00196,M00252,M00932,M01050,M01258,M01634,M01651,M01655,M01692,M01958,MA0108.2,PBM0099,PBM0105
chr15	20010300	20010600	183.6113105	0.611414018	0.146641266	4.169454034	3.05E-05	0.021796862	M01197,M01272,MA0136.1
chr15	20010000	20010300	155.5664072	0.618235676	0.148577022	4.161045005	3.17E-05	0.022313747	M00026,M00275,M01197,M01272,M01593,MA0136.1,PBM0001
chr10	3853500	3853800	93.92050288	0.557704432	0.134926364	4.13339851	3.57E-05	0.024845245	M00194,M00215,M00340,M01044,M01305,M01595,M01678,M01864,MA0090.1,MA0144.1
chr6	24721200	24721500	77.79808742	0.556842202	0.135087811	4.122075841	3.75E-05	0.025507409	M00019,M00051,M00196,M00931,M00932,M01208,M01223,M01264,M01588,M01622,M01783,M01925,M01940,MA0068.1
chr15	20009700	20010000	157.3881894	0.610991276	0.148249456	4.121372793	3.77E-05	0.025507409	M01152,M01197,M01272,M01381,M01383,M01480,M01735,MA0136.1
chr3	156892800	156893100	128.8202316	0.544455439	0.132461101	4.110304337	3.95E-05	0.026422727	M00039,M00062,M00063,M00169,M00171,M00321,M00338,M00771,M01050,M01066,M01279,M01622,M01684,M01685,M01742,M01805,M01823,PBM0207
chr15	20010600	20010900	195.7095695	0.602029846	0.14709462	4.092806711	4.26E-05	0.028142459	M00769,M01152,M01197,M01272,MA0136.1
chr10	20323800	20324100	85.82855896	0.531094747	0.129992327	4.085585367	4.40E-05	0.028673864	M00016,M00259,M01019,M01044,M01163,M01197,M01260,M01774,M01953,MA0137.2,PBM0001,PBM0111,PBM0136
chr22	36425100	36425400	131.1186805	0.545376894	0.133829894	4.07515002	4.60E-05	0.029624797	M00009,M00051,M00196,M00208,M00469,M00774,M00931,M00932,M00982,M01066,M01104,M01588,M01593,M01622,M01648,M01685,M01783,M01940,M02036,MA0003.1
chr14	23564400	23564700	196.0758607	0.540261982	0.13447352	4.017608681	5.88E-05	0.037419161	M00007,M00016,M00151,M00321,M01063,M01208,M01622,M01634,M01958,M01975,PBM0105,PBM0107,PBM0114,PBM0121
chr15	20005200	20005500	159.3059624	0.59025935	0.147511814	4.001437813	6.30E-05	0.039594304	M00088,M00165,M00169,M00259,M00777,M01260,M01272,M01593,M01823,MA0137.2,PBM0140,PBM0156
chr15	20020500	20020800	150.9971396	0.592344718	0.14877859	3.981384131	6.85E-05	0.042423494	M00016,M00120,M01197,M01272,M01390,MA0136.1
chr5	134264400	134264700	156.0244783	-0.534127024	0.134220094	-3.979486297	6.91E-05	0.042423494	M00213,M00339,M00340,M01105,M01196,MA0119.1,MA0142.1
chr19	51308100	51308400	141.8523648	0.536333504	0.134927489	3.974975801	7.04E-05	0.042423494	M00196,M00366,M00371,M00931,M00932,M00945,M00982,M01154,M01258,M01585,M01705,M01783,M01940,MA0059.1,MA0147.1
chr11	81714900	81715200	68.77152395	0.54590562	0.137368621	3.974019794	7.07E-05	0.042423494	M00035,M00112,M00166,M00170,M00665,M00931,M00932,M00954,M00955,M01029,M01588,M01622,M01742,M01824
chr5	134270400	134270700	144.2907903	-0.532087241	0.134431298	-3.958060737	7.56E-05	0.044849972	M00238,M00406,M01381,M01456,M01650,M01678,M01685,M01735,MA0077.1,PBM0001
chr2	128145300	128145600	84.98656512	0.553976488	0.140212303	3.950983437	7.78E-05	0.045684033	M00171,M00361,M00469,M00483,M00958,M01073,M01560,M01593,M01622,M01648,M01685,M01695,M01925,M01940,MA0003.1,PBM0041
chr3	71300700	71301000	103.3080875	0.567318098	0.143803531	3.94509157	7.98E-05	0.046307503	M00169,M00275,M00405,M01104,MA0162.1
chr22	38709600	38709900	94.95717056	0.549237559	0.139324814	3.942137403	8.08E-05	0.046372164	M00120,M00196,M00321,M00531,M00721,M00774,M00931,M00932,M01104,M01113,M01168,M01173,M01588,M01874,M01940
chr5	134271000	134271300	146.553671	-0.52471947	0.133473725	-3.931256663	8.45E-05	0.048000429	M00002,M00204,M00213,M00511,M00729,M01066,M01185,M01217,M01248,M01300,M01449,M01539,M01929,MA0088.1
chr5	134268300	134268600	147.0046217	-0.527574987	0.134592058	-3.919807712	8.86E-05	0.049803299	M00026,M01381,M01484,MA0052.1
chr5	134277600	134277900	137.2116417	-0.52961141	0.135333453	-3.913381327	9.10E-05	0.050609733	M00302,M01196,MA0119.1
chr7	139876800	139877100	114.507461	0.532235425	0.136191497	3.907993056	9.31E-05	0.051212464	M00171,M00196,M00243,M00321,M00931,M00932,M00958,M00982,M01104,M01258,M01593,M01622,M01685,M01742,M01925,M02036,MA0062.2,MA0162.1,PBM0042
chr4	72338700	72339000	83.02923907	-0.483215172	0.123820476	-3.902546553	9.52E-05	0.051839039	M00259,M00406,M00687,M00734,M01305,M01678,MA0090.1
chr5	134270100	134270400	142.8669035	-0.518578548	0.133405111	-3.887246469	0.000101388	0.054618375	M00238,M01705,M01864
chr17	45266700	45267000	140.3272898	0.51917637	0.133638354	3.884935376	0.000102357	0.054618375	M00063,M00120,M01113,M01168,M01173,M01588,M01622,M01735,MA0062.2,PBM0107,PBM0114,PBM0121
chr12	646800	647100	87.11380688	0.517024198	0.133577933	3.870580915	0.000108576	0.057233417	M00687,M01037,M01637,MA0065.2
chr5	134286600	134286900	144.8308096	-0.521614067	0.134829868	-3.868683359	0.000109425	0.057233417	M00732,M01015,M01111
chr2	196521900	196522200	128.148608	0.573607762	0.148728495	3.856744202	0.000114907	0.059494469	M00171,M00252,M00270,M00277,M00927,M01066,M01104,M01622,M01643,M01685,M01860,M01940,MA0048.1,MA0108.2
chr10	95235600	95235900	87.41329588	0.513658307	0.133264431	3.854429153	0.000116	0.059494469	M00051,M00088,M00204,M00264,M00721,M01399,M01444,M01465,M01588,M01849,M01874,MA0088.1
chr5	134271900	134272200	152.7335144	-0.512614482	0.133190944	-3.848718749	0.000118737	0.060029191	M00020,M00339,M00753,M01264,M01643,M01744,M01793,MA0159.1
chr15	20019900	20020200	180.4736031	0.572747985	0.148861257	3.847528874	0.000119315	0.060029191	M00124,M01197,M01272,M01390,M01823,MA0136.1
chr11	62341200	62341500	73.51680782	0.522865718	0.136010271	3.844310528	0.000120892	0.060248619	M00196,M00302,M00931,M00932,M01068,M01588,M01593,M01681,M01744,M01849,M01874,M01925,MA0057.1,PBM0111,PBM0136
chr17	48141600	48141900	76.12201427	0.547106103	0.142430368	3.841218071	0.000122425	0.060442625	M00528,M00721,M01259,M01595,M01782,M01848,M01849,MA0065.2,MA0114.1
chr16	74772000	74772300	101.488647	0.518830162	0.135407766	3.831613053	0.000127306	0.062270243	M00002,M00196,M00324,M00469,M00693,M00721,M00927,M00932,M01068,M01072,M01104,M01113,M01484,M01588,M01643,M01874,M01885,MA0003.1
chr15	20031600	20031900	144.5822161	0.567500903	0.148307248	3.826521705	0.000129967	0.062988537	M01197,M01929,MA0136.1
chr14	86039100	86039400	79.09887091	-0.503444834	0.132361961	-3.803546217	0.000142639	0.068501907	M00275,M01152,M01323,M01424,M01747,M01885
chr5	134266800	134267100	149.1192738	-0.506982973	0.133497848	-3.797686492	0.000146053	0.069509331	M00127,M00135,M00205,M00406,M01300,M01465,M01480,M02016,M02021,MA0071.1
chr1	228337200	228337500	90.38934025	0.524530006	0.138284512	3.793121869	0.000148765	0.070049276	M00002,M00184,M00196,M00277,M00528,M00693,M00931,M00932,M00982,M01068,M01072,M01073,M01198,M01258,M01588,M01622,M01643,M01685,M01728,M01782,M01975,M02016,MA0062.2,MA0065.2,MA0114.1,MA0116.1,PBM0107,PBM0114,PBM0121
chr8	21988800	21989100	71.61603527	0.510917523	0.134759252	3.791335398	0.000149839	0.070049276	M00004,M00196,M00467,M00931,M00932,M01073,M01104,M01588,M01622,MA0065.2,MA0116.1
chr17	4699200	4699500	79.6651917	0.532844416	0.140878058	3.782309477	0.00015538	0.07173949	M00264,M00275,M00456,M00513,M00734,M00793,M01035,M01066,M01196,M01279,M01648,M01744,M02021,MA0088.1,MA0119.1
chr5	134285700	134286000	137.7567151	-0.514066546	0.135958825	-3.781045822	0.000156171	0.07173949	M00206,M00340,M01197,M01831,MA0077.1,MA0136.1
chr11	40980300	40980600	66.40783318	-0.486134793	0.128660758	-3.778423209	0.000157825	0.071874095	M00340,M01692
chr7	131823600	131823900	99.5147458	-0.502721564	0.133340111	-3.770220092	0.000163104	0.073643386	M00002,M00088,M00172,M00204,M00219,M00277,M00469,M00927,M00931,M00932,M01068,M01588,MA0003.1,MA0048.1
chr7	5566500	5566800	118.3314177	0.538112862	0.142903719	3.765562342	0.000166175	0.074209361	M00002,M00051,M00665,M00721,M00982,M01068,M01104,M01552,M01588,M01874,M02036
chr15	20007300	20007600	174.0914343	0.557832478	0.148199085	3.764075052	0.000167167	0.074209361	M00339,M00340,M01197,M01272,M01648,M01747,MA0136.1
chr16	23093100	23093400	77.48868684	-0.490881956	0.130776103	-3.753605923	0.000174309	0.076735103	M01399
chr15	20007000	20007300	168.6903754	0.554936979	0.147939755	3.751101107	0.00017606	0.076865328	M00208,M00774,M01197,M01272,M01534,MA0088.1,MA0136.1,PBM0075
chr5	134281800	134282100	145.0680279	-0.503772488	0.134399885	-3.748310404	0.00017803	0.076960069	M00734,M01300,M01534,PBM0075
chr15	72410400	72410700	109.9069434	0.510295161	0.136199287	3.746680124	0.00017919	0.076960069	M00179,M00196,M00238,M00243,M00246,M00469,M00931,M00932,M00982,M00985,M01068,M01072,M01104,M01113,M01259,M01588,M01622,M01643,M01742,M01793,M01925,M01940,M02036,MA0003.1,MA0147.1,MA0162.1
chr9	136933200	136933500	95.2798462	0.494389898	0.13218274	3.740200091	0.000183874	0.077650562	M00120,M00171,M00196,M00324,M00469,M00931,M00932,M00982,M01068,M01104,M01560,M01588,M01622,M01643,M01684,M01685,M01940,M02036,MA0003.1,MA0107.1,MA0162.1,PBM0041
chr5	134270700	134271000	143.0906147	-0.498739939	0.133477998	-3.736495497	0.000186603	0.077650562	M00213,M01390,M01925,MA0071.1
chr5	134286000	134286300	140.7914281	-0.508078606	0.13601168	-3.735551276	0.000187304	0.077650562	M00252,M00699,M01534,MA0108.2,PBM0001,PBM0075
chr5	134269200	134269500	149.202963	-0.483011747	0.129328451	-3.734767901	0.000187888	0.077650562	M00421,M00689,M00927,M01465,M01515,PBM0067
chr5	134265600	134265900	159.1493785	-0.501337358	0.134247683	-3.734420949	0.000188148	0.077650562	M00206,M00317,M00932,M01168,M01173,M01320,M01323,M01327,M01391,M01415,M01417,M01424,M01441,M01444,M01477,M01526,M01588,M01874,M02021,MA0071.1
chr16	84230400	84230700	93.49482335	-0.456633051	0.122588987	-3.724910884	0.000195384	0.080012115	M00469,M00927,M01259,M01621,M01622,M01684,MA0003.1
chr8	33370500	33370800	89.92889731	0.508606728	0.136646649	3.722057801	0.000197606	0.080299386	M00020,M00135,M01622,M01634
chr15	20009100	20009400	197.8188597	0.549178348	0.147693555	3.718363657	0.000200517	0.080860583	M00035,M00124,M00501,M01197,M01272,PBM0206
chr5	134272800	134273100	139.5887985	-0.500316891	0.134704231	-3.714188388	0.000203857	0.081584455	M00393,M01064,M01300,MA0142.1
chr5	134287500	134287800	138.4288559	-0.504499291	0.135991051	-3.709797731	0.000207425	0.082388234	M00062,M00080,M00252,M00259,M00448,M01015,M01823,MA0108.2,MA0136.1
chr10	97416300	97416600	121.8452029	0.477228887	0.128816901	3.704707085	0.000211635	0.083056947	M00039,M00171,M00179,M00321,M00357,M00366,M00368,M00371,M00483,M00944,M00945,M00958,M00982,M01072,M01585,M01622,M01685,M01806,M01864,M01925,MA0147.1
chr13	32420700	32421000	87.53209212	0.503352543	0.135895486	3.703968084	0.000212253	0.083056947	M00171,M00196,M00204,M00469,M00931,M00932,M00982,M01068,M01588,M01622,M01643,M01685,M01925,M01940,M02036,MA0003.1,MA0162.1
chr5	134267400	134267700	149.2749605	-0.497194325	0.134466012	-3.697546448	0.000217693	0.0834447	M00135,M00161,M01272,M01383,PBM0001
chr5	114603300	114603600	69.67559602	0.511265774	0.138353749	3.695351791	0.000219583	0.0834447	M00103,M00219,M00238,M01534,MA0142.1,PBM0075
chr1	76251600	76251900	117.3121306	0.523210814	0.14160968	3.694739042	0.000220113	0.0834447	M01015,M01648,M01742,M02016
chr5	134285100	134285400	145.2735025	-0.492547556	0.133337768	-3.6939838	0.000220768	0.0834447	M00219,M00371,M00944,M00945,M01381,M01691,M01770,MA0052.1
chr17	4752300	4752600	113.6039051	0.4896068	0.13255711	3.693553677	0.000221142	0.0834447	M00120,M00277,M00414,M01037,M01066,M01695,M01849
chr5	134272200	134272500	142.1713814	-0.509204055	0.137974809	-3.690558141	0.000223763	0.083834776	M00169,M00487,M02010,MA0107.1
chr5	134286300	134286600	140.4809023	-0.497393659	0.13496186	-3.685438689	0.000228309	0.08417491	M00393,M01064,M01105,M01300,M01695
chr5	46382100	46382400	98.75022334	-0.549770719	0.149260619	-3.683293844	0.000230239	0.08417491	M00689,M00935,M01152,M01197,M01272,MA0136.1
chr5	134280000	134280300	140.9386078	-0.494970584	0.134385942	-3.683202101	0.000230322	0.08417491	M00206,M00414,M00729,M01484,M01728,MA0002.2
chr5	134278800	134279100	145.5445335	-0.495982857	0.134689927	-3.682404964	0.000231044	0.08417491	M00120,M00317,M01728,M02016,MA0114.1
chr14	93260400	93260700	135.4057933	0.487127065	0.132469336	3.677281691	0.000235733	0.085294863	M00002,M00196,M00341,M00366,M00371,M00469,M00483,M00700,M00931,M00932,M00944,M00945,M01113,M01154,M01258,M01259,M01585,M01588,M01621,M01622,M01643,M01770,M01806,M01874,M01925,M01940,MA0003.1,MA0062.2,MA0147.1
chr16	85785900	85786200	146.9686292	0.512482184	0.139503982	3.673602544	0.000239155	0.085944368	M00235,M00277,M00321,M00665,M00721,M00927,M00931,M01113,M01173,M01588,M01705,M01874,MA0048.1
chr5	46381800	46382100	91.86161374	-0.546921056	0.149319038	-3.662768427	0.000249504	0.088733881	M01197,M01272,M01383,M01823,M02010,M02021,MA0136.1
chr19	47454600	47454900	101.5600397	-0.488684783	0.133448349	-3.661976992	0.000250276	0.088733881	M00206,M00264,M00317,M00501,M01383,M01678,M01742,MA0088.1,MA0092.1
chr1	121354800	121355100	107.4334499	-0.418455745	0.114342766	-3.659660872	0.000252549	0.088942797	M00393,M00777,M01064,M01272,M01747,M01805,M01929,PBM0099,PBM0207
chr5	134283900	134284200	143.542874	-0.492602552	0.134698095	-3.657086251	0.000255099	0.08924564	M00169,M00406,M00699,M01152,M01305,M01515,M01823,M01864,MA0090.1,PBM0067
chr13	20368800	20369100	82.42721596	0.496185813	0.136056833	3.646901085	0.000265422	0.092246382	M00057,M00157,M01217,M01248,M01622,MA0071.1,MA0072.1,MA0141.1
chr6	133135200	133135500	81.81500101	0.512653976	0.141019129	3.635350608	0.000277603	0.095849181	M00172,M00243,M01622,M01684,MA0059.1,MA0162.1
chr10	81956100	81956400	119.9480743	0.495343007	0.136326533	3.633504035	0.000279598	0.095911217	M00184,M00194,M00693,M00700,M01066,M01068,M01104,M01223,M01643,M01953,M02036,PBM0140,PBM0156
chr11	20134200	20134500	94.79925221	-0.479749879	0.132117463	-3.631237451	0.000282066	0.096133386	M00196,M00357,M00931,M00932,M00970,M01029,M01068,M01390,M01588,M01770,M01874
chr5	134268900	134269200	148.8870571	-0.483866933	0.133364139	-3.628163726	0.000285444	0.096661297	M00068,M00456,M00734,M00793,M01113,M01874,M01925
chr5	53939400	53939700	83.25611036	0.495837061	0.136910375	3.621617866	0.000292766	0.098509355	M00016,M00105,M00170,M00219,M00317,M01066,M01534,PBM0075
chr5	134275200	134275500	145.4869331	-0.491484379	0.135794699	-3.619319326	0.000295379	0.098759394	M00219,M00405,M01029
chr5	134276400	134276700	146.5367644	-0.48043159	0.132876244	-3.615631935	0.000299616	0.099291314	M01305,M01634,M01648,M01925,M01958,MA0090.1
chr3	43808100	43808400	81.48290202	0.487287847	0.134808345	3.614671245	0.000300729	0.099291314	M00051,M01029,M01164,M01259,M01456
chr5	134280900	134281200	145.4977255	-0.486958065	0.135070621	-3.605210836	0.0003119	0.10233988	M00079,M00080,M00165,M00169
chr5	134273100	134273400	145.2292766	-0.486817919	0.135195012	-3.600857097	0.00031717	0.103080887	M00020,M00528,M01198,M01217,M01248,M01474,M01728,M01735,M01782
chr9	106856400	106856700	81.25826271	0.528429325	0.146781621	3.600105535	0.000318088	0.103080887	M01484,M01643,M01691
chr5	134287200	134287500	142.854388	-0.483484227	0.134458151	-3.595797079	0.0003234	0.103080887	M00062,M00699,M01691,M01728,M01823,M01824,MA0137.2
chr7	154794600	154794900	82.17580153	0.507201454	0.141091762	3.594833933	0.000324599	0.103080887	M00004,M00171,M00196,M00321,M00931,M00932,M00958,M01068,M01104,M01168,M01173,M01588,M01643,M01684,M01940,M02036
chr5	134281500	134281800	143.0708521	-0.482954267	0.134429409	-3.592623584	0.000327365	0.103080887	M00161,M00311,M00393,M01015,M01064,M01164,M01435,M01735,M01929,MA0052.1
chr9	108210300	108210600	99.05028641	0.49149239	0.136861616	3.591163143	0.000329205	0.103080887	M00196,M00321,M00777,M00931,M00932,M00958,M01068,M01104,M01588,M01681,M01747,M01848,M01849
chr5	134286900	134287200	143.1484937	-0.485684396	0.135375989	-3.58767016	0.000333646	0.10367951	M00252,M01152,M01442,M01695,MA0108.2,MA0142.1
chr8	74960700	74961000	71.37520519	-0.467161683	0.13058343	-3.577495895	0.000346902	0.107168271	M00002,M00068,M00161,M00927,M00985,M01305,M01793,MA0059.1,MA0090.1,MA0140.1,PBM0140,PBM0141,PBM0156,PBM0177
chr5	134278500	134278800	141.7173717	-0.485139068	0.135824464	-3.571809184	0.000354524	0.108886179	M00405,M01197,M01691,M01929,MA0142.1
chr5	134288100	134288400	144.7522813	-0.489652531	0.137375765	-3.564329797	0.000364787	0.111390788	M00019,M00700,M01925,MA0140.1
chr5	134265000	134265300	157.7355058	-0.466837371	0.131811419	-3.541706576	0.000397547	0.120696772	M00051,M00157,M00264,M01081,MA0072.1,MA0088.1
chr19	16181400	16181700	144.1698571	0.473996152	0.133970014	3.538076443	0.000403053	0.12166914	M00035,M00088,M00421,M00931,M01588,M01637,M01735,PBM0111
chr5	134281200	134281500	137.5763648	-0.487478465	0.13786654	-3.535872199	0.000406431	0.121991729	M00079,M00080,M01644
chr5	134274600	134274900	143.0890623	-0.47515084	0.134636171	-3.529146998	0.000416901	0.124427428	M00151,M00393,M01063,M01064,M01164,M01197,M01534,M01691,MA0052.1,MA0136.1,PBM0075
chr10	36024300	36024600	79.62877415	-0.469179229	0.133242584	-3.521240835	0.000429532	0.125364107	M00275,M00769,M01391,M01552,M01929,M01940
chr2	129987600	129987900	89.68700525	-0.437117184	0.124227277	-3.518689245	0.000433684	0.125880466	M00120,M01029,M01152,M01449,M01637,PBM0141,PBM0177
chr5	134287800	134288100	140.4499355	-0.483154917	0.137511586	-3.513557885	0.000442148	0.127496005	M00124,M01691,M01831
chr5	134265300	134265600	156.6854663	-0.471508501	0.134293379	-3.511033121	0.000446369	0.127496005	M00079
chr5	134284200	134284500	143.5220247	-0.472661807	0.134794218	-3.506543623	0.000453967	0.128933955	M00166,M00170,M00414
chr4	169615800	169616100	86.38933307	-0.47710811	0.136441269	-3.496802043	0.000470871	0.133019828	M00079,M00151,M01063,M01539,M01831,M01874,MA0136.1
chr2	196521600	196521900	303.6630937	0.518910448	0.148847676	3.48618441	0.000489963	0.136948581	M00235,M00777,M01185,M01742,M01805,M01925,M02016,MA0162.1,PBM0207
chr14	25143000	25143300	96.1690081	0.463422997	0.13302279	3.483786493	0.000494374	0.137454101	M00151,M00528,M01015,M01063,M01223
chr20	49345500	49345800	94.19985278	0.468793152	0.134821607	3.477136661	0.000506799	0.139441111	M00007,M00016,M00166,M00170,M00277,M00414,M00665,M01015,M01197,PBM0107,PBM0111
chr5	134277000	134277300	142.7397742	-0.481647008	0.138674934	-3.473208852	0.000514275	0.140039202	M00302,M01152,M01391,M01435,M01442,M01444,M01449,M01455,M01474,M01526
chr5	134274000	134274300	147.2808297	-0.475283408	0.137435442	-3.458230283	0.000543736	0.145070521	M00166,M01588,M01735
chr8	95565900	95566200	84.41270789	0.489608753	0.141795831	3.45291359	0.000554567	0.146533872	M00079,M00080,M01223,M01573,M01747,M01797,M01925,PBM0001,PBM0019
chr20	56232900	56233200	110.5202468	-0.453247454	0.131848053	-3.437649949	0.000586786	0.150476357	M00414,M01154,M01196,M01381,M01480,M01585,M01695,MA0059.1,MA0114.1,MA0119.1,MA0147.1,PBM0140,PBM0156
chr10	64193100	64193400	97.80807043	-0.430139683	0.125285168	-3.433284944	0.000596315	0.15211911	M00019,M00511,M00970,M01217,MA0141.1
chr5	134268000	134268300	149.4395577	-0.471682434	0.137472261	-3.431109879	0.000601117	0.15211911	M01305,M01381,M01484,M01925,MA0090.1
chr5	134272500	134272800	139.5767473	-0.475724785	0.138842705	-3.426357805	0.000611734	0.153886048	M00151,M00166,M00206,M00302,M00729,M01063,M01233,M01327
chr19	38494200	38494500	132.5923403	0.465987371	0.136550523	3.412563793	0.000643549	0.159609123	M00321,M00366,M01728,M01770,M01925,PBM0001
chr5	134269500	134269800	144.5189216	-0.46000926	0.135091598	-3.405165575	0.000661239	0.163230366	M00166,M00259,M01929
chr5	134288400	134288700	145.0207397	-0.457743025	0.134572353	-3.401464076	0.000670259	0.163924963	M00135,M00161,M01235,M01381,M01465,M01831,MA0088.1,MA0140.1
chr5	134285400	134285700	144.7548614	-0.460508293	0.135657543	-3.394638314	0.000687193	0.167291956	M00019,M00020,M00124,M00161,M00944,M01081,M01233,M01235,M01320,M01424,M01442,M01455,M01526
chr5	134265900	134266200	160.0723159	-0.463960887	0.136820578	-3.391016871	0.000696338	0.168683696	M00689,MA0088.1
chr5	134262000	134262300	268.4883657	-0.50249848	0.148319913	-3.387936723	0.000704205	0.169095646	M00501,M00793,M01081,M01197
chr1	21503400	21503700	130.8316819	0.41667937	0.123932622	3.362144396	0.000773397	0.179268968	M00734,M01272,M01634,M01684,M01958,MA0077.1,MA0114.1,PBM0001
chr5	134267100	134267400	151.022255	-0.464334717	0.13811146	-3.362028867	0.00077372	0.179268968	M00777,M01198,M01260,M01272,M01435,M01782,M01823,PBM0001
chr5	134266200	134266500	155.1426902	-0.453129255	0.137041149	-3.306519665	0.000944627	0.206492885	M00275,M00777,M01260,M01272,M01695,M01805,M01823,PBM0001,PBM0207
chr1	121483500	121483800	91.74745456	0.479364974	0.145016387	3.305591771	0.000947761	0.206492885	M01189,M01197,M01260,M01381,M01480,M01823,MA0136.1
chr15	20008800	20009100	203.334845	0.485561177	0.147259411	3.29731848	0.000976127	0.20876877	M01197,MA0136.1
chr15	20005500	20005800	212.4122628	0.483881917	0.14689404	3.294088152	0.000987415	0.209486692	M00026,M00079,M00080,M01197,M01272,M01797,MA0136.1,PBM0140,PBM0156
chr1	121355100	121355400	130.1162205	-0.397178793	0.12091646	-3.284737183	0.001020775	0.213140326	M01152,M01197,M01272,MA0136.1
chr20	6292800	6293100	88.63928732	0.433680661	0.132460315	3.274042213	0.001060208	0.218038237	M00184,M01735
chr5	134280600	134280900	147.9748471	-0.445915145	0.138381787	-3.222354291	0.001271418	0.243054288	M00302,M01272,M01823
chr14	49972200	49972500	86.37204943	0.454119599	0.141397703	3.211647651	0.001319761	0.248996541	M01272
chr19	27821400	27821700	46.91924556	-0.466340111	0.146022569	-3.193616662	0.001405026	NA	M01197,M01272,MA0136.1
chr5	46382400	46382700	79.54396062	-0.442379111	0.138788747	-3.187427809	0.001435443	0.263299097	M01164,M01197,MA0052.1,MA0136.1
chr15	20013300	20013600	213.148489	0.474152047	0.149101859	3.180054553	0.001472473	0.267092201	M00165,M01197,MA0136.1
