# Supplementary material for: Gut Microbiota Has a Widespread and Modifiable Effect on Host Gene Regulation
Source: mSystems. 2019 Sep 3;4(5):e00323-18. doi: 10.1128/mSystems.00323-18 (PMC6722422; doi:10.1128/mSystems.00323-18)
Supplement: TABLE S6 [file mSystems.00323-18-st006.txt]

Motif	Factor.Name	estimate	std.err	z_value	Pval	BH.padj
MA0144.1	Stat3	0.0418147118963241	0.00583443384159364	7.16688423103323	7.6723858549468e-13	3.04593718441388e-10
M01692	LTF	0.0436461834721663	0.00632114369718842	6.90479216468053	5.02769811076272e-12	9.979980749864e-10
M01959	RIM101	0.0306744948517782	0.00468727814204802	6.54420197013858	5.98139169455178e-11	7.91537500912352e-09
M01239	RelB:p52 (NF-kappaB)	0.0538766883959078	0.00868438260799699	6.20385936776849	5.50950235233268e-10	5.46818108469018e-08
M00340	c-Ets-2	0.0505760928762298	0.00852360442318944	5.93365087880331	2.96271480966239e-09	2.35239555887194e-07
M02016	HNF-4alpha	0.0512289626043599	0.00870889923900253	5.88236942447704	4.04434379901567e-09	2.6760074803487e-07
M01066	Blimp-1	0.0253205272837335	0.00480982350602062	5.26433605142453	1.40696889437944e-07	7.97952358669482e-06
M00771	Ets	0.0317686912860523	0.00635826346112037	4.99644147813504	5.83978861930394e-07	2.60592281576254e-05
M00172	AP-1	0.140208283706682	0.0280741528044891	4.9942124588088	5.907633587371e-07	2.60592281576254e-05
M01742	Zfp206	-0.0749027908987745	0.0151810445420784	-4.93396819244954	8.05755672391425e-07	3.19885001939396e-05
M00204	GCN4	0.046442058828499	0.00957218990162769	4.85176948073312	1.22364800578408e-06	4.41625689360254e-05
M01260	STAT1	0.0338288861620316	0.00706237697367403	4.79001422440821	1.66769490626342e-06	5.51729064822148e-05
M00339	c-Ets-1	0.0236661394819495	0.00499785862767686	4.73525588556916	2.18778893250158e-06	6.68117081694713e-05
M01123	Nanog	0.0482980728339967	0.0103707149201078	4.657159434626	3.20602161179625e-06	8.55548472322387e-05
M00657	PTF1-beta	0.0495302546016542	0.0106391707292065	4.65546195867358	3.23255090298131e-06	8.55548472322387e-05
MA0114.1	HNF4A	0.0386141067634409	0.00838063525889899	4.6075393535876	4.07462104287527e-06	0.000101101534626343
M00037	NF-E2	0.0420255554944724	0.00921447811658977	4.5608177655563	5.09547887046497e-06	0.000114345890264545
MA0002.2	RUNX1	0.0290768747744955	0.00639613971561612	4.54600369399445	5.46740769876518e-06	0.000114345890264545
M00165	HSF	0.0503095821154871	0.0110859677793759	4.53813172802847	5.67548053253545e-06	0.000114345890264545
M01797	SIRT6	0.0400571528322092	0.00883289995214631	4.53499451473756	5.76049825010304e-06	0.000114345890264545
MA0137.2	STAT1	0.0296171106329941	0.00655774784661586	4.51635398702897	6.2913462063406e-06	0.000118936402091296
M00774	NF-kappaB	0.0368105393240795	0.00820329884687892	4.48728493392444	7.2136570825291e-06	0.000130173720989275
MA0107.1	RELA	0.0455197440263302	0.0102963681181495	4.42095149512886	9.82672323381286e-06	0.000169617787992335
M00821	Nrf-2	0.0430232361287983	0.00981216992601563	4.38468111062039	1.16155809324802e-05	0.000192141067924777
M00173	AP-1	0.0915714284674222	0.0210136026395002	4.35772152154868	1.31423454224065e-05	0.000203363251018644
M01374	six4	0.0496158028716379	0.0113933448093925	4.35480569593008	1.33185000667122e-05	0.000203363251018644
M00357	bZIP910	-0.0202551630098236	0.00470386153839677	-4.30607126601929	1.66179538904663e-05	0.000244345470167227
M01871	COE1	0.0232543632788996	0.00547743702673382	4.24548254327738	2.1812349136958e-05	0.000309267950263297
M00088	Ik-3	0.0456823377569894	0.0108050060658954	4.22788635919232	2.35896877343977e-05	0.000322934690708824
M00263	StuAp	-0.0337935966464115	0.00801139841309002	-4.21818949750337	2.46271810214022e-05	0.000325899695516556
M01484	Pitx1	0.0388272332616239	0.0092671826583602	4.1897559045733	2.79254690790638e-05	0.000357626168528656
M01185	BCL6	0.0391329495874815	0.00946101335835224	4.13623235749209	3.53054702764634e-05	0.000438008490617374
M00057	COMP1	0.0646632126744867	0.0156909190631283	4.12105960232992	3.77133833206696e-05	0.000453703429645631
M01925	RPN4	-0.00760181628163462	0.00187988886667844	-4.04375833932471	5.2601137293841e-05	0.000585996448859525
M01031	HNF4	0.0299652002494553	0.00741390375367521	4.04175738518335	5.30521070763396e-05	0.000585996448859525
MA0140.1	Tal1::Gata1	0.0398026649874661	0.00984878756051749	4.04137714849591	5.31382170250451e-05	0.000585996448859525
MA0159.1	RXR::RAR_DR5	0.035951039483324	0.00898911494663062	3.99939701480839	6.35040737396105e-05	0.000681381547962848
PBM0111	/EMBO10/Sfpi1_RC	0.0365054183506742	0.00915315131014102	3.9882896189238	6.65513852902025e-05	0.00068530945413834
M00191	ER	-0.0271497311043846	0.00681203279545775	-3.98555496128674	6.73225912125825e-05	0.00068530945413834
M01595	STAT3	0.0232204959512666	0.00586011578475908	3.96246367890174	7.41802950495451e-05	0.000736239428366735
M00188	AP-1	0.032937568944464	0.00835877906140819	3.94047607939946	8.1320059745142e-05	0.000787416188263936
M01678	MET4	0.0197583506075243	0.00505435988978398	3.90916971453902	9.26138844960266e-05	0.000875421717736251
M01029	TFE	0.033246311534427	0.00853659238280277	3.8945647213287	9.83752235584423e-05	0.00090825497099306
M01823	STAT1	0.0262139670359041	0.00674867932241634	3.88431066043279	0.000102620627007744	0.000925917930047145
M02021	LXRbeta:RXRalpha	-0.00790768492696096	0.0020400661050618	-3.87619053487554	0.000106104608720659	0.000936078436935592
M00208	NF-kappaB	0.0379902960335188	0.0098410204561241	3.8604020998531	0.000113200588997856	0.000971650738320639
M00235	AhR:Arnt	-0.0405870584109998	0.0105243804621487	-3.85647958632554	0.000115031699498917	0.000971650738320639
M00174	AP-1	0.0483357379875936	0.0126288214856816	3.82741477836201	0.000129496197402973	0.00107104146602042
M00120	dl	0.0328453450792984	0.00865160085107183	3.79644711362629	0.000146784659122628	0.00118925529942211
M00194	NF-kappaB	0.0365188362590299	0.00979612444156557	3.72788611219332	0.000193092595031378	0.00153315520454914
PBM0136	/EMBO10/Sfpi1	0.0340127253611939	0.00924534237976047	3.6789038160072	0.000234238580736404	0.00180201876971603
M01651	P53	0.0505275503756474	0.0137416751226551	3.67695713402113	0.000236032685202099	0.00180201876971603
M00517	AP-1	0.0408678014884645	0.0111916709162054	3.65162644563542	0.00026058474153468	0.00194439842891191
M01223	P50:P50	0.0312294848575474	0.00856114230365755	3.6478175166187	0.00026447736816434	0.00194439842891191
M00531	NERF1a	0.0207282425522579	0.00573190783704488	3.61629027220098	0.000298855240286068	0.00214533528248726
M01691	RME1	0.0367225715723066	0.0101638708797977	3.61304979240719	0.00030261656377654	0.00214533528248726
M01589	ERR2 (ESRRB)	0.0283775952285203	0.00787390057635398	3.60400730912716	0.000313348237900447	0.00218244299028908
M00317	Poly A	0.0295086760569976	0.00820010213926873	3.59857420747068	0.00031996655592763	0.00219011590867705
M00732	CAT8	0.0445634289921021	0.0125660551223237	3.54633403707857	0.000390630707960197	0.00262848120441014
M01208	FLI1	0.0403700307620762	0.0114885082643247	3.51394888119962	0.00044149776670462	0.00284316177949925
M00793	YY1	-0.0273895361282433	0.00779668664012833	-3.51297126490549	0.000443125397589052	0.00284316177949925
M01824	MAC1	0.0426612722691066	0.0121457819308311	3.51243522336049	0.00044402022752885	0.00284316177949925
M01044	TBX5	-0.0139544847267206	0.00398866446312208	-3.49853562658361	0.000467820584838107	0.00294801225683696
M00166	HSF	0.0368640242462997	0.0105514057756347	3.49375476881253	0.000476278299252861	0.0029544138250529
M00038	GCN4	0.0385157384971474	0.0111286058363493	3.46096708460494	0.000538238617445635	0.00328739586347565
M01831	MCM1	0.0298381529603464	0.00874578762175154	3.41171707464475	0.000645550784093699	0.00388308577704846
MA0057.1	MZF1_5-13	0.0673303237480868	0.0198978649893173	3.3837963914337	0.000714909980143353	0.00423610838980464
MA0145.1	Tcfcp2l1	0.017870575564225	0.00530887148085528	3.36617219472526	0.000762191129296	0.00444985115191929
M01196	CTF1	-0.0181175364845074	0.00548819671589489	-3.30118204984079	0.000962783893305197	0.00546036008060233
MA0119.1	TLX1::NFIC	-0.0181175364845074	0.00548819671589489	-3.30118204984079	0.000962783893305197	0.00546036008060233
PBM0183	/Cell09/HLH-2_LIN-32_RC	0.0186486261474971	0.00568608798630965	3.27969355950826	0.001039198966433	0.00581073224892818
PBM0159	/Cell09/HLH-2_LIN-32	0.018574152494601	0.00568798560399186	3.26550624206319	0.00109268597160725	0.00602494903788998
M00687	alpha-CP1	0.031580695262582	0.00970281923373013	3.2547957971635	0.00113473923692232	0.0061711161240844
M00700	ROM	-0.0158110476148798	0.00492062234774659	-3.21322111259371	0.00131255199575523	0.00704166408533549
M00418	TGIF	0.0326072154651583	0.010198420165717	3.19728104307477	0.00138729688965332	0.00734342486923157
M00419	MEIS1	0.0333769480535858	0.0105126913697689	3.17491942639609	0.0014987811229833	0.007825957589435
M01113	CACD	-0.00797813133913318	0.00251577417917201	-3.17124303333097	0.00151788094303903	0.007825957589435
M01555	GCN4	0.0235244420693571	0.00752634455729226	3.1256132230306	0.00177434751127253	0.00903097387147685
M00777	STAT	0.0317304353890009	0.0102409851525803	3.09837724752546	0.00194583561200947	0.00977843972111088
M01648	YLR278C	-0.00817213617168782	0.00266879154620163	-3.06211108294271	0.00219781874250937	0.0108999774657814
M01728	EAR2	0.0256758713728312	0.00839471725217106	3.05857488722337	0.00222392487337101	0.0108999774657814
M00169	HSF	0.0265811759242957	0.00881637257243866	3.01497874617874	0.00256997264022446	0.0124424285142574
M02010	Gfi1	0.0426135159219331	0.0145242939196064	2.93394750600641	0.00334680806569568	0.0157912761306538
M00693	E12	0.0140915327987854	0.00480384083245741	2.93338877998937	0.0033528375626423	0.0157912761306538
PBM0074	/GR09/Gcn4	0.0221006512711407	0.00754084910668259	2.9307908112835	0.0033810037055556	0.0157912761306538
PBM0140	/Cell09/HLH-2_HLH-3_RC	0.0147871141989381	0.00508178061714081	2.90982931239914	0.00361626191706817	0.0165017928859318
PBM0156	/Cell09/HLH-2_HLH-3	0.0147871141989381	0.00508178061714081	2.90982931239914	0.00361626191706817	0.0165017928859318
M00261	Olf-1	0.023295625741687	0.00805519456122657	2.89200038119747	0.00382797482471872	0.0172693864251515
M01782	TR4	0.0389497797241762	0.0140312005986999	2.77594062248566	0.00550422597793611	0.0245525585757375
MA0065.2	PPARG::RXRA	0.0123243326200322	0.00448135476482091	2.75013545385415	0.00595706341270959	0.0262772686093967
M00215	SRF	0.0303172940893078	0.0111226750796707	2.72571965576157	0.00641614686777405	0.0277140473625744
M01480	Obox5	0.024958326624632	0.00916056783877727	2.7245392495192	0.00643912763560848	0.0277140473625744
M00009	Ttk 69K	0.00725579315719802	0.00266578021506376	2.72182722198817	0.00649220756856278	0.0277140473625744
M01724	T3RALPHA	-0.00696103026287168	0.00257189435553633	-2.70657705977976	0.00679808030785988	0.028229898509811
M00280	RFX1	0.0415673567914049	0.0153808650498624	2.70253699363787	0.00688125265521579	0.028229898509811
M01305	TEF	0.0268736312419455	0.00996481292342298	2.69685255994894	0.00699982555459803	0.028229898509811
MA0090.1	TEAD1	0.0268736312419455	0.00996481292342298	2.69685255994894	0.00699982555459803	0.028229898509811
MA0100.1	Myb	0.0379884355837681	0.0141032143008738	2.69360124389618	0.00706846741185489	0.028229898509811
M01705	TCF-4	0.0307323629470159	0.0114117545349365	2.69304451413938	0.00708028152219582	0.028229898509811
M00238	Barbie Box	0.0259106983142059	0.00962646849721902	2.69160994207701	0.00711080566997758	0.028229898509811
M01713	GCN4	0.0360326549830852	0.0134324099497671	2.68251602786363	0.00730706502796618	0.0287218298624017
M00983	MAF	0.0339031732556959	0.012704058753641	2.66868832340524	0.00761480760363644	0.0296380256729771
M01198	RXR:LXR-beta	0.039336481905487	0.0148595752337647	2.64721442481778	0.00811578744871021	0.0312812390013394
M00467	Roaz	0.028877939553847	0.0110190310757081	2.62073310760594	0.00877409220844178	0.0334934096803018
M00978	LEF1, TCF1	0.0212957897445948	0.00815312759688619	2.61197797919021	0.00900200522818629	0.0340361531008567
PBM0148	/Cell09/HLH-1	0.0246540572779486	0.00975131243619638	2.5282809303119	0.0114622594097904	0.042552417693608
M01109	SZF1-1	0.0235936359842657	0.00933262645697391	2.5280810383914	0.0114687876403427	0.042552417693608
M01943	REB1	0.0407006637325463	0.0161234982364922	2.5243072648111	0.0115926553482638	0.0426137423450067
M00414	AREB6	-0.00863033620578413	0.00343288127181517	-2.51402117417849	0.0119363267147826	0.0434745110620981
M01650	PNR	0.0226852553380555	0.00911064261713328	2.48997313267388	0.0127752752347682	0.0461071297109361
M00501	ANT	0.0332702223327383	0.0134381062967849	2.47581181439965	0.0132933625274622	0.0471995706261576
M00456	FAC1	-0.0244956376078448	0.0099078399332221	-2.47234894517303	0.013422842617431	0.0471995706261576
M00985	Stra13	-0.0351394890925839	0.0142148027584683	-2.47203494059387	0.0134346384905688	0.0471995706261576
M01655	p53	0.0863505643036259	0.0350538337334093	2.46337005419542	0.0137637777206455	0.0479317522376865
M01744	REX1	0.0224573021515333	0.0092690241387051	2.42283349524976	0.0153999833256019	0.0531634206979474
M01747	BRF-1	-0.0113837453967364	0.00472304745351454	-2.41025429212351	0.0159414050726177	0.0545580846019761
M00020	Ftz	0.0219082373946646	0.00923017383172836	2.37354548181486	0.0176182230732045	0.0597814919663435
M01929	Ypr013c	0.0162807373777173	0.00700095023826655	2.32550394212606	0.0200450293696119	0.0674396327096265
M01864	ATF-4	0.0217980283388023	0.00939790894897145	2.31945515296656	0.0203703701257581	0.0679582936128232
M01059	AGL1	0.0149113291274502	0.00646104217717263	2.30788295735526	0.0210056472105824	0.0694936828550101
M01233	IPF1	0.028515302406912	0.0124156308226111	2.29672602337535	0.0216344039464288	0.0709823005515061
M00495	Bach1	0.0248035384102493	0.0109425768329534	2.26669995458052	0.0234085612006013	0.0761737606281862
M00511	ERR alpha	0.0184487852723841	0.00820322071762047	2.24896853412176	0.024514498072128	0.0791240303628847
M00259	STAT	0.0197857078483898	0.00883387449239802	2.2397542398204	0.0251068821455707	0.0803825178370288
M01637	RAP1	0.0134477217368779	0.0060426246485584	2.22547692749477	0.0260492383343267	0.0827323809498216
M01885	MSN2	0.00845821661990563	0.00386889832069167	2.18620804136137	0.0288003882223839	0.0907440803514794
M00170	HSF	0.0184228571116496	0.0084870775578654	2.17069503442634	0.0299542328059119	0.0931392426506456
M00112	CF1 / USP	0.0127289292663463	0.00586668425022496	2.16969734920679	0.0300297810057497	0.0931392426506456
M00955	GR	0.0170188685869121	0.00787574985431463	2.16092040779946	0.0307014881739527	0.0944844248454203
M01327	Vax-2	0.018626210402195	0.00873126514648221	2.13327737615429	0.0329019789817399	0.100477581967313
PBM0001	/CR09/Sox4_RC	0.00895402778628936	0.0042120424339827	2.12581613946915	0.0335185716378442	0.101244123998714
M00035	v-Maf	0.0255718240500786	0.0120389832015892	2.12408503458191	0.0336630336721166	0.101244123998714
M01111	RBP-Jkappa	0.0128447234430376	0.00606552223527228	2.11766158705064	0.0342037382766259	0.102096872900906
M00211	Poly A downstream element	-0.0207829492979736	0.00991525507105841	-2.09605795806876	0.0360770498825771	0.106884991070023
MA0077.1	SOX9	0.025015650390705	0.0120474503216567	2.07642693871386	0.0378544818987125	0.111320217139177
M00080	Evi-1	0.0158958996856112	0.00770381494553191	2.06338026003993	0.0390765139391102	0.113436796281385
MA0092.1	Hand1::Tcfe2a	0.0289594949134984	0.0140399319577565	2.06265208411495	0.0391456954421909	0.113436796281385
M01403	Otx3	0.0187701818049624	0.00918405425991062	2.04377949800408	0.0409753354404519	0.117878320071445
M00954	PR	0.0165591649357109	0.00817860325293804	2.02469351105426	0.042898845353197	0.121229747311802
M00151	AG	0.0114219220898207	0.00564557853019596	2.02316237897132	0.0430564089948716	0.121229747311802
M01063	AG	0.0114219220898207	0.00564557853019596	2.02316237897132	0.0430564089948716	0.121229747311802
M01302	MYF	0.00593702613131716	0.00295406241318647	2.00978357966142	0.0444540994357897	0.123414527804255
MA0055.1	Myf	0.00593702613131716	0.00295406241318647	2.00978357966142	0.0444540994357897	0.123414527804255
M01735	PITX3	0.0193471235258905	0.00979049420849749	1.97611306578359	0.0481419729322389	0.132724744820131
M00927	AP-4	0.00553090898899901	0.00281851974736626	1.96234530347617	0.0497222961275389	0.136136217673331
M00205	GR	-0.0182424025114374	0.0093982675620742	-1.94103885540064	0.0522535645935735	0.142086747559238
M00691	ATF1	0.0372932390218369	0.0193030458540844	1.93198727826396	0.0533610761064713	0.144111205539246
PBM0164	/Cell09/HLH-2_HLH-15	0.00626392463834156	0.00326303385252804	1.91966278054044	0.0549005084422591	0.146424902384301
M01235	IPF1	0.0163724937993975	0.00853076907338466	1.91922834372324	0.0549554419527982	0.146424902384301
PBM0144	/Cell09/HLH-2_HLH-15_RC	0.00624944217395264	0.00326330345578125	1.91506620779663	0.055484060667289	0.146847813899425
M00016	E74A	0.0232079606766104	0.0121781685921644	1.90570203565277	0.0566888750485911	0.149042936386031
MA0091.1	TAL1::TCF3	0.0157659088732373	0.0083389746635714	1.89062918515753	0.0586738615042127	0.152981514412437
M00405	MEF-2	0.011259388994151	0.00596205114141724	1.88850929438263	0.058957611347866	0.152981514412437
M01656	p63	0.0390048529598969	0.0207069473342956	1.88366021945184	0.0596109506030098	0.153672385645421
M01593	Zfx	-0.00292227124667116	0.00156748489437032	-1.86430584254216	0.0622787668188768	0.159514002755446
M01152	RXR (PXR:RXR)	0.0111122357148326	0.00599942678291603	1.85221623947071	0.0639947777502225	0.16285850491563
M00039	CREB	0.0295752110523243	0.016097972215322	1.83720102487037	0.0661802244463771	0.166391131034555
MA0112.2	ESR1	0.0088888997969076	0.00483901407913192	1.83692373106345	0.0662211554243316	0.166391131034555
M01526	Yox1	0.00887456890957701	0.00487581025075586	1.82012187783584	0.0687404465953566	0.171634951561991
MA0116.1	Zfp423	0.0105397170496056	0.00580132728812697	1.81677683849629	0.0692512906781462	0.17182976499515
MA0141.1	Esrrb	0.0117242211330018	0.00664128952360472	1.76535311272474	0.0775044382773001	0.190525686221612
M00111	CF1 / USP	0.0231403732374963	0.0131187446110447	1.76391674078435	0.077745997904033	0.190525686221612
M01381	Obox5	0.0134978685030666	0.00777769042237989	1.73545972776535	0.0826594087469113	0.201323836027753
M01456	Hmbox1	0.0144779321577692	0.00845831278621835	1.71168086634949	0.0869554965706208	0.210495927674003
MA0142.1	Pou5f1	0.00820578914003919	0.00487486419401909	1.68328569031867	0.0923197992065806	0.22101674454633
M01264	TBX15	0.0192782331831098	0.0114600462249357	1.68221251509113	0.0925276381562606	0.22101674454633
MA0071.1	RORA_1	0.0144464759114437	0.00859947329517926	1.67992566702221	0.0929717791920331	0.22101674454633
M01138	RORalpha	0.0201052477512107	0.0119912580129643	1.67665875669375	0.0936092299582466	0.221207525556095
M00079	Evi-1	0.0115277686717025	0.00700086485397681	1.6466206550401	0.0996360422209045	0.232877071332589
PBM0099	/EMBO10/Spdef_RC	-0.0458706191084749	0.0278643894702293	-1.64620937262895	0.0997206602683629	0.232877071332589
M00341	GABP	0.0181166019659491	0.0110333519508234	1.64198532292783	0.100593045809625	0.23354058003755
M00665	Sp3	0.0134483971810032	0.0082840964183335	1.62339940313111	0.104504052236012	0.241088039045656
M01622	UGA3	-0.0012977969406938	0.000800709150444781	-1.62080942870816	0.105058515755412	0.241088039045656
M00957	PR	0.0150935938186063	0.0094875328281812	1.59088712439268	0.11163498072554	0.25470739855195
M00157	RORalpha2	0.0203191312141787	0.0129132005505954	1.57351627387541	0.11559932310018	0.262245321547265
M00962	AR	0.0230901401944601	0.0147700427846812	1.56330895794074	0.117979942319306	0.266125210799798
M01168	SREBP	-0.0159229276937338	0.010235109657778	-1.55571637492261	0.119775550997382	0.268649117208817
M00368	CPRF-1	-0.0243012715353174	0.0159357957313512	-1.52494873459681	0.127271884943603	0.283443601415398
M00058	HEN1	0.00803029611877471	0.00527324755332246	1.5228369306719	0.127799507942963	0.283443601415398
M01539	Ypr013c	0.0199189571275251	0.0131804632922011	1.5112486326115	0.130725115964129	0.288321505765329
M00062	IRF-1	-0.0105797884712943	0.00702991682920193	-1.50496637845648	0.13233272093685	0.290254642054859
M01560	Stp2	-0.0327647134770859	0.0220409996018361	-1.48653482459827	0.137137712607948	0.299141054425029
M01621	SOK2	0.0176932022776839	0.0120384005722199	1.46973031604491	0.141634808619124	0.306318413132785
M00217	USF	0.00677589491834038	0.00461419304439228	1.46848969107941	0.141971254449452	0.306318413132785
M00068	HEN1	0.00710795402980727	0.00485731799437069	1.46334953528777	0.143371759811934	0.307668046731556
M01783	SP2	-0.00570420433694359	0.00394474965493607	-1.44602442129779	0.148170352226853	0.31625607437667
M00982	KROX	-0.00239182152286663	0.0016578193658487	-1.44275158810331	0.149090461177086	0.31651825180376
M00122	USF	0.0209767956071608	0.0147299783030194	1.42408869691688	0.154420797971194	0.32609072763066
MA0068.1	Pax4	-0.00714400534499657	0.00504012409067856	-1.41742647928233	0.15635827548472	0.3284351077642
M00161	Oct-1	0.0089977435889309	0.00636210012141196	1.41427255422287	0.157281892170614	0.328636374693336
M01848	TCP15	0.00832672467441068	0.00594887656986827	1.39971380757612	0.16159903737032	0.33588909861789
PBM0070	/GR09/Mga1	0.00795462235886825	0.00571598486419235	1.39164510541303	0.164029892967592	0.339165976604865
M00513	ATF3	0.0197361079792482	0.0142203628788587	1.38787653644126	0.1651746437719	0.339763386411629
M01684	IME1	-0.0168057427659846	0.0121952981249307	-1.37805099914931	0.168187542865374	0.343698824633209
M01719	OTX2	0.0153852588027204	0.0111810867213128	1.37600746566019	0.168819321923113	0.343698824633209
M01547	Mga1	0.00795562779596441	0.00583092758940998	1.36438459815781	0.172446552741751	0.347472815628602
MA0088.1	znf143	-0.00999379002528979	0.00732970415051826	-1.36346431180079	0.172736224553208	0.347472815628602
M01441	OG-2	0.0180566604616335	0.0132605720838948	1.36168035190303	0.173298784620814	0.347472815628602
PBM0075	/GR09/Tec1	0.00870513055006347	0.00644122455228052	1.35147136688185	0.176544486045292	0.352201813869251
M00776	SREBP	-0.00980443668175094	0.00732269803215416	-1.33891041781313	0.180599837767819	0.356879088696042
M01105	ZBRK1	0.0127016367071311	0.00948844159834831	1.33864308226781	0.180686893773059	0.356879088696042
M01244	HSF2	0.0190566947240206	0.0144806458226372	1.31601138218778	0.188170222392648	0.369819694504363
M01534	TEC1	0.0086209090053678	0.00657319189207525	1.31152553385233	0.18968027290556	0.37095107558378
M00406	MEF-2	0.00731134482082989	0.00562232834010453	1.30041228091883	0.193459703034296	0.376487755414782
M02022	MafK	0.0172428030684042	0.0133298804878248	1.29354521101321	0.195822557868465	0.379188666096936
MA0147.1	Myc	0.0112753749243411	0.00873488716246907	1.29084379850809	0.196757846891609	0.379188666096936
M00935	NF-AT	0.012592864678215	0.00998298584355542	1.26143268913323	0.207152997016781	0.397293429061169
PBM0114	/EMBO10/Fli1	-0.021717285498412	0.0172804733347088	-1.25675293018691	0.208843115155729	0.398609214984733
PBM0121	/EMBO10/Erg	-0.020245393631236	0.0161666336224786	-1.2522949492148	0.210462408637222	0.39977787669367
M01035	YY1	-0.0299939351911346	0.0240485878536673	-1.24722230567733	0.212315996276944	0.401378335818794
M01552	Srd1	-0.0200000929858173	0.0162195598406526	-1.23308481748618	0.217544121278531	0.408299958199921
M01390	Duxl	0.0165509261885369	0.0134500418441986	1.23054830462671	0.218491849990763	0.408299958199921
PBM0041	/GR09/Stp2	-0.0254012927181257	0.0206678524294476	-1.22902429291269	0.21906269797628	0.408299958199921
M00528	PPAR	0.0133539636138079	0.0112082293354934	1.19144275282801	0.233479817739918	0.433137792723119
M00338	ATF	0.0247663738770405	0.020865724258198	1.18694053321969	0.235251077702666	0.433756480754335
M00243	Egr-1	-0.0237307393526912	0.0200251300556055	-1.18504795158863	0.235998488269361	0.433756480754335
M01164	SQUA	0.0070584057907387	0.00598573904265206	1.17920372746677	0.238317062188399	0.435999417920712
M01849	TCP20	0.0048419737393405	0.00413161423317914	1.17193267959452	0.241224085398674	0.439293403226026
M00184	MyoD	-0.00835277163421182	0.00720358961566914	-1.15952907923058	0.246240590463279	0.446381344355807
M00089	Athb-1	0.00779706811931203	0.00678503457054771	1.14915672694688	0.250491360709412	0.452023046371075
M01386	Evx2	0.0176906309588469	0.0154323914265999	1.14633114660082	0.251658160123022	0.452073708456288
M01588	GKLF (KLF4)	-0.00194477795905432	0.0017115530635873	-1.13626506850929	0.255845645503203	0.45360142355349
M00512	PPARgamma:RXRalpha	0.03271394234569	0.0287944981626165	1.136117815318	0.255907259967082	0.45360142355349
M01256	REST	0.012223262993295	0.0108243301928897	1.12923966430035	0.25879674561478	0.45360142355349
M01851	TCP11	0.0108694213059824	0.00962836496618188	1.12889585554344	0.258941769319376	0.45360142355349
M00769	AML	0.0110385931522445	0.00978147406886626	1.12852041262161	0.259100201097205	0.45360142355349
M01189	CBNAC	0.0105904737235334	0.00938958738531678	1.12789553884919	0.259364038152751	0.45360142355349
M01958	SIP4	-0.00666405401485503	0.00602639555559282	-1.10581092020593	0.268808367411454	0.468056674834856
M00371	CPRF-2	0.00302113903729335	0.00276981851218822	1.09073537634297	0.275389339478353	0.477421693331468
M00945	CPRF-2	0.00303110562276679	0.00278593088250346	1.08800460262783	0.276593075653883	0.477423700150398
M01348	K-2b	-0.00725208127412193	0.00668544032419854	-1.08475746135559	0.278029090564362	0.477824887246977
M01681	OPI1	0.0113898528526183	0.0105378134779588	1.08085542379751	0.279761429927728	0.477866878781888
M00213	RAP1	0.00693551320273016	0.00642602863853733	1.07928451503273	0.280460913743526	0.477866878781888
M01037	GLI	0.00888637178699594	0.00827557762528904	1.07380683130086	0.282909267561783	0.47997854368388
MA0059.1	MYC::MAX	0.0124735952909899	0.0117112361401585	1.06509638621471	0.286832314453293	0.484563526970031
M01793	CBF1	0.0165864256504386	0.0156213807014918	1.06177718649765	0.28833684890051	0.485041224633485
MA0072.1	RORA_2	0.0124844403080398	0.0118445892331281	1.05402053733718	0.291873514551402	0.487335913141953
M01020	TBX5	0.0136391699342677	0.0129477148857462	1.05340363567031	0.29215603860903	0.487335913141953
M00753	RCS1	0.0136817696738102	0.0131384219591046	1.04135562980066	0.297710527137285	0.493090962530843
PBM0107	/EMBO10/Fli1_RC	-0.0180854426681747	0.017434414681627	-1.03734154535361	0.299576710282671	0.493090962530843
M01173	SREBP1	-0.00967334102323824	0.009337690836856	-1.03594573778963	0.300227458015075	0.493090962530843
M01663	CAT8	0.0197767748947899	0.0191137498964514	1.0346883788859	0.300814464952576	0.493090962530843
M02036	WT1	-0.00415224480932606	0.00402612861763678	-1.03132443189639	0.302388704842197	0.493090962530843
M00915	AP-2	-0.00350505886481884	0.00340331056833892	-1.02989685908377	0.303058425333818	0.493090962530843
M01685	STP1	-0.00171334747632218	0.0016678991017615	-1.02724887525431	0.304303289131034	0.49309553381641
MA0162.1	Egr1	-0.00950462707469861	0.00932410722460875	-1.01936055063947	0.308031827397888	0.497108274296592
M01860	AP4	0.00818897326473301	0.00808483641205025	1.01288051450584	0.311117236696648	0.500054829832264
M01828	RAP1	0.0103033949988386	0.0105007425260862	0.981206326432879	0.326491005016006	0.522648907223203
M00421	MEIS1B:HOXA9	0.00873097494696633	0.00896003225243573	0.974435660607457	0.32984027044668	0.525889909105751
M01953	CUP9	0.00681319153754185	0.00701178932057578	0.97167659010359	0.331211466469016	0.525963808752797
M00729	Cdx-2	0.00593614756347742	0.00620898000756003	0.956058411566729	0.33904272456266	0.534839981715748
M00105	CDP CR3	0.0137910102718818	0.0144530522735634	0.954193620202112	0.339985643426548	0.534839981715748
M00063	IRF-2	-0.00768830032052154	0.00807409706331374	-0.952217970657655	0.340986448966643	0.534839981715748
M01585	PIF1	0.00852758491778954	0.00897932856499797	0.94969070972975	0.342269431693427	0.534839981715748
M01163	Elk-1	0.0224733301520422	0.0237260733730804	0.947199724061398	0.343537015963516	0.534839981715748
M00171	Adf-1	-0.00312136872850256	0.00342417621561524	-0.911567785053878	0.361996287299067	0.56028602173122
M01706	CI	0.00938359752106148	0.0103091006923059	0.910224645304397	0.362704049332301	0.56028602173122
MA0139.1	CTCF	0.0077345924325321	0.00853124022274839	0.906619932223683	0.364607817567367	0.561043812303274
M00287	NF-Y	-0.00856865135056303	0.00960124306626234	-0.892452288878331	0.372150555001945	0.570439267705684
M00321	Muscle initiator	-0.00352176424295602	0.00395896909087735	-0.889565986021769	0.373698976972863	0.57060959176241
M01220	STAT3:STAT3	0.0148307027724192	0.0170773748783889	0.86844160054056	0.385152629405411	0.585845187256506
M00958	ABI4	-0.00711464423560439	0.00829058232195697	-0.858159772053864	0.390804245849113	0.592172845809534
M00487	mtTFA	0.0246480169353983	0.0291316360152176	0.846091064797144	0.397501944928017	0.600031452990201
M00270	GCM	0.0177046501227999	0.0211320122259306	0.837811843638577	0.402136385944818	0.60089866969223
M00252	TATA	0.00924521856633789	0.0111071473042057	0.832366611617476	0.405202042115965	0.60089866969223
MA0108.2	TBP	0.00924521856633789	0.0111071473042057	0.832366611617476	0.405202042115965	0.60089866969223
M01703	GLI2	0.00607045294464502	0.0073057532853785	0.830914035489569	0.406022194129435	0.60089866969223
M01415	Shox2	0.0048378446452979	0.00582756488324372	0.830165728262999	0.40644508916982	0.60089866969223
PBM0177	/Cell09/HLH-30	0.0102503595152948	0.0123661418130213	0.828905221230879	0.407158040673073	0.60089866969223
PBM0141	/Cell09/HLH-30_RC	0.0101391366346192	0.0123689202981415	0.819726895333186	0.412371814123431	0.606339297062971
MA0150.1	NFE2L2	0.00626682558679468	0.00776474627611116	0.80708697540769	0.419616375462768	0.613984118607687
M00196	Sp1	-0.00119414604616142	0.00148291479563308	-0.805269493350502	0.420664182018365	0.613984118607687
M00106	CDP CR3+HD	0.0287874294967309	0.0365078149205907	0.78852786887814	0.430388003842678	0.625356955187726
M00002	E47	0.00311810373526255	0.00396848833403193	0.785715736776424	0.432034041708021	0.625356955187726
M00123	c-Myc:Max	0.0115471902477754	0.0147330954155223	0.783758600762859	0.433181769966309	0.625356955187726
M01197	ELF5	0.00547252005901746	0.00730180423196744	0.749475045504324	0.453570933884995	0.65227336342477
M00775	NF-Y	0.00788646202220017	0.0105586621766625	0.746918680629006	0.455112649039449	0.65227336342477
M01454	HOXC5	-0.00429834519033099	0.00580553997737022	-0.740386804170806	0.459065323441887	0.655571702900824
M00302	NF-AT	0.0036907692168513	0.00507583803962612	0.72712509501646	0.467149327001603	0.664056768968022
M01774	TBR2	-0.00630703847189118	0.00872423938254173	-0.72293276185341	0.469721194392347	0.664056768968022
M01272	SOX2	0.00396520537107607	0.00549536390585892	0.721554648428022	0.470568330507569	0.664056768968022
M00051	NF-kappaB (p50)	0.00436476757556562	0.00606454034822092	0.719719438728123	0.471697755287109	0.664056768968022
M01104	MOVO-B	0.000773022216319417	0.00107875734212567	0.716585821604879	0.473629695552678	0.664420456305347
MA0259.1	HIF1A::ARNT	0.0019920865203849	0.00279650221285827	0.712349345273291	0.476248474575253	0.665741705656252
PBM0105	/EMBO10/Etv6	-0.0159858627873504	0.0229987985413305	-0.695073821296476	0.487009039704759	0.67322508845191
M01634	YER184C	-0.00354776102788129	0.00512515930702934	-0.692224536906669	0.488796331930473	0.67322508845191
M01474	Esx1	-0.00360581586417559	0.00523188209608159	-0.689200520569101	0.490697089277347	0.67322508845191
MA0003.1	TFAP2A	0.000633137013333082	0.000919507121216654	0.688561294115201	0.491099385611103	0.67322508845191
M00469	AP-2alpha	0.0006330338100398	0.000919440672508335	0.688498811253166	0.491138718622159	0.67322508845191
M01241	BEN	-0.014938035708182	0.0217887241173235	-0.685585609682638	0.492974458555472	0.67322508845191
M01449	Cdx-2	0.00298807871234579	0.00436345449361467	0.68479657957209	0.493472294054171	0.67322508845191
M01477	Octamer	0.00292207604145835	0.00434271502983237	0.672868475454891	0.501030969406635	0.681196215254911
M01199	RNF96	-0.00280518715271472	0.0042560889004738	-0.659099755271193	0.50983171282171	0.690795870273785
M01073	HIC1	-0.00384401747161283	0.00587973976487405	-0.653773402451797	0.513257804686427	0.693072613811264
M01259	CTCF	0.00373396566446268	0.00584896610627867	0.638397555502055	0.523214921805963	0.704123132057516
M00103	Clox	0.0057746745991082	0.00943776524343217	0.611868853500763	0.540624530239746	0.725094386841821
M00932	Sp1	-0.000892461731639587	0.00147902647406046	-0.603411600327516	0.546234907032247	0.730152384147482
M00970	AtMYB-84	-0.00415435223151023	0.00700854565759722	-0.592755249729584	0.553344960268832	0.737174326264182
M01702	GLI1	0.00545184542396268	0.00924735221165038	0.589557453764345	0.555487382913593	0.737553481661192
M02009	GCNF	0.0097425549541861	0.0166278014484997	0.585919610861431	0.557929538025681	0.738326755320651
M00324	Muscle initiator sequence-20	-0.00424704791785464	0.00761733050371789	-0.557550695191935	0.577151232470505	0.76122604415545
M00004	c-Myb	0.00869783635048479	0.0160993142509166	0.540261294047948	0.58901684736289	0.770493359241377
M01695	REX1	0.00541190184002543	0.0100304954163259	0.539544819612485	0.589510979785733	0.770493359241377
M01015	PEND	0.00285516832509015	0.00529876957220996	0.538836098868014	0.58999995266846	0.770493359241377
M00450	Zic3	0.00292581180406102	0.00556675121047659	0.525586952503762	0.599175224087068	0.779910045778905
M01248	Dax1	0.00353469222786191	0.00679468669954847	0.520214159115946	0.602914317709191	0.780858019766751
M00124	Pbx-1b	0.00452764862958992	0.00879949421803412	0.51453509910953	0.606877927355914	0.780858019766751
M00206	HNF1	0.0027633758010522	0.0054093787972182	0.510849009589285	0.609456788293131	0.780858019766751
M00393	AGL3	0.00208969143974271	0.00409384220986851	0.510447480048291	0.609738000321644	0.780858019766751
M01064	AGL3	0.00208969143974271	0.00409384220986851	0.510447480048291	0.609738000321644	0.780858019766751
M01050	ARR10	-0.00696538941030783	0.0139499872721576	-0.499311524406182	0.617559937632299	0.788332139035443
M00185	NF-Y	0.00601794838503217	0.0122226156827247	0.49236174491994	0.622463637896028	0.792045077707446
M01081	Zec	0.00720082864631238	0.0149317641689738	0.482249020599637	0.629629057300149	0.794830837877673
M01442	Bsx	0.00354575453431094	0.00739397443673276	0.479546496224801	0.631549898809706	0.794830837877673
M01391	pax6	-0.00209213572466112	0.00436856371509803	-0.478906995777712	0.632004793898064	0.794830837877673
M01644	EDS1	0.0140273911955222	0.0293469656176705	0.477984381018118	0.63266132183714	0.794830837877673
M01515	Ndt80	-0.0042183162458602	0.00912741636166754	-0.462158849636343	0.64396741052179	0.806482845353787
PBM0042	/GR09/Stp4	-0.00695659555240629	0.0153854189198013	-0.452155094942071	0.651157255367435	0.812922737046766
MA0052.1	MEF2A	-0.00199521270620978	0.00456533754596025	-0.437035090203855	0.662085900004847	0.823975242325781
MA0060.1	NFYA	-0.00414375789848034	0.00968242693299551	-0.427966864832138	0.668675244671722	0.828426297163466
M00005	AP-4	-0.00250864866572369	0.00588369116228651	-0.42637327428124	0.669835872517563	0.828426297163466
PBM0067	/GR09/Ndt80	-0.0038139553766761	0.0092423978234524	-0.41265864654714	0.679856726803046	0.838208448884501
M00401	ABF1	-0.00560517203782512	0.0136828853255201	-0.409648396845865	0.682063889309761	0.838326204507663
M00944	CPRF-3	0.00267260666761854	0.00665559138621822	0.401558105437892	0.688009267371423	0.838653389607159
PBM0201	/NBT06/Rap1	-0.00457239833887256	0.0114463089846602	-0.399464870728222	0.68955070321117	0.838653389607159
M00366	EmBP-1	0.00431874429110803	0.0108249978167258	0.398960292115263	0.689922462639493	0.838653389607159
M01200	CTCF	0.00189764743047823	0.00479717905593097	0.395575693204963	0.692418071484303	0.838653389607159
M00219	MYB.Ph3	-0.0042345614609742	0.0107222325463	-0.394932812983567	0.692892473025562	0.838653389607159
MA0138.2	REST	0.00719159737974477	0.0184889689799225	0.388966923334355	0.697300614789434	0.841423538210958
PBM0206	/PNAS08/PFF0200c	-0.00483308233981761	0.012542972798213	-0.385321918302031	0.699998924439773	0.842119918189666
M00361	CDC5	-0.00518627080675518	0.0136081948446069	-0.381113796942036	0.703118810150551	0.843317726978153
M00007	Elk-1	-0.00923999491174522	0.0248080569734456	-0.372459436127371	0.709550808188222	0.84672776765994
M01805	Cgd2	0.00337328022979015	0.0091494200841572	0.368687872975818	0.712360388912897	0.84672776765994
PBM0207	/PNAS08/Cgd2_3490	0.00337328022979015	0.0091494200841572	0.368687872975818	0.712360388912897	0.84672776765994
M00931	Sp1	-0.000480481575139537	0.00133608849328832	-0.359618077360279	0.719132763043377	0.851640510904279
M01383	Nkx3A	0.00189871151969904	0.00543349490048313	0.349445716702562	0.726754716893488	0.851640510904279
M00689	unc-86	0.00420642644634462	0.0120668284581839	0.348594202770137	0.727393980575303	0.851640510904279
M01154	c-Myc	0.00337038443620794	0.00984053708299058	0.342500049314754	0.731974606887462	0.851640510904279
M00135	Oct-1	-0.00233942724548507	0.00685597753960868	-0.341224461715288	0.732934609398731	0.851640510904279
M00721	CACCC-binding factor	0.00172367215070552	0.00508886503161742	0.338714455973236	0.734824849463738	0.851640510904279
M00448	Zic1	0.00383990431149221	0.0113453337899214	0.338456706747876	0.735019046960243	0.851640510904279
M01355	ALX-3	0.00163195368180124	0.00485615551692431	0.336058776559704	0.736826543908239	0.851640510904279
M01068	UF1H3BETA	0.000515867066589498	0.00154070890912179	0.334824484713044	0.737757489400763	0.851640510904279
M01704	GLI3	0.00202934930534701	0.00609041369383896	0.333203852375397	0.738980410355929	0.851640510904279
M00179	ATF2	-0.00981784633708778	0.0295955969406583	-0.331733343874543	0.740090620307245	0.851640510904279
M00483	ATF6	0.00662386357278117	0.020153293920896	0.328673992389562	0.742402114215787	0.851831327582854
M01385	Pax-4	0.00213015369460533	0.00665862228163948	0.319909074956696	0.749037258290029	0.855016731141469
M01362	CART1	-0.0020149114350822	0.00631005471170011	-0.319317585526818	0.749485698834336	0.855016731141469
M00311	avian TATA	0.00456765971236392	0.0144939176192777	0.315143209196158	0.752652922526078	0.856169656856312
M01417	Alx-4	0.0022306869573833	0.00720325810004093	0.309677499598497	0.756806214915522	0.858434478061321
M01258	GABP	-0.00269488687037976	0.00925138512697443	-0.291295501526818	0.770825327610641	0.87184517111517
M00026	RSRFC4	0.00123730098605383	0.00481814973437847	0.256800027866598	0.797333148559084	0.899264943119194
M00019	Dfd	0.00298506548397465	0.0119312963929902	0.250187857685643	0.802442074891314	0.90246318337635
M01874	EKLF	0.000513420946300891	0.00208449835986266	0.246304317713504	0.805446667835416	0.903283409973616
M01320	Prop-1	-0.00114490181945282	0.00511997560417422	-0.223614702093385	0.82305712272429	0.920432894990262
M01177	SREBP2	0.00167002427309337	0.00786465299177364	0.212345576446946	0.831837441196899	0.927638944256092
M01072	HIC1	-0.00170574366351899	0.00842256644402993	-0.20252065387125	0.839509713477576	0.932220626478556
M01975	ELF1	0.00376965859917376	0.0187478050205817	0.201071997230361	0.84064227778167	0.932220626478556
M01672	ASH1	-0.00386435910430377	0.0198684707442657	-0.194497057878451	0.845786699215721	0.935312867934934
M01435	PSX1	0.00114970144705696	0.00667334590298846	0.172282609618976	0.863215355447547	0.948999302126842
MA0062.2	GABPA	0.00167891915623464	0.00979847333166365	0.171344973793951	0.863952519343232	0.948999302126842
M01424	HOXB4	0.000896817688097841	0.00533931193924512	0.167965029633506	0.866610790483004	0.948999302126842
M01770	XBP1	0.00361060880978982	0.0220616453226915	0.163659997111645	0.8699988105301	0.948999302126842
M00790	HNF1	-0.000759865626460868	0.00464715162653664	-0.163512122591784	0.870115229154082	0.948999302126842
M01019	TBX5	0.00132844588736966	0.00883111786363496	0.150427828943375	0.880427086749612	0.957615214903003
M01806	GBF1	0.00228124955006456	0.0164234444810047	0.138902016121104	0.889527577779483	0.964269584576955
PBM0019	/GR09/Rap1	0.00172334680985759	0.0127536479420622	0.135125794414781	0.892512416216384	0.964269584576955
M01562	Stp4	-0.00207434930397527	0.0155542007794372	-0.133362641603392	0.893906589124028	0.964269584576955
M00127	GATA-1	0.00345357872291707	0.0270494930563574	0.127676282720773	0.898405160103164	0.964269584576955
MA0048.1	NHLH1	0.000492188326382712	0.00386585043894233	0.127316960176393	0.898689537263157	0.964269584576955
PBM0025	/GR09/Rph1	-0.00116008039027287	0.00945469461228998	-0.122698874775384	0.902345554933214	0.965582709726377
M01217	NUR77	-0.000867411635987985	0.00833430545206691	-0.104077255264608	0.917108040488358	0.978741645359887
M00699	ICSBP	0.00055046835821139	0.00562304615865722	0.0978950452618802	0.922015634398346	0.979010048364359
M01858	AP-2beta	-0.000234523206372938	0.00242333471336543	-0.0967770589343153	0.92290344272073	0.979010048364359
M00275	Mat1-Mc	0.000621214102230076	0.00657769175528413	0.0944425682050286	0.924757602359281	0.979010048364359
M01300	HMGA2	-0.000758071398782112	0.0100993637644034	-0.0750613025202674	0.940165937044577	0.986858823060388
M01455	En-2	-0.000537545684974256	0.00729033147101821	-0.0737340527123083	0.94122200238095	0.986858823060388
M00277	Lmo2 complex	0.000247214272650949	0.00343221477434474	0.0720276232416563	0.942579924770679	0.986858823060388
M01279	IRF-3	-0.000426337361808214	0.0062300477962522	-0.0684324383618188	0.94544140026708	0.986858823060388
M01323	OTP	-0.000447678938318716	0.00659906477744154	-0.0678397550890963	0.945913196656976	0.986858823060388
M00734	CIZ	-0.000513403469341519	0.00778123535015857	-0.0659796865456661	0.947393997996428	0.986858823060388
M01444	PMX2A	-0.000421869207556483	0.00667046959047365	-0.0632443041429902	0.949571965765915	0.986858823060388
M01772	cebpe	0.000959863211803893	0.0163513728352368	0.0587023011141554	0.953189226476819	0.988031652509914
M01940	RDS2	0.000134293775932806	0.00254449220462818	0.0527782225815188	0.957908613174548	0.990337811016395
M00212	Retroviral Poly A	0.000398356536260618	0.010466666642216	0.03805954176986	0.969640208912366	0.994597144376574
M01643	NHP10	-8.06528275939011e-05	0.00237140811590426	-0.0340105218722112	0.972868760315477	0.994597144376574
M01465	Pit-1	-9.07797731065632e-05	0.00304114589328359	-0.0298505156582759	0.976186271027005	0.994597144376574
M01573	RAP1	-0.000380803170537181	0.0127624204332905	-0.0298378487472378	0.976196373259849	0.994597144376574
MA0136.1	ELF5	-0.000320866204028895	0.0109792723822764	-0.0292247239030942	0.976685362829548	0.994597144376574
M00264	Staf	0.000187246963793558	0.00798019422545357	0.0234639607136775	0.981280185749238	0.994597144376574
M00059	YY1	0.000686853656600165	0.030570030835374	0.0224682029370208	0.982074475974521	0.994597144376574
M01399	HB24	-7.26881187636605e-05	0.00409835035168255	-0.0177359455698606	0.985849504734636	0.994597144376574
MA0258.1	ESR2	-0.000125984835597177	0.00730827452905845	-0.017238656689243	0.986246223186633	0.994597144376574
M00163	HSF	4.51828780168451e-05	0.00279046165771531	0.0161919006813513	0.98708129693796	0.994597144376574
M00323	Muscle initiator sequences-19	-6.04733878861253e-05	0.00654985091463114	-0.00923278845187744	0.992633405301373	0.997130314172358
M01574	Rph1	6.52502977845933e-05	0.00967449047335279	0.00674457202312798	0.994618650912478	0.997130314172358
M00246	Egr-2	2.92677852817458e-05	0.0144040138082127	0.00203191871872951	0.998378764541117	0.998378764541117
